# Supplementary material for: Crystal structure of 4-methyl-N-{(E)-meth­yl[(3aR,8aS)-2-oxo-3,3a,8,8a-tetra­hydro-2H-indeno­[1,2-d][1,3]oxazol-3-yl]-λ4-sulfanyl­idene}benzene­sulfonamide
Source: Acta Crystallogr E Crystallogr Commun. 2015 Dec 31;71(Pt 12):o1097–8. doi: 10.1107/S2056989015024779 (PMC4719998; doi:10.1107/S2056989015024779)
Supplement: Supplementary file 1 [file e-71-o1097-sup1.cif]

##############################################################################
#                                                                            #
# This CIF contains the data in a paper accepted for publication in          #
# Acta Crystallographica Section E. It conforms to the requirements of       #
# Notes for Authors for Acta Crystallographica Section E, and has been       #
# peer reviewed under the auspices of the IUCr Commission on Journals.       #
#                                                                            #
# Full details of the Crystallographic Information File format               #
# are given in the paper "The Crystallographic Information File (CIF):       #
# a New Standard Archive File for Crystallography" by S. R. Hall, F. H.      #
# Allen and I. D. Brown [Acta Cryst. (1991), A47, 655-685].                  #
#                                                                            #
# The current version of the core CIF dictionary is obtainable from          #
# ftp://ftp.iucr.org/pub/cif_core.dic.                                       #
#                                                                            #
# Software is freely available for graphical display of the structure(s)     #
# in this CIF. For information consult the CIF software page                 #
# http://www.iucr.org/resources/cif/software.                                #
#                                                                            #
# This file may be used for bona fide research purposes within the           #
# scientific community so long as proper attribution is given to the journal # 
# article from which it was obtained.                                        #
#                                                                            #
##############################################################################
data_I
_audit_creation_method     'SHELXL-2014/7'
_chemical_name_systematic
;
4-Methyl-<i>N</i>-{(<i>E</i>)-methyl[(3a<i>R</i>,8a<i>S</i>)-2-oxo-\
3,3a,8,8a-tetrahydro-2<i>H</i>-indeno[1,2-<i>d</i>][1,3]oxazol-3-yl]-\
\l^4^-sulfanylidene}benzenesulfonamide
;
_chemical_name_common     ?
_chemical_formula_moiety     'C18 H18 N2 O4 S2'
_chemical_formula_sum     'C18 H18 N2 O4 S2'
_chemical_formula_iupac     'C18 H18 N2 O4 S2'
_chemical_formula_weight     390.46
_chemical_melting_point     ?
_shelx_space_group_comment
;
The symmetry employed for this shelxl refinement is uniquely defined
by the following loop, which should always be used as a source of
symmetry information in preference to the above space-group names.
They are only intended as comments.
;
_space_group_crystal_system     orthorhombic
_space_group_name_H-M_alt     'P 21 21 21'
_space_group_name_Hall     'P 2ac 2ab'
loop_
    _space_group_symop_operation_xyz
    'x, y, z'
    '-x+1/2, -y, z+1/2'
    '-x, y+1/2, -z+1/2'
    'x+1/2, -y+1/2, -z'
_cell_length_a     6.88410(10)
_cell_length_b     12.2326(2)
_cell_length_c     20.1911(4)
_cell_angle_alpha     90
_cell_angle_beta     90
_cell_angle_gamma     90
_cell_volume     1700.30(5)
_cell_formula_units_Z     4
_cell_measurement_reflns_used     9988
_cell_measurement_theta_min     4.22
_cell_measurement_theta_max     69.15
_cell_measurement_temperature     100(2)
_exptl_crystal_description     parallelepiped
_exptl_crystal_colour     'clear colorless'
_exptl_crystal_size_max     0.420
_exptl_crystal_size_mid     0.400
_exptl_crystal_size_min     0.340
_exptl_crystal_density_diffrn     1.525
_exptl_crystal_density_meas     ?
_exptl_crystal_density_method     ?
_exptl_crystal_F_000     816
_exptl_absorpt_coefficient_mu     3.089
_exptl_absorpt_correction_type     multi-scan
_exptl_absorpt_process_details
;
(SADABS; Krause <i>et al.</i>, 2015)
;
_shelx_estimated_absorpt_T_min     0.357
_shelx_estimated_absorpt_T_max     0.420
_exptl_absorpt_correction_T_min     0.7013
_exptl_absorpt_correction_T_max     0.9287
_diffrn_ambient_temperature     100(2)
_diffrn_radiation_type     CuK\a
_diffrn_radiation_wavelength     1.54178
_diffrn_radiation_monochromator     graphite
_diffrn_measurement_device_type     'Bruker SMART APEX CCD'
_diffrn_measurement_method     '\f and \w scans'
_diffrn_detector_area_resol_mean     8.33
_diffrn_reflns_number     11963
_diffrn_reflns_av_R_equivalents     0.0318
_diffrn_reflns_theta_min     4.226
_diffrn_reflns_theta_max     69.525
_diffrn_reflns_theta_full     67.679
_diffrn_measured_fraction_theta_max     0.968
_diffrn_measured_fraction_theta_full     0.987
_diffrn_reflns_limit_h_min     -8
_diffrn_reflns_limit_h_max     8
_diffrn_reflns_limit_k_min     -14
_diffrn_reflns_limit_k_max     14
_diffrn_reflns_limit_l_min     -24
_diffrn_reflns_limit_l_max     22
_refine_special_details     ?
_reflns_number_total     3004
_reflns_number_gt     2984
_reflns_threshold_expression     'I > 2\s(I)'
_refine_ls_structure_factor_coef     Fsqd
_refine_ls_matrix_type     full
_refine_ls_R_factor_all     0.0282
_refine_ls_R_factor_gt     0.0280
_refine_ls_wR_factor_gt     0.0701
_refine_ls_wR_factor_ref     0.0703
_refine_ls_goodness_of_fit_ref     1.113
_refine_ls_restrained_S_all     1.113
_refine_ls_number_reflns     3004
_refine_ls_number_parameters     237
_refine_ls_number_restraints     0
_refine_ls_hydrogen_treatment     constr
_refine_ls_weighting_scheme     calc
_refine_ls_weighting_details
              'w=1/[\s^2^(Fo^2^)+(0.0405P)^2^+0.5066P] where P=(Fo^2^+2Fc^2^)/3'
_atom_sites_solution_hydrogens     geom
_atom_sites_solution_primary     direct
_atom_sites_solution_secondary     difmap
_refine_ls_shift/su_max     0.001
_refine_ls_shift/su_mean     0.000
_refine_diff_density_max     0.286
_refine_diff_density_min     -0.355
_refine_ls_extinction_method     none
_refine_ls_extinction_coef     .
_refine_ls_abs_structure_details
;
Flack <i>x</i> determined using 1183 quotients
[(<i>I</i>^+^)-(<i>I</i>^-^)]/[(<i>I</i>^+^)+(<i>I</i>^-^)]
(Parsons <i>et al.</i>,  2013)
;
_refine_ls_abs_structure_Flack     0.052(4)
loop_
    _atom_type_symbol
    _atom_type_description
    _atom_type_scat_dispersion_real
    _atom_type_scat_dispersion_imag
    _atom_type_scat_source
    'C' 'C' 0.0181 0.0091
                         'International Tables Vol C Tables 4.2.6.8 and 6.1.1.4'
    'H' 'H' 0.0000 0.0000
                         'International Tables Vol C Tables 4.2.6.8 and 6.1.1.4'
    'N' 'N' 0.0311 0.0180
                         'International Tables Vol C Tables 4.2.6.8 and 6.1.1.4'
    'O' 'O' 0.0492 0.0322
                         'International Tables Vol C Tables 4.2.6.8 and 6.1.1.4'
    'S' 'S' 0.3331 0.5567
                         'International Tables Vol C Tables 4.2.6.8 and 6.1.1.4'
_computing_data_collection
;
APEX2 (Bruker, 2007)
;
_computing_cell_refinement
;
APEX2 and SAINT (Bruker, 2007)
;
_computing_data_reduction
;
SAINT and XPREP (Bruker, 2007)
;
_computing_structure_solution
;
SHELXS97 (Sheldrick, 2008)
;
_computing_structure_refinement
;
SHELXL2014 (Sheldrick, 2015)
;
_computing_molecular_graphics
;
XP in SHELXTL (Sheldrick, 2008)
;
_computing_publication_material
;
<i>XCIF</i> (Sheldrick, 2008) and publCIF (Westrip, 2010)
;
loop_
    _atom_site_type_symbol
    _atom_site_label
    _atom_site_fract_x
    _atom_site_fract_y
    _atom_site_fract_z
    _atom_site_U_iso_or_equiv
    _atom_site_adp_type
    _atom_site_calc_flag
    _atom_site_occupancy
    _atom_site_disorder_assembly
    _atom_site_disorder_group
    S S1 0.45871(9) 0.55630(5) 0.77781(3) 0.00978(15) Uani d 1 . .
    S S2 0.67201(9) 0.69687(5) 0.85264(3) 0.01185(16) Uani d 1 . .
    O O1 0.3825(3) 0.25928(14) 0.82183(9) 0.0148(4) Uani d 1 . .
    O O2 0.6694(3) 0.34297(15) 0.80444(9) 0.0176(4) Uani d 1 . .
    O O3 0.8276(3) 0.63677(15) 0.82056(9) 0.0175(4) Uani d 1 . .
    O O4 0.6751(3) 0.81443(15) 0.84687(9) 0.0185(4) Uani d 1 . .
    N N1 0.3831(3) 0.44084(18) 0.81606(11) 0.0127(5) Uani d 1 . .
    N N2 0.4579(3) 0.65675(17) 0.82812(11) 0.0132(5) Uani d 1 . .
    C C1 0.4975(4) 0.3476(2) 0.81239(12) 0.0129(5) Uani d 1 . .
    C C2 0.1767(4) 0.2920(2) 0.82310(13) 0.0136(5) Uani d 1 . .
    H H2 0.1106 0.2809 0.7795 0.016 Uiso calc 1 . .
    C C3 0.0725(4) 0.2347(2) 0.87983(13) 0.0148(6) Uani d 1 . .
    H H3A -0.0688 0.2299 0.8713 0.018 Uiso calc 1 . .
    H H3B 0.1246 0.1601 0.8867 0.018 Uiso calc 1 . .
    C C4 0.1142(4) 0.3068(2) 0.93859(13) 0.0124(5) Uani d 1 . .
    C C5 0.0916(4) 0.2842(2) 1.00541(13) 0.0140(6) Uani d 1 . .
    H H5 0.0423 0.2157 1.0198 0.017 Uiso calc 1 . .
    C C6 0.1431(4) 0.3648(2) 1.05088(13) 0.0161(6) Uani d 1 . .
    H H6 0.1258 0.3512 1.0968 0.019 Uiso calc 1 . .
    C C7 0.2188(4) 0.4644(2) 1.03076(14) 0.0157(6) Uani d 1 . .
    H H7 0.2569 0.5170 1.0628 0.019 Uiso calc 1 . .
    C C8 0.2393(4) 0.4875(2) 0.96324(14) 0.0141(5) Uani d 1 . .
    H H8 0.2899 0.5558 0.9488 0.017 Uiso calc 1 . .
    C C9 0.1843(4) 0.4088(2) 0.91814(13) 0.0117(5) Uani d 1 . .
    C C10 0.1900(4) 0.41298(19) 0.84277(13) 0.0116(5) Uani d 1 . .
    H H10 0.0833 0.4584 0.8234 0.014 Uiso calc 1 . .
    C C11 0.2421(4) 0.5860(2) 0.73290(13) 0.0149(6) Uani d 1 . .
    H H11A 0.1358 0.5997 0.7641 0.022 Uiso calc 1 . .
    H H11B 0.2089 0.5237 0.7046 0.022 Uiso calc 1 . .
    H H11C 0.2627 0.6510 0.7054 0.022 Uiso calc 1 . .
    C C12 0.6749(4) 0.6636(2) 0.93784(12) 0.0112(5) Uani d 1 . .
    C C13 0.6177(4) 0.7407(2) 0.98430(13) 0.0136(5) Uani d 1 . .
    H H13 0.5750 0.8110 0.9706 0.016 Uiso calc 1 . .
    C C14 0.6237(4) 0.7138(2) 1.05134(13) 0.0153(6) Uani d 1 . .
    H H14 0.5858 0.7664 1.0834 0.018 Uiso calc 1 . .
    C C15 0.6846(4) 0.6107(2) 1.07178(13) 0.0157(5) Uani d 1 . .
    C C16 0.7366(4) 0.5341(2) 1.02403(14) 0.0152(6) Uani d 1 . .
    H H16 0.7745 0.4628 1.0376 0.018 Uiso calc 1 . .
    C C17 0.7344(4) 0.5596(2) 0.95710(14) 0.0147(5) Uani d 1 . .
    H H17 0.7727 0.5071 0.9250 0.018 Uiso calc 1 . .
    C C18 0.6940(5) 0.5854(2) 1.14496(14) 0.0231(6) Uani d 1 . .
    H H18A 0.7504 0.5126 1.1514 0.035 Uiso calc 1 . .
    H H18B 0.5628 0.5871 1.1637 0.035 Uiso calc 1 . .
    H H18C 0.7752 0.6400 1.1672 0.035 Uiso calc 1 . .
loop_
    _atom_site_aniso_label
    _atom_site_aniso_U_11
    _atom_site_aniso_U_22
    _atom_site_aniso_U_33
    _atom_site_aniso_U_12
    _atom_site_aniso_U_13
    _atom_site_aniso_U_23
    S1 0.0116(3) 0.0111(3) 0.0066(3) -0.0007(2) 0.0007(2) 0.0007(2)
    S2 0.0124(3) 0.0139(3) 0.0093(3) -0.0022(2) 0.0002(2) -0.0003(2)
    O1 0.0189(10) 0.0105(8) 0.0151(9) 0.0019(7) 0.0014(7) -0.0003(7)
    O2 0.0161(9) 0.0186(9) 0.0179(9) 0.0046(8) 0.0011(8) 0.0004(8)
    O3 0.0116(9) 0.0269(10) 0.0140(9) -0.0032(8) 0.0015(8) -0.0017(8)
    O4 0.0251(10) 0.0161(9) 0.0143(9) -0.0067(8) -0.0028(8) 0.0036(7)
    N1 0.0141(11) 0.0108(10) 0.0133(10) 0.0016(9) 0.0039(9) 0.0032(9)
    N2 0.0135(11) 0.0141(10) 0.0118(10) 0.0004(9) 0.0001(9) -0.0013(9)
    C1 0.0170(14) 0.0137(12) 0.0080(12) 0.0023(10) 0.0010(10) -0.0015(10)
    C2 0.0157(13) 0.0129(12) 0.0121(12) -0.0016(11) -0.0025(11) 0.0014(10)
    C3 0.0173(14) 0.0137(12) 0.0134(13) -0.0036(10) -0.0014(11) 0.0008(11)
    C4 0.0116(11) 0.0133(12) 0.0121(12) 0.0020(10) -0.0014(10) 0.0006(11)
    C5 0.0109(12) 0.0164(13) 0.0149(13) 0.0002(10) 0.0010(10) 0.0059(10)
    C6 0.0122(13) 0.0256(14) 0.0106(12) 0.0041(11) 0.0015(10) 0.0017(11)
    C7 0.0107(13) 0.0218(13) 0.0145(13) 0.0024(10) -0.0001(10) -0.0054(11)
    C8 0.0114(12) 0.0135(12) 0.0174(13) 0.0023(10) 0.0033(10) -0.0010(11)
    C9 0.0090(11) 0.0148(12) 0.0111(12) 0.0030(10) 0.0025(11) 0.0023(10)
    C10 0.0112(12) 0.0120(12) 0.0117(12) 0.0003(9) 0.0010(11) 0.0030(9)
    C11 0.0168(13) 0.0158(12) 0.0122(13) -0.0026(10) -0.0057(10) 0.0050(10)
    C12 0.0087(11) 0.0168(12) 0.0080(11) -0.0023(10) -0.0023(10) 0.0024(9)
    C13 0.0106(12) 0.0158(12) 0.0142(13) -0.0013(10) -0.0004(10) 0.0011(11)
    C14 0.0116(12) 0.0215(13) 0.0127(12) -0.0028(10) 0.0013(10) -0.0013(10)
    C15 0.0111(12) 0.0223(13) 0.0136(13) -0.0054(11) -0.0024(11) 0.0031(11)
    C16 0.0107(12) 0.0156(12) 0.0192(13) -0.0008(10) -0.0024(10) 0.0050(11)
    C17 0.0103(12) 0.0158(12) 0.0180(13) -0.0003(10) 0.0015(10) -0.0028(11)
    C18 0.0263(16) 0.0287(15) 0.0144(13) -0.0091(12) -0.0016(13) 0.0049(11)
_geom_special_details
;
 All esds (except the esd in the dihedral angle between two l.s. planes)
 are estimated using the full covariance matrix.  The cell esds are taken
 into account individually in the estimation of esds in distances, angles
 and torsion angles; correlations between esds in cell parameters are only
 used when they are defined by crystal symmetry.  An approximate (isotropic)
 treatment of cell esds is used for estimating esds involving l.s. planes.
;
loop_
    _geom_bond_atom_site_label_1
    _geom_bond_atom_site_label_2
    _geom_bond_site_symmetry_2
    _geom_bond_distance
    _geom_bond_publ_flag
    S1 N2 . 1.594(2) y
    S1 N1 . 1.692(2) y
    S1 C11 . 1.782(3) y
    S2 O4 . 1.4430(19) y
    S2 O3 . 1.451(2) y
    S2 N2 . 1.631(2) y
    S2 C12 . 1.768(2) y
    O1 C1 . 1.353(3) ?
    O1 C2 . 1.472(3) ?
    O2 C1 . 1.195(3) ?
    N1 C1 . 1.388(3) ?
    N1 C10 . 1.475(3) ?
    C2 C3 . 1.522(4) ?
    C2 C10 . 1.535(3) ?
    C2 H2 . 1.0000 ?
    C3 C4 . 1.506(4) ?
    C3 H3A . 0.9900 ?
    C3 H3B . 0.9900 ?
    C4 C5 . 1.386(4) ?
    C4 C9 . 1.400(4) ?
    C5 C6 . 1.393(4) ?
    C5 H5 . 0.9500 ?
    C6 C7 . 1.386(4) ?
    C6 H6 . 0.9500 ?
    C7 C8 . 1.399(4) ?
    C7 H7 . 0.9500 ?
    C8 C9 . 1.378(4) ?
    C8 H8 . 0.9500 ?
    C9 C10 . 1.523(3) ?
    C10 H10 . 1.0000 ?
    C11 H11A . 0.9800 ?
    C11 H11B . 0.9800 ?
    C11 H11C . 0.9800 ?
    C12 C13 . 1.387(4) ?
    C12 C17 . 1.392(4) ?
    C13 C14 . 1.394(4) ?
    C13 H13 . 0.9500 ?
    C14 C15 . 1.391(4) ?
    C14 H14 . 0.9500 ?
    C15 C16 . 1.392(4) ?
    C15 C18 . 1.511(4) ?
    C16 C17 . 1.387(4) ?
    C16 H16 . 0.9500 ?
    C17 H17 . 0.9500 ?
    C18 H18A . 0.9800 ?
    C18 H18B . 0.9800 ?
    C18 H18C . 0.9800 ?
loop_
    _geom_angle_atom_site_label_1
    _geom_angle_atom_site_label_2
    _geom_angle_atom_site_label_3
    _geom_angle_site_symmetry_1
    _geom_angle_site_symmetry_3
    _geom_angle
    _geom_angle_publ_flag
    N2 S1 N1 . . 110.58(11) y
    N2 S1 C11 . . 99.43(12) y
    N1 S1 C11 . . 98.34(11) y
    O4 S2 O3 . . 117.24(12) y
    O4 S2 N2 . . 106.79(12) y
    O3 S2 N2 . . 112.27(11) y
    O4 S2 C12 . . 107.93(11) y
    O3 S2 C12 . . 108.03(12) y
    N2 S2 C12 . . 103.67(12) y
    C1 O1 C2 . . 110.39(19) ?
    C1 N1 C10 . . 110.0(2) ?
    C1 N1 S1 . . 119.14(18) ?
    C10 N1 S1 . . 129.59(17) ?
    S1 N2 S2 . . 114.97(13) ?
    O2 C1 O1 . . 124.1(2) ?
    O2 C1 N1 . . 127.5(2) ?
    O1 C1 N1 . . 108.5(2) ?
    O1 C2 C3 . . 110.0(2) ?
    O1 C2 C10 . . 102.1(2) ?
    C3 C2 C10 . . 106.1(2) ?
    O1 C2 H2 . . 112.7 ?
    C3 C2 H2 . . 112.7 ?
    C10 C2 H2 . . 112.7 ?
    C4 C3 C2 . . 103.5(2) ?
    C4 C3 H3A . . 111.1 ?
    C2 C3 H3A . . 111.1 ?
    C4 C3 H3B . . 111.1 ?
    C2 C3 H3B . . 111.1 ?
    H3A C3 H3B . . 109.0 ?
    C5 C4 C9 . . 120.2(2) ?
    C5 C4 C3 . . 128.9(2) ?
    C9 C4 C3 . . 110.8(2) ?
    C4 C5 C6 . . 118.1(2) ?
    C4 C5 H5 . . 120.9 ?
    C6 C5 H5 . . 120.9 ?
    C7 C6 C5 . . 121.6(2) ?
    C7 C6 H6 . . 119.2 ?
    C5 C6 H6 . . 119.2 ?
    C6 C7 C8 . . 120.1(3) ?
    C6 C7 H7 . . 120.0 ?
    C8 C7 H7 . . 120.0 ?
    C9 C8 C7 . . 118.3(2) ?
    C9 C8 H8 . . 120.8 ?
    C7 C8 H8 . . 120.8 ?
    C8 C9 C4 . . 121.5(2) ?
    C8 C9 C10 . . 129.0(2) ?
    C4 C9 C10 . . 109.5(2) ?
    N1 C10 C9 . . 113.4(2) ?
    N1 C10 C2 . . 100.5(2) ?
    C9 C10 C2 . . 103.0(2) ?
    N1 C10 H10 . . 113.0 ?
    C9 C10 H10 . . 113.0 ?
    C2 C10 H10 . . 113.0 ?
    S1 C11 H11A . . 109.5 ?
    S1 C11 H11B . . 109.5 ?
    H11A C11 H11B . . 109.5 ?
    S1 C11 H11C . . 109.5 ?
    H11A C11 H11C . . 109.5 ?
    H11B C11 H11C . . 109.5 ?
    C13 C12 C17 . . 121.0(2) ?
    C13 C12 S2 . . 119.9(2) ?
    C17 C12 S2 . . 119.0(2) ?
    C12 C13 C14 . . 119.2(2) ?
    C12 C13 H13 . . 120.4 ?
    C14 C13 H13 . . 120.4 ?
    C15 C14 C13 . . 120.7(3) ?
    C15 C14 H14 . . 119.6 ?
    C13 C14 H14 . . 119.6 ?
    C14 C15 C16 . . 118.9(2) ?
    C14 C15 C18 . . 119.3(3) ?
    C16 C15 C18 . . 121.9(3) ?
    C17 C16 C15 . . 121.3(2) ?
    C17 C16 H16 . . 119.3 ?
    C15 C16 H16 . . 119.3 ?
    C16 C17 C12 . . 118.8(2) ?
    C16 C17 H17 . . 120.6 ?
    C12 C17 H17 . . 120.6 ?
    C15 C18 H18A . . 109.5 ?
    C15 C18 H18B . . 109.5 ?
    H18A C18 H18B . . 109.5 ?
    C15 C18 H18C . . 109.5 ?
    H18A C18 H18C . . 109.5 ?
    H18B C18 H18C . . 109.5 ?
_shelx_hkl_file
;
   1   0   0    1.00    0.21
   1   0   0    0.95    0.19
   1   0   0    0.97    0.13
  -1   0   0    0.91    0.20
   1   0   0    0.90    0.15
  -1   0   0    1.06    0.16
  -1   0   0    0.89    0.14
  -2   0   0  549.95   21.25
  -2   0   0  590.59   21.82
   2   0   0  510.64   21.02
   2   0   0  593.83   21.75
   2   0   0  648.73   21.89
   3   0   0    0.13    0.21
  -3   0   0    0.30    0.11
   3   0   0    0.06    0.11
  -3   0   0    0.09    0.13
   4   0   0   48.36    2.49
   5   0   0    0.37    0.29
   6   0   0   68.62    2.82
   6   0   0   62.63    2.78
   7   0   0    0.03    0.16
  -7   0   0    0.16    0.24
   7   0   0    0.18    0.18
  -8   0   0   21.50    1.03
   0  -1   0    0.32    0.07
   0   1   0    0.46    0.09
   0  -1   0    0.39    0.08
   0   1   0    0.50    0.09
   0   1   0    0.39    0.09
   1  -1   0   34.34    1.66
   1   1   0   33.16    1.43
  -1   1   0   33.11    1.67
  -1   1   0   31.49    1.46
   1  -1   0   31.72    1.36
  -1   1   0   38.84    1.73
  -1   1   0   34.09    1.47
   1   1   0   32.24    1.49
   1   1   0   32.94    1.66
  -1  -1   0   34.80    1.70
  -1  -1   0   33.86    1.66
  -1  -1   0   34.07    1.49
   1   1   0   36.56    1.70
   1  -1   0   37.33    1.71
  -2  -1   0    9.46    0.95
  -2  -1   0    9.68    0.72
   2   1   0    9.89    0.95
   2   1   0    9.71    0.65
  -2  -1   0    9.97    0.94
   2  -1   0   10.34    0.62
   2  -1   0    9.73    0.91
  -2   1   0    8.83    0.69
  -2   1   0    9.44    0.94
   2  -1   0   10.85    1.01
  -3   1   0   91.33    3.57
  -3  -1   0   95.61    4.90
  -3  -1   0   88.74    3.57
   3  -1   0   89.76    4.66
  -3   1   0   97.76    4.18
   3  -1   0   92.70    3.88
   3   1   0   98.12    3.96
   4   1   0   85.89    3.96
   4  -1   0   89.11    3.96
   5   1   0   76.98    3.82
   5   1   0   74.62    3.08
   5  -1   0   74.37    3.09
   6   1   0   16.86    1.06
   6   1   0   19.85    1.08
   6  -1   0   18.12    1.03
   6  -1   0   19.03    1.08
  -7   1   0    0.59    0.23
  -7  -1   0    0.43    0.25
   7   1   0    0.54    0.24
   7  -1   0    0.45    0.18
   7   1   0    0.49    0.22
   7  -1   0    0.42    0.23
  -8  -1   0    0.01    0.13
  -8   1   0    0.08    0.17
   0   2   0  194.25    7.83
   0   2   0  217.21    7.80
   0  -2   0  189.61    7.77
   0  -2   0  205.78    7.88
   1  -2   0  238.70    9.15
  -1  -2   0  244.28    9.19
   1  -2   0  256.31    9.18
   1   2   0  247.33    8.79
   1   2   0  236.39    9.16
  -1  -2   0  218.78    8.96
   1   2   0  202.38    8.85
  -1  -2   0  259.56    9.23
  -1   2   0  223.02    8.81
  -1   2   0  249.52    9.20
   2   2   0   82.39    3.35
  -2  -2   0   77.74    3.88
  -2  -2   0   82.82    3.43
  -2   2   0   83.14    3.95
   2   2   0   81.21    3.90
  -2   2   0   79.47    3.45
   2  -2   0   78.50    3.78
   2  -2   0   86.25    3.24
  -3   2   0   46.73    2.44
  -3  -2   0   44.95    1.91
  -3  -2   0   46.10    3.03
   3   2   0   48.26    2.27
   3  -2   0   46.11    2.86
   4   2   0  422.96   16.06
   5   2   0   31.77    1.51
   5  -2   0   32.72    1.55
   6   2   0   59.09    2.51
   6  -2   0   58.73    2.54
  -6  -2   0   53.81    2.51
   6  -2   0   57.85    2.42
  -7   2   0   10.29    0.74
   7   2   0    9.99    0.71
   7  -2   0    9.38    0.72
   7  -2   0   10.41    0.50
  -7  -2   0    9.41    0.70
   7   2   0    9.61    0.72
  -8   2   0    3.06    0.37
   8   2   0    2.98    0.27
   0   3   0    0.05    0.11
   0  -3   0    0.13    0.11
   0  -3   0    0.04    0.08
  -1  -3   0  138.61    5.74
   1   3   0  139.29    5.82
   1   3   0  139.74    5.37
  -1   3   0  131.43    5.35
   1   3   0  127.85    5.49
   1  -3   0  142.56    5.76
  -1   3   0  151.24    5.90
  -1  -3   0  152.50    5.91
   1  -3   0  148.32    5.72
  -2  -3   0  152.24    6.76
  -2  -3   0  153.92    5.88
  -2   3   0  163.71    6.30
   2  -3   0  159.98    6.70
   2   3   0  160.45    6.15
  -3  -3   0    7.09    1.10
  -3   3   0    8.21    0.84
  -3  -3   0    8.10    0.52
   4   3   0    4.84    0.65
   5  -3   0   17.41    1.00
  -6  -3   0    8.01    0.64
   6  -3   0    9.06    0.68
   6  -3   0    7.98    0.52
   6   3   0    8.25    0.64
  -7   3   0   46.52    2.11
   7  -3   0   46.68    2.12
   7   3   0   47.32    2.08
   7   3   0   45.36    2.12
  -7  -3   0   47.26    2.00
   8   3   0   46.35    1.86
   0   4   0    2.15    0.24
   0  -4   0    2.02    0.29
   0  -4   0    1.90    0.20
   0  -4   0    2.22    0.33
   0   4   0    2.08    0.21
   1  -4   0    9.98    0.81
  -1  -4   0   11.13    1.02
  -1  -4   0   10.87    0.59
   1  -4   0   12.02    0.85
  -1  -4   0   10.09    0.86
   1   4   0   10.51    0.66
  -2   4   0   13.28    0.97
  -2  -4   0   12.18    1.20
   2  -4   0   13.07    1.13
  -2  -4   0   13.37    0.71
   2   4   0   13.23    0.87
  -3  -4   0   49.67    2.10
   3   4   0   47.30    2.39
   4   4   0    6.62    0.78
   5  -4   0   72.08    3.04
  -6  -4   0   91.94    3.69
   6   4   0   93.44    3.74
   6  -4   0   91.02    3.80
  -7   4   0   29.37    1.49
   7  -4   0   30.33    1.52
   7   4   0   29.25    1.44
   7   4   0   30.51    1.53
  -7  -4   0   32.15    1.26
   0  -5   0    0.46    0.19
   0  -5   0    0.35    0.12
   1   5   0    5.30    0.43
  -1  -5   0    4.33    0.55
   1  -5   0    4.37    0.48
  -1  -5   0    4.98    0.39
  -2   5   0   66.12    3.09
   2   5   0   61.83    2.86
  -2  -5   0   65.93    2.62
  -2  -5   0   66.89    2.68
   3   5   0    0.15    0.16
  -3  -5   0    0.29    0.14
  -3  -5   0    0.10    0.11
   4   5   0   22.49    1.59
   5  -5   0    9.75    0.72
  -5  -5   0   10.11    0.64
   6   5   0   87.64    3.51
   6  -5   0   82.82    3.57
  -6  -5   0   86.86    3.33
   7  -5   0   15.67    0.94
   7   5   0   15.60    0.88
  -7   5   0   15.55    0.92
   0  -6   0    3.26    0.33
   0  -6   0    3.32    0.32
  -1  -6   0  122.81    4.68
  -1  -6   0  120.69    4.74
   1  -6   0  123.72    4.70
  -2  -6   0   12.70    0.79
  -2  -6   0   12.56    0.74
   2  -6   0   13.25    0.77
  -3  -6   0   19.13    1.10
   3   6   0   18.73    1.32
  -3  -6   0   20.66    1.07
   4  -6   0    1.93    0.25
   4  -6   0    1.72    0.34
  -4  -6   0    2.13    0.37
   5  -6   0   30.58    1.57
  -6   6   0   35.25    1.74
   6  -6   0   38.36    1.89
   6   6   0   37.29    1.72
   6  -6   0   36.37    1.80
   7  -6   0    1.01    0.27
  -7   6   0    0.98    0.26
   7   6   0    0.99    0.23
   0  -7   0    0.13    0.11
   0  -7   0   -0.08    0.08
   1  -7   0   29.55    1.41
  -1  -7   0   29.57    1.40
  -1  -7   0   30.12    1.47
   2  -7   0    0.45    0.18
  -2  -7   0    0.31    0.16
   3  -7   0   15.90    0.97
  -3  -7   0   16.87    1.02
  -3  -7   0   16.07    0.89
  -3  -7   0   15.72    1.01
  -3  -7   0   15.55    0.94
   3  -7   0   16.05    0.78
  -3  -7   0   15.89    0.92
  -3  -7   0   15.31    0.86
  -4  -7   0   64.73    2.82
  -4  -7   0   66.66    2.80
   4  -7   0   66.81    2.65
   4  -7   0   66.80    2.87
   4  -7   0   65.37    2.91
   4  -7   0   66.52    2.78
   5  -7   0    1.15    0.24
   5  -7   0    0.99    0.28
   5  -7   0    1.01    0.29
   5  -7   0    1.03    0.27
   5  -7   0    0.91    0.29
   6   7   0    0.16    0.16
   6  -7   0    0.26    0.21
  -6   7   0    0.30    0.22
  -7   7   0   10.84    0.67
   0  -8   0  172.81    6.73
   0  -8   0  173.16    6.62
  -1  -8   0    9.44    0.71
   1  -8   0    9.79    0.68
  -1  -8   0    8.93    0.65
  -2  -8   0    0.95    0.20
  -2  -8   0    0.82    0.26
   2  -8   0    1.28    0.19
  -2  -8   0    0.77    0.22
  -2  -8   0    1.30    0.32
   2  -8   0    0.99    0.25
  -2  -8   0    0.74    0.23
  -3  -8   0  100.46    4.18
   3  -8   0  105.06    4.17
   3  -8   0  103.69    3.95
  -3  -8   0  105.71    4.11
  -3  -8   0  105.48    4.16
   3  -8   0  102.89    4.23
  -3  -8   0  100.43    4.13
   3  -8   0  103.55    4.11
  -3  -8   0  104.79    4.28
  -3  -8   0  102.64    4.05
  -3  -8   0  100.97    4.29
   4  -8   0    4.11    0.47
   4  -8   0    3.59    0.47
   4  -8   0    3.80    0.35
   4  -8   0    3.85    0.43
   4  -8   0    3.51    0.41
  -4  -8   0    3.68    0.50
  -4  -8   0    3.89    0.44
   5  -8   0    7.87    0.71
   5  -8   0    7.79    0.67
   5  -8   0    8.43    0.57
   5  -8   0    7.87    0.61
   5  -8   0    8.03    0.64
   6  -8   0   12.54    0.79
   6  -8   0   11.73    0.79
   6   8   0   12.44    0.75
  -6   8   0   12.70    0.79
   0  -9   0    0.06    0.15
   0  -9   0   -0.05    0.18
   0  -9   0    0.04    0.08
   0  -9   0    0.10    0.14
   0  -9   0    0.09    0.13
  -1  -9   0    1.17    0.31
  -1  -9   0    0.71    0.23
   1  -9   0    0.62    0.23
   1  -9   0    0.88    0.16
  -1  -9   0    0.72    0.25
  -1  -9   0    0.68    0.23
   1  -9   0    0.66    0.21
   1  -9   0    0.94    0.26
  -1  -9   0    0.76    0.17
  -1  -9   0    0.74    0.22
   2  -9   0   27.20    1.44
  -2  -9   0   26.32    1.48
  -2  -9   0   27.03    1.39
  -2  -9   0   26.76    1.41
   2  -9   0   26.47    1.33
  -2  -9   0   27.84    1.38
  -2  -9   0   26.70    1.35
  -2  -9   0   26.42    1.49
   2  -9   0   26.88    1.38
   2  -9   0   27.82    1.20
  -2  -9   0   26.13    1.25
  -3  -9   0   68.17    2.91
  -3  -9   0   69.81    2.95
   3  -9   0   68.43    3.01
  -3  -9   0   69.65    3.10
  -3  -9   0   69.33    2.89
  -3  -9   0   67.46    2.95
   3  -9   0   67.47    2.87
   3  -9   0   70.38    2.95
   3  -9   0   68.00    2.82
   3  -9   0   66.18    2.70
  -3  -9   0   68.93    3.07
   4  -9   0   40.31    1.93
  -4  -9   0   42.71    1.92
  -4  -9   0   41.33    1.95
   4  -9   0   40.32    1.86
   4  -9   0   41.02    1.87
   4  -9   0   39.92    1.74
   4  -9   0   41.62    2.03
  -4  -9   0   41.54    1.94
   5  -9   0   11.18    0.75
   5  -9   0   11.97    0.69
   5  -9   0   11.10    0.79
   5  -9   0   11.90    0.76
   6   9   0   13.05    0.73
   6  -9   0   12.55    0.78
   6  -9   0   13.60    0.77
   0 -10   0   18.79    1.00
   0 -10   0   17.96    0.87
   0 -10   0   18.47    1.10
   0 -10   0   18.15    1.05
   0 -10   0   18.10    1.04
   0 -10   0   17.39    1.04
   0 -10   0   17.53    1.13
  -1 -10   0    4.12    0.53
   1 -10   0    3.62    0.42
  -1 -10   0    3.28    0.46
  -1 -10   0    3.43    0.48
   1 -10   0    3.90    0.32
  -1 -10   0    3.50    0.44
  -1 -10   0    3.10    0.31
   1 -10   0    3.35    0.44
  -1 -10   0    3.05    0.39
  -1 -10   0    4.24    0.48
   1 -10   0    3.59    0.42
   1 -10   0    3.27    0.39
   2 -10   0  107.82    4.10
  -2 -10   0  105.10    4.52
  -2 -10   0  107.46    4.18
   2 -10   0  106.38    4.41
  -2 -10   0  106.70    4.30
   2 -10   0  110.16    4.28
   2 -10   0  110.18    4.21
   2 -10   0  108.18    4.33
  -2 -10   0  105.54    4.35
  -2 -10   0  105.18    4.48
  -2 -10   0  106.75    4.30
  -2 -10   0  107.96    4.38
  -3 -10   0    5.15    0.52
  -3 -10   0    4.96    0.59
   3 -10   0    5.27    0.47
   3 -10   0    4.86    0.39
  -3 -10   0    4.82    0.52
   3 -10   0    5.01    0.55
   3 -10   0    5.10    0.51
   3 -10   0    5.54    0.51
  -3 -10   0    5.38    0.55
  -3 -10   0    5.07    0.49
   4 -10   0   11.44    0.80
   4 -10   0   11.14    0.75
   4 -10   0   11.81    0.68
   4 -10   0   11.22    0.76
  -4 -10   0   11.82    0.80
  -4 -10   0   11.98    0.80
   4 -10   0   11.58    0.86
  -4 -10   0   11.85    0.84
   5 -10   0    4.51    0.46
   5 -10   0    4.43    0.42
   5 -10   0    4.98    0.46
   5 -10   0    4.76    0.40
   6 -10   0   14.37    0.75
   0 -11   0    0.97    0.28
   0 -11   0    0.07    0.14
   0 -11   0    0.06    0.09
   0 -11   0    0.24    0.16
   0 -11   0    0.09    0.14
   0 -11   0   -0.11    0.16
  -1 -11   0    2.89    0.45
   1 -11   0    2.70    0.43
   1 -11   0    3.05    0.35
  -1 -11   0    3.07    0.39
  -1 -11   0    2.51    0.40
  -1 -11   0    3.09    0.31
   1 -11   0    3.30    0.40
  -1 -11   0    3.39    0.43
  -1 -11   0    3.47    0.38
  -1 -11   0    2.92    0.51
   1 -11   0    3.24    0.37
   1 -11   0    3.07    0.30
   1 -11   0    4.13    0.47
   2 -11   0    5.92    0.55
  -2 -11   0    6.41    0.59
  -2 -11   0    5.82    0.47
  -2 -11   0    6.43    0.58
   2 -11   0    5.66    0.47
  -2 -11   0    5.58    0.63
  -2 -11   0    5.64    0.53
   2 -11   0    5.44    0.51
   2 -11   0    5.62    0.58
   2 -11   0    5.84    0.42
  -2 -11   0    5.56    0.57
   3 -11   0   25.27    1.34
  -3 -11   0   26.01    1.39
  -3 -11   0   25.81    1.40
   3 -11   0   26.36    1.19
   3 -11   0   25.63    1.24
  -3 -11   0   26.19    1.33
  -3 -11   0   24.89    1.34
   3 -11   0   25.25    1.29
   3 -11   0   25.18    1.41
   4 -11   0    0.23    0.18
   4 -11   0    0.11    0.18
   4 -11   0    0.28    0.15
  -4 -11   0    0.08    0.19
  -4 -11   0    0.18    0.24
   4 -11   0    0.28    0.20
  -4 -11   0    0.05    0.22
   5 -11   0    0.21    0.16
   5 -11   0    0.28    0.16
  -5 -11   0    0.37    0.23
   0 -12   0    3.61    0.48
   0 -12   0    3.89    0.35
   0 -12   0    4.42    0.41
   0 -12   0    3.60    0.39
   0 -12   0    3.08    0.44
   0 -12   0    3.74    0.44
   1 -12   0    0.08    0.18
   1 -12   0    0.27    0.14
  -1 -12   0    0.01    0.22
  -1 -12   0    0.33    0.20
   1 -12   0    0.17    0.15
  -1 -12   0    0.26    0.24
  -1 -12   0   -0.01    0.12
   1 -12   0    0.20    0.21
   1 -12   0   -0.01    0.17
   1 -12   0    0.08    0.15
  -1 -12   0    0.11    0.20
  -1 -12   0    0.38    0.21
  -2 -12   0    0.40    0.19
  -2 -12   0    0.37    0.22
   2 -12   0    0.45    0.16
   2 -12   0    0.44    0.18
  -2 -12   0    0.47    0.26
   2 -12   0    0.06    0.16
   2 -12   0    0.28    0.18
  -2 -12   0    0.31    0.22
   3 -12   0   57.17    2.37
  -3 -12   0   56.70    2.44
  -3 -12   0   56.33    2.47
   3 -12   0   56.34    2.31
  -3 -12   0   56.48    2.40
   3 -12   0   54.88    2.42
   3 -12   0   56.45    2.27
   4 -12   0    2.42    0.27
   4 -12   0    2.27    0.27
   4 -12   0    2.18    0.30
   0 -13   0    0.11    0.16
   0 -13   0    0.07    0.13
   0 -13   0    0.16    0.16
   0 -13   0    0.24    0.21
   0 -13   0   -0.01    0.18
   1 -13   0    6.06    0.48
  -1 -13   0    6.07    0.53
  -1 -13   0    6.48    0.46
   1 -13   0    6.33    0.54
  -1 -13   0    5.76    0.55
  -1 -13   0    5.29    0.52
   1 -13   0    6.11    0.46
   1 -13   0    6.00    0.42
  -2 -13   0   10.76    0.76
   2 -13   0   12.08    0.64
  -2 -13   0   12.45    0.75
   2 -13   0   11.94    0.71
   2 -13   0   11.48    0.74
   2 -13   0   11.65    0.65
  -2 -13   0   11.64    0.77
   3 -13   0    4.87    0.36
  -3 -13   0    5.53    0.46
   3 -13   0    4.76    0.41
  -4 -13   0   10.45    0.60
   4 -13   0    9.85    0.49
   0 -14   0    5.82    0.40
  -1 -14   0   30.71    1.42
   1 -14   0   32.20    1.38
   1 -14   0   31.55    1.43
   2 -14   0    3.78    0.27
  -1   0  -1  447.83   14.91
   1   0   1  393.37   14.82
  -1   0   1  416.83   14.93
  -1   0  -1  409.09   14.89
   1   0  -1  422.49   15.13
   1   0  -1  389.99   14.37
  -1   0   1  412.03   14.86
   1   0  -1  437.49   14.88
   1   0   1  395.10   14.83
  -1   0   1  376.33   14.82
   1   0   1  360.06   14.71
   1   0   1  364.68   14.38
   1   0   1  339.96   14.46
  -1   0  -1  378.45   14.55
  -2   0  -1  808.50   31.99
   2   0  -1  992.67   32.34
   2   0   1  758.98   31.43
  -2   0   1  872.78   32.24
   2   0  -1  856.62   32.65
  -2   0  -1  945.46   32.27
  -2   0  -1  833.33   32.22
  -2   0   1  852.51   32.20
   2   0   1  841.13   32.16
   2   0  -1  806.74   31.45
   2   0   1 1000.00   32.44
   3   0   1   15.07    1.48
  -3   0  -1   15.30    0.78
   3   0  -1   14.64    1.44
   3   0  -1   15.02    1.00
  -3   0  -1   15.22    1.54
  -3   0   1   18.85    1.27
   4   0   1  235.23    9.28
   4   0  -1  234.52    9.29
   5   0   1    3.70    0.39
   5   0   1    4.21    0.71
   5   0  -1    3.99    0.69
   6   0  -1    2.39    0.40
   6   0   1    2.09    0.36
   6   0   1    2.64    0.42
   6   0  -1    2.23    0.37
  -7   0   1   11.13    0.85
   7   0  -1   12.33    0.82
  -7   0  -1   11.34    0.82
   7   0  -1   11.94    0.73
   7   0   1   12.70    0.81
   7   0   1   11.73    0.76
  -8   0  -1    3.81    0.36
  -8   0   1    3.94    0.39
   0  -1   1   27.23    1.28
   0  -1   1   28.48    1.34
   0   1  -1   27.28    1.34
   0  -1   1   25.22    1.14
   0   1  -1   23.70    1.13
   0   1  -1   27.98    1.30
   1  -1   1  264.76    9.52
   1  -1   1  246.42    9.21
  -1   1   1  231.69    9.37
  -1   1   1  263.81    9.43
  -1  -1  -1  238.56    9.44
   1   1  -1  239.77    9.04
   1   1  -1  237.65    9.19
   1   1  -1  259.60    9.47
   1  -1   1  283.90    9.61
  -1  -1  -1  229.63    9.18
  -1  -1  -1  241.99    9.37
  -1   1   1  218.13    9.13
   1   1   1  226.20    9.18
   1   1   1  226.59    9.07
  -1   1  -1  253.22    9.22
  -1  -1   1  252.24    9.48
   1  -1  -1  247.02    9.41
  -1  -1   1  281.25    9.54
  -1  -1   1  263.99    9.25
   1   1   1  255.48    9.45
  -1   1  -1  247.79    9.50
   1  -1  -1  255.35    9.42
  -1   1  -1  225.01    9.16
   1   1   1  226.25    9.12
   1  -1  -1  227.66    9.01
   1   1   1  243.47    9.41
  -1   1  -1  277.97    9.54
  -2   1   1  121.50    5.10
   2   1  -1  122.83    5.01
  -2  -1  -1  126.87    5.64
   2  -1   1  121.51    4.95
   2   1  -1  142.61    5.75
  -2  -1  -1  141.68    5.66
  -2   1   1  120.99    5.53
   2  -1   1  129.80    5.59
   2   1  -1  123.49    5.55
  -2  -1  -1  124.01    5.12
   2  -1   1  145.53    5.80
  -2  -1   1  132.21    5.20
  -2  -1   1  147.61    5.74
   2   1   1  124.64    5.56
   2  -1  -1  125.81    5.50
  -2   1  -1  127.20    5.67
  -2   1  -1  129.14    5.19
  -2  -1   1  125.66    5.62
   2  -1  -1  138.59    5.62
   2  -1  -1  122.42    4.96
   2   1   1  124.75    5.04
   3   1  -1    8.61    1.10
   3  -1   1    7.77    1.03
   3   1  -1    8.61    0.72
  -3  -1  -1    8.02    0.52
  -3  -1  -1    8.59    1.14
   3  -1   1    8.37    0.68
  -3   1   1    8.74    0.83
  -3   1  -1    9.67    0.87
  -3  -1   1    8.97    1.15
   3   1   1    9.58    0.76
  -3   1  -1    9.23    0.54
   3  -1  -1    9.52    0.73
   4  -1   1   88.48    3.86
   4   1  -1   85.53    3.88
   4   1   1   81.76    3.85
   4  -1  -1   84.66    3.87
   5  -1   1  101.66    4.15
   5   1  -1  108.67    4.17
   5   1  -1  107.89    4.97
   5   1   1  101.04    4.13
   5  -1  -1  104.41    4.18
   5   1   1  107.99    4.91
   6   1  -1   39.38    1.91
   6  -1   1   40.49    1.87
   6   1  -1   45.48    1.94
   6  -1   1   42.96    1.92
  -6  -1  -1   39.98    1.95
   6   1   1   39.63    1.88
  -6   1  -1   41.04    1.94
   6  -1  -1   40.79    1.92
   6  -1  -1   37.99    1.83
   7  -1   1    4.17    0.46
   7  -1   1    3.54    0.39
   7   1  -1    4.07    0.46
   7   1  -1    3.92    0.45
  -7  -1  -1    3.79    0.47
   7  -1  -1    3.88    0.36
   7   1   1    3.90    0.46
  -7  -1   1    3.91    0.49
  -7   1  -1    4.12    0.47
   7   1   1    3.68    0.44
   7  -1  -1    4.10    0.47
  -8  -1  -1   13.93    0.67
  -8  -1   1   13.98    0.73
  -8   1  -1   14.13    0.77
   8   1   1   14.27    0.64
   0   2   1    4.69    0.32
   0   2  -1    4.43    0.49
   0   2   1    4.63    0.35
   0  -2   1    4.42    0.44
   0  -2   1    4.48    0.45
   0  -2   1    4.49    0.47
   0   2  -1    4.69    0.47
   0   2  -1    4.22    0.34
   0  -2  -1    4.75    0.28
   1   2  -1  713.07   24.43
  -1  -2  -1  640.18   24.97
  -1   2   1  656.07   24.70
  -1  -2  -1  703.79   24.37
   1  -2   1  768.79   24.53
   1   2  -1  662.62   23.97
   1  -2   1  664.26   24.70
   1   2  -1  648.17   24.12
   1   2   1  580.00   24.14
  -1   2  -1  677.61   24.42
   1  -2  -1  683.48   24.85
  -1  -2   1  660.14   24.35
   1   2   1  653.39   24.98
   1   2   1  618.75   23.80
  -1   2  -1  578.71   24.15
   1  -2  -1  643.74   23.78
   1   2   1  648.15   24.39
   1  -2  -1  618.13   24.82
  -1  -2   1  650.74   24.36
  -1   2  -1  672.99   24.61
  -2   2   1  275.78   10.64
  -2  -2  -1  277.52   11.19
   2  -2   1  279.05   11.14
   2  -2   1  283.87   10.39
  -2  -2  -1  275.31   10.29
   2   2  -1  288.51   10.54
   2   2  -1  289.57   11.29
   2   2   1  285.40   11.20
  -2  -2   1  288.83   11.28
  -2  -2   1  284.29   10.71
   2  -2  -1  255.49   10.41
   2   2   1  282.59   10.57
  -2   2  -1  292.25   11.31
  -2   2  -1  293.04   10.75
   2  -2  -1  299.55   11.15
   2  -2  -1  263.85   10.95
  -3   2   1  150.40    6.28
   3   2  -1  159.75    6.11
   3  -2   1  153.41    5.95
  -3  -2  -1  143.16    6.98
   3  -2   1  138.81    6.83
  -3  -2  -1  152.00    5.72
  -3  -2   1  145.38    7.04
  -3   2  -1  148.32    5.71
   3  -2  -1  159.66    6.02
   3  -2  -1  146.50    6.76
   3   2   1  161.88    6.14
  -3   2  -1  162.53    6.39
   4   2  -1   26.52    1.65
   4   2   1   24.61    1.61
   5  -2   1   52.29    2.31
   5   2  -1   56.14    2.32
   5   2   1   53.86    2.29
   5  -2  -1   52.35    2.32
   6  -2   1   23.76    1.26
  -6  -2  -1   23.11    1.33
   6   2  -1   26.72    1.36
   6  -2   1   24.08    1.33
   6  -2  -1   27.76    1.40
   6  -2  -1   27.33    1.26
  -6  -2   1   25.81    1.40
  -6   2  -1   27.27    1.40
   6   2   1   27.65    1.35
  -7  -2  -1    5.58    0.52
  -7   2   1    5.43    0.54
   7   2  -1    5.40    0.52
   7  -2   1    5.69    0.54
   7  -2   1    5.83    0.41
   7   2  -1    6.56    0.57
   7   2   1    7.10    0.57
   7  -2  -1    6.24    0.57
  -7  -2   1    5.43    0.54
   7   2   1    5.47    0.56
  -7   2  -1    5.57    0.54
  -8   2   1    9.85    0.68
   8   2   1   11.58    0.60
  -8   2  -1   11.30    0.68
  -8  -2   1   11.32    0.52
   0   3   1    2.79    0.24
   0   3  -1    2.39    0.28
   0   3   1    2.41    0.33
   0  -3   1    2.64    0.38
   0   3  -1    2.51    0.43
   0  -3   1    2.69    0.42
  -1  -3  -1  203.79    7.60
   1   3  -1  166.43    7.33
   1  -3   1  205.75    7.71
  -1  -3  -1  184.48    7.47
   1  -3   1  194.27    7.71
   1   3  -1  187.06    7.76
   1   3  -1  177.91    7.11
  -1   3   1  197.97    7.53
  -1  -3   1  184.62    7.62
   1   3   1  188.04    7.19
   1   3   1  196.97    7.57
   1  -3  -1  202.28    7.04
   1   3   1  176.22    7.21
   1  -3  -1  198.86    7.41
   1  -3  -1  182.32    7.42
  -1  -3   1  209.63    7.86
  -1   3  -1  204.46    7.85
   1   3   1  190.69    7.20
  -1   3  -1  179.70    7.27
  -2  -3  -1   34.87    1.46
   2   3  -1   34.70    1.66
  -2  -3  -1   32.80    2.09
   2  -3   1   34.34    2.12
  -2   3   1   34.95    1.73
   2   3   1   34.54    1.69
  -2  -3   1   31.38    2.12
  -2  -3   1   33.75    1.45
  -2   3  -1   34.06    1.81
   2  -3  -1   33.74    1.98
   2  -3  -1   38.66    1.58
  -3   3   1   22.65    1.48
   3   3  -1   23.08    1.35
  -3  -3  -1   22.92    1.07
  -3  -3   1   19.17    1.87
  -3   3  -1   19.56    1.04
  -3   3  -1   21.12    1.50
   3   3   1   20.40    1.30
  -3  -3   1   20.28    1.01
   4   3  -1   25.38    1.64
  -4  -3  -1   24.48    1.26
   4   3   1   24.80    1.62
   5  -3   1   36.78    1.72
   5  -3  -1   36.67    1.74
   6  -3   1   18.40    0.98
   6  -3   1   17.95    1.10
   6   3  -1   19.00    1.10
  -6  -3  -1   18.16    1.08
   6   3   1   22.17    1.14
   6  -3  -1   22.46    0.94
  -6  -3   1   20.69    1.15
   6  -3  -1   20.99    1.17
  -7   3   1   21.79    1.22
   7   3  -1   22.43    1.21
  -7  -3  -1   22.99    1.11
   7  -3   1   23.27    1.25
   7   3  -1   22.52    1.24
   7  -3  -1   23.95    1.27
  -7   3  -1   23.15    1.24
  -7  -3   1   24.25    1.18
   7   3   1   23.68    1.27
   7   3   1   22.79    1.20
   8   3  -1    6.44    0.41
  -8   3  -1    7.43    0.53
   8   3   1    7.95    0.48
   0  -4  -1   13.64    0.69
   0   4   1   14.22    1.03
   0   4   1   14.58    0.73
   0  -4   1   13.11    0.99
   0  -4   1   13.39    0.70
   0  -4   1   15.10    1.13
   1  -4   1   15.77    1.17
   1   4  -1   16.79    0.87
  -1  -4  -1   17.93    1.21
  -1  -4  -1   15.89    1.02
  -1  -4  -1   16.98    0.80
   1   4   1   15.83    0.88
   1  -4  -1   15.16    0.81
   1  -4  -1   15.38    0.83
   1   4   1   16.63    0.92
  -1  -4   1   16.17    0.80
   1  -4  -1   16.98    0.81
  -1  -4   1   14.89    1.16
  -2   4   1   44.79    2.16
   2   4  -1   44.03    2.06
  -2  -4  -1   41.89    2.52
   2  -4   1   42.87    2.55
  -2  -4  -1   44.26    1.88
   2  -4  -1   44.18    2.35
  -2   4  -1   45.11    2.27
   2   4   1   45.66    2.12
  -2  -4   1   47.56    1.88
  -2  -4   1   43.86    2.66
  -3  -4  -1  134.94    5.18
   3   4  -1  129.54    5.51
   3  -4  -1  144.86    5.17
  -3   4  -1  131.27    5.18
  -3  -4   1  133.96    5.15
   3   4   1  131.78    5.55
   4   4  -1   51.03    2.76
  -4  -4  -1   51.34    2.34
   4   4   1   57.31    2.84
   5  -4   1   36.20    1.72
   5  -4  -1   36.13    1.73
   6   4  -1    7.47    0.58
  -6  -4  -1    6.80    0.53
   6  -4   1    6.91    0.61
  -6  -4   1    7.37    0.59
   6  -4  -1    7.13    0.63
   6   4   1    7.56    0.59
  -6   4  -1    7.15    0.61
   7   4  -1    3.20    0.43
   7   4  -1    2.50    0.37
   7  -4   1    2.93    0.43
  -7   4   1    2.45    0.39
   7   4   1    2.96    0.37
  -7  -4   1    3.10    0.32
  -7   4  -1    3.25    0.41
   7  -4  -1    3.32    0.47
   0  -5  -1    8.65    0.54
   0  -5   1    8.64    0.81
   0  -5   1    9.15    0.56
  -1  -5  -1    7.31    0.50
   1  -5   1    6.39    0.73
  -1  -5  -1    6.52    0.60
  -1  -5   1    7.94    0.83
   1   5   1    8.83    0.61
  -1  -5   1    8.87    0.53
  -2  -5  -1   38.77    1.70
  -2  -5  -1   40.75    1.67
  -2   5   1   38.91    2.02
   2   5  -1   36.39    1.85
   2   5   1   35.89    1.88
  -2   5  -1   38.11    2.12
  -2  -5   1   39.24    1.66
  -2  -5   1   38.78    1.70
  -3  -5  -1   20.10    0.96
  -3  -5  -1   19.60    1.00
   3   5  -1   18.46    1.22
  -3  -5   1   15.31    0.93
   3   5   1   14.32    1.14
  -3  -5   1   14.46    0.88
   4   5  -1   20.06    1.48
  -4  -5  -1   20.79    1.17
   4   5   1   19.12    1.45
   5  -5   1   28.38    1.45
  -5  -5  -1   29.74    1.31
  -5  -5   1   28.23    1.37
   5  -5  -1   26.52    1.44
   6  -5   1    2.33    0.40
   6   5  -1    2.47    0.38
   6  -5  -1    1.64    0.35
  -6   5  -1    1.68    0.35
  -6  -5   1    1.64    0.27
   6   5   1    1.78    0.32
   7  -5   1   32.23    1.57
  -7   5   1   30.84    1.54
   7   5  -1   32.39    1.51
   7   5   1   33.51    1.52
   7  -5  -1   35.01    1.62
  -7   5  -1   31.82    1.54
   0  -6   1    9.54    0.58
   0  -6  -1    9.49    0.58
   0  -6  -1    8.85    0.59
   0  -6   1    8.86    0.60
   1  -6   1   95.92    3.78
  -1  -6  -1   90.08    3.81
  -1  -6  -1   95.07    3.76
  -1  -6   1  100.60    3.84
   1  -6  -1   99.22    3.79
  -1  -6   1   99.44    3.77
  -2  -6  -1   24.14    1.15
  -2  -6  -1   24.07    1.21
   2  -6   1   25.00    1.18
   2  -6  -1   22.97    1.15
   2   6   1   20.93    1.33
  -2  -6   1   22.90    1.19
  -2  -6   1   22.12    1.13
  -3  -6  -1   41.23    1.80
  -3  -6  -1   39.66    1.87
   3   6  -1   36.34    2.09
   3  -6  -1   42.20    1.84
  -3  -6   1   40.13    1.79
  -3  -6   1   38.38    1.84
   3   6   1   37.94    2.14
  -4  -6  -1   31.39    1.48
  -4  -6  -1   30.82    1.62
   4  -6   1   31.02    1.37
  -4  -6  -1   30.21    1.50
   4  -6   1   29.49    1.50
  -4  -6   1   30.41    1.51
   4  -6  -1   30.47    1.53
   5  -6   1   50.76    2.21
  -5  -6   1   47.41    1.95
   5  -6  -1   46.73    2.01
   5  -6  -1   45.54    2.18
   5  -6  -1   46.34    2.11
   6  -6   1    8.75    0.69
   6  -6   1    8.89    0.74
   6   6  -1    9.16    0.64
  -6   6  -1    7.29    0.63
   6   6   1    7.24    0.59
   6  -6  -1    7.39    0.66
   7  -6   1   17.50    0.99
   7   6  -1   18.16    0.94
  -7   6   1   17.98    0.98
   7  -6  -1   18.41    1.01
  -7   6  -1   17.91    0.98
   7   6   1   17.94    0.94
   0  -7   1   25.99    1.33
   0  -7   1   27.21    1.28
   0  -7  -1   25.28    1.26
   0  -7  -1   26.11    1.32
   1  -7   1   13.53    0.79
  -1  -7  -1   13.95    0.84
  -1  -7  -1   13.97    0.79
   1  -7  -1   11.95    0.76
  -1  -7   1   12.26    0.76
  -1  -7   1   13.15    0.82
   2  -7   1    2.63    0.34
  -2  -7  -1    2.77    0.32
  -2  -7  -1    2.32    0.33
  -2  -7   1    2.90    0.33
  -2  -7   1    2.52    0.34
   2  -7  -1    2.73    0.34
  -3  -7  -1   38.68    1.93
  -3  -7  -1   39.88    1.91
  -3  -7  -1   39.15    1.84
  -3  -7  -1   40.19    1.82
   3  -7   1   40.75    1.66
   3  -7   1   39.04    1.87
  -3  -7  -1   40.58    1.78
  -3  -7   1   39.08    1.76
  -3  -7   1   38.48    1.84
  -3  -7   1   40.11    1.91
  -3  -7   1   39.91    1.81
  -3  -7   1   40.13    1.76
   3  -7  -1   40.28    1.88
   3  -7  -1   40.07    1.63
  -3  -7   1   38.84    1.90
   4  -7   1   56.67    2.45
  -4  -7  -1   53.98    2.64
   4  -7   1   56.66    2.54
  -4  -7  -1   57.98    2.47
  -4  -7  -1   57.01    2.49
   4  -7   1   55.77    2.58
  -4  -7  -1   55.76    2.51
   4  -7   1   57.63    2.35
  -4  -7   1   59.86    2.61
  -4  -7   1   57.21    2.52
   4  -7  -1   59.82    2.34
  -4  -7   1   59.04    2.49
   4  -7  -1   57.41    2.59
   4  -7  -1   57.98    2.56
   4  -7  -1   59.45    2.49
   5  -7   1   25.44    1.47
   5  -7   1   25.55    1.42
   5  -7  -1   27.00    1.37
   5  -7  -1   27.01    1.45
   5  -7  -1   28.20    1.37
   5  -7  -1   26.75    1.49
   5  -7  -1   27.89    1.27
  -6   7   1    3.88    0.47
   6   7  -1    3.91    0.42
   6  -7   1    4.03    0.48
  -6   7  -1    5.52    0.53
   6  -7  -1    4.92    0.52
   6   7   1    5.39    0.47
  -7   7   1    2.10    0.31
  -7   7  -1    1.97    0.31
   0  -8  -1   13.99    0.91
   0  -8   1   13.51    0.84
   0  -8  -1   14.37    0.86
  -1  -8  -1   93.81    3.76
  -1  -8  -1   88.65    3.64
   1  -8   1   92.10    3.67
  -1  -8   1   88.47    3.64
  -1  -8   1   87.16    3.73
   1  -8  -1   89.77    3.66
  -2  -8  -1   15.82    0.99
  -2  -8  -1   15.37    0.91
   2  -8   1   16.69    0.96
  -2  -8  -1   16.16    0.99
  -2  -8  -1   15.49    0.88
   2  -8   1   15.80    0.75
  -2  -8  -1   15.55    0.78
  -2  -8  -1   16.17    0.91
   2  -8  -1   14.10    0.91
   2  -8  -1   14.08    0.70
  -2  -8   1   14.05    0.96
  -2  -8   1   13.93    0.95
  -2  -8   1   14.31    0.86
  -2  -8   1   13.67    0.78
  -2  -8   1   13.32    0.88
  -3  -8  -1   25.12    1.44
   3  -8   1   24.98    1.38
  -3  -8  -1   25.74    1.43
  -3  -8  -1   26.22    1.37
  -3  -8  -1   26.07    1.30
   3  -8   1   26.72    1.18
   3  -8   1   25.77    1.30
  -3  -8  -1   25.22    1.33
  -3  -8  -1   24.90    1.31
   3  -8   1   25.61    1.34
  -3  -8   1   25.83    1.29
  -3  -8   1   24.69    1.31
  -3  -8   1   26.06    1.44
   3  -8  -1   25.10    1.29
  -3  -8   1   26.57    1.34
   3  -8  -1   26.74    1.36
  -3  -8   1   25.26    1.26
   3  -8  -1   26.09    1.15
  -3  -8   1   25.54    1.43
  -3  -8   1   25.34    1.36
   3  -8  -1   25.51    1.39
   4  -8   1   27.70    1.31
   4  -8   1   27.76    1.42
  -4  -8  -1   26.32    1.44
  -4  -8  -1   27.15    1.58
   4  -8   1   27.58    1.40
  -4  -8  -1   27.67    1.42
  -4  -8  -1   26.74    1.44
   4  -8   1   27.89    1.53
   4  -8   1   27.49    1.47
  -4  -8   1   29.97    1.57
   4  -8  -1   29.35    1.55
   4  -8  -1   30.11    1.51
  -4  -8   1   28.74    1.47
   4  -8  -1   30.35    1.30
   4  -8  -1   30.27    1.44
   4  -8  -1   30.01    1.40
  -4  -8   1   30.01    1.47
   5  -8   1   33.12    1.63
   5  -8   1   31.82    1.73
   5  -8   1   31.95    1.67
   5  -8  -1   34.61    1.62
  -5   8  -1   34.80    1.64
   5  -8  -1   35.95    1.79
   5  -8  -1   35.58    1.54
   5  -8  -1   34.39    1.62
   5  -8  -1   33.88    1.70
  -6   8   1    0.85    0.27
   6  -8   1    1.05    0.28
   6   8  -1    0.94    0.24
   6  -8  -1    1.61    0.31
  -6   8  -1    1.26    0.30
   6   8   1    1.43    0.28
   6  -8  -1    1.61    0.33
   0  -9   1   13.55    0.87
   0  -9   1   12.47    0.81
   0  -9   1   12.91    0.69
   0  -9   1   13.86    0.84
   0  -9  -1   14.37    0.85
   0  -9  -1   12.50    0.85
   0  -9  -1   14.75    0.85
   0  -9   1   13.84    0.93
   0  -9  -1   13.83    0.84
   0  -9  -1   13.36    0.67
   1  -9   1   24.48    1.28
  -1  -9  -1   25.23    1.42
   1  -9   1   24.38    1.11
  -1  -9  -1   24.25    1.11
   1  -9   1   25.73    1.35
  -1  -9  -1   24.86    1.38
  -1  -9  -1   25.50    1.28
  -1  -9  -1   25.49    1.34
  -1  -9  -1   25.59    1.29
  -1  -9  -1   25.47    1.29
   1  -9   1   25.50    1.28
  -1  -9   1   24.27    1.27
  -1  -9   1   24.26    1.14
   1  -9  -1   25.38    1.09
  -1  -9   1   24.18    1.40
   1  -9  -1   24.76    1.29
  -1  -9   1   24.45    1.28
   1  -9  -1   25.10    1.35
   1  -9  -1   26.49    1.28
  -1  -9   1   23.99    1.31
  -1  -9   1   24.97    1.40
  -2  -9  -1   13.64    0.76
  -2  -9  -1   14.26    0.97
  -2  -9  -1   13.96    0.86
   2  -9   1   14.47    0.90
   2  -9   1   13.73    0.92
  -2  -9  -1   13.95    0.89
  -2  -9  -1   13.07    0.85
   2  -9   1   13.66    0.73
  -2  -9  -1   13.53    0.97
   2  -9   1   14.27    0.87
  -2  -9  -1   13.86    0.90
  -2  -9   1   14.00    0.87
   2  -9  -1   14.75    0.95
  -2  -9   1   14.89    0.92
  -2  -9   1   13.53    0.96
  -2  -9   1   14.07    0.78
  -2  -9   1   13.89    0.98
   2  -9  -1   14.85    0.86
  -2  -9   1   13.54    0.86
   2  -9  -1   13.80    0.70
   2  -9  -1   13.72    0.88
  -3  -9  -1    1.72    0.36
   3  -9   1    1.55    0.31
   3  -9   1    1.33    0.24
   3  -9   1    1.94    0.33
  -3  -9  -1    2.03    0.42
  -3  -9  -1    1.47    0.38
   3  -9   1    1.58    0.33
   3  -9   1    2.51    0.42
  -3  -9  -1    1.69    0.32
  -3  -9  -1    2.03    0.36
  -3  -9  -1    2.11    0.38
   3  -9  -1    1.10    0.29
  -3  -9   1    1.68    0.40
  -3  -9   1    1.61    0.34
  -3  -9   1    1.42    0.29
  -3  -9   1    1.23    0.29
  -3  -9   1    1.29    0.29
   3  -9  -1    1.56    0.30
   3  -9  -1    1.42    0.32
  -3  -9   1    1.77    0.36
   3  -9  -1    1.43    0.22
   3  -9  -1    1.56    0.28
  -3  -9   1    1.66    0.39
  -4  -9  -1   20.83    1.12
   4  -9   1   19.92    1.14
   4  -9   1   19.22    1.18
  -4  -9  -1   20.33    1.14
   4  -9   1   20.37    1.09
  -4  -9  -1   20.45    1.15
   4  -9   1   19.63    1.07
   4  -9   1   20.24    1.00
   4  -9  -1   19.38    1.05
  -4  -9   1   19.61    1.14
   4  -9  -1   19.29    1.08
   4  -9  -1   19.25    1.13
  -4  -9   1   18.77    1.11
   4  -9  -1   18.41    1.18
   4  -9  -1   18.54    0.96
   5  -9   1   19.66    1.13
   5  -9   1   19.24    1.09
   5  -9   1   21.12    1.03
   5  -9   1   20.02    1.06
   5  -9  -1   20.39    1.08
   5  -9  -1   21.62    1.10
   5  -9  -1   20.70    1.00
   5  -9  -1   19.81    1.14
   6  -9   1   25.76    1.25
   6  -9  -1   26.73    1.24
   6   9   1   24.98    1.20
   0 -10  -1    0.75    0.24
   0 -10   1    0.36    0.19
   0 -10   1    0.58    0.22
   0 -10   1    0.44    0.24
   0 -10   1    0.39    0.13
   0 -10   1    0.33    0.17
   0 -10  -1    0.21    0.16
   0 -10  -1    0.32    0.18
   0 -10  -1    0.36    0.12
   0 -10  -1    0.24    0.17
   0 -10   1    0.23    0.19
  -1 -10  -1   85.00    3.68
  -1 -10  -1   80.11    3.44
  -1 -10  -1   81.77    3.59
   1 -10   1   84.51    3.54
   1 -10   1   82.57    3.46
  -1 -10  -1   83.65    3.45
  -1 -10  -1   78.93    3.25
   1 -10   1   84.46    3.41
   1 -10   1   83.94    3.27
   1 -10   1   80.83    3.44
  -1 -10  -1   81.64    3.47
  -1 -10  -1   81.50    3.52
   1 -10  -1   85.72    3.49
   1 -10  -1   85.34    3.41
  -1 -10   1   84.40    3.45
  -1 -10   1   84.18    3.29
   1 -10  -1   85.21    3.55
   1 -10  -1   86.26    3.23
  -1 -10   1   84.12    3.62
   1 -10  -1   88.63    3.46
  -1 -10   1   85.26    3.53
  -1 -10   1   83.90    3.46
  -2 -10  -1   40.99    1.96
   2 -10   1   40.88    1.92
  -2 -10  -1   40.61    1.90
   2 -10   1   39.67    1.97
   2 -10   1   41.28    1.82
  -2 -10  -1   41.22    1.90
   2 -10   1   41.66    1.87
  -2 -10  -1   40.32    1.77
  -2 -10  -1   40.09    1.94
   2 -10   1   40.53    1.73
  -2 -10  -1   40.11    2.09
  -2 -10  -1   40.36    2.05
   2 -10  -1   41.60    1.71
  -2 -10   1   40.32    2.05
   2 -10  -1   40.85    1.92
   2 -10  -1   41.78    1.80
  -2 -10   1   41.08    2.10
   2 -10  -1   41.78    1.89
   2 -10  -1   40.15    2.00
  -2 -10   1   40.94    1.89
  -2 -10   1   39.26    1.93
  -2 -10   1   41.76    1.97
  -2 -10   1   40.27    1.90
  -2 -10   1   41.18    1.80
  -3 -10  -1   13.19    0.91
   3 -10   1   13.07    0.75
   3 -10   1   12.96    0.84
  -3 -10  -1   13.68    0.88
   3 -10   1   12.67    0.87
  -3 -10  -1   13.40    0.91
  -3 -10  -1   13.95    0.88
   3 -10   1   13.05    0.93
   3 -10   1   13.26    0.83
  -3 -10   1   15.16    0.95
   3 -10  -1   14.35    0.87
   3 -10  -1   14.10    0.74
  -3 -10   1   14.18    0.88
  -3 -10   1   14.32    0.93
   3 -10  -1   13.75    0.95
   3 -10  -1   13.84    0.90
  -3 -10   1   14.06    1.02
  -3 -10   1   13.53    0.88
   3 -10  -1   14.38    0.83
   4 -10   1   13.00    0.86
   4 -10   1   13.45    0.74
   4 -10   1   12.79    0.81
  -4 -10  -1   14.26    0.87
  -4 -10  -1   13.34    0.85
   4 -10   1   12.26    0.78
  -4 -10  -1   12.80    0.87
   4 -10   1   12.11    0.89
  -4 -10   1   12.74    0.88
   4 -10  -1   11.80    0.83
   4 -10  -1   12.85    0.71
  -4 -10   1   12.98    0.84
   4 -10  -1   11.62    0.89
   4 -10  -1   12.35    0.78
   4 -10  -1   11.67    0.79
   5 -10   1    0.57    0.21
   5 -10   1    0.48    0.22
   5 -10   1    0.86    0.25
   5 -10   1    0.61    0.19
  -5 -10  -1    0.64    0.29
   5 -10  -1    0.40    0.17
   5 -10  -1    0.50    0.20
   5 -10  -1    0.31    0.20
   5 -10  -1    0.45    0.22
   6 -10   1    4.06    0.36
   6 -10  -1    3.68    0.34
   0 -11  -1    0.21    0.10
   0 -11   1    0.24    0.16
   0 -11  -1    0.21    0.18
   0 -11  -1    0.25    0.15
   0 -11  -1    0.09    0.13
   0 -11  -1    0.01    0.14
   0 -11   1   -0.02    0.10
   0 -11   1   -0.01    0.13
   0 -11   1    0.05    0.14
   0 -11   1    0.07    0.16
   0 -11   1    0.23    0.20
   0 -11  -1    0.29    0.20
   1 -11   1   18.68    1.11
  -1 -11  -1   18.23    1.09
  -1 -11  -1   18.28    0.95
  -1 -11  -1   17.92    1.02
   1 -11   1   18.79    0.95
   1 -11   1   18.32    1.00
  -1 -11  -1   19.05    1.15
  -1 -11  -1   18.65    1.22
  -1 -11  -1   17.89    1.11
   1 -11   1   18.59    1.15
   1 -11   1   19.28    1.06
  -1 -11  -1   18.61    1.10
   1 -11   1   18.26    1.09
  -1 -11   1   19.87    1.07
   1 -11  -1   20.65    1.13
   1 -11  -1   21.53    1.10
  -1 -11   1   20.39    1.11
  -1 -11   1   19.22    1.14
  -1 -11   1   20.96    1.18
  -1 -11   1   18.97    1.22
   1 -11  -1   21.37    0.95
   1 -11  -1   20.58    1.20
   1 -11  -1   21.20    1.00
   1 -11  -1   21.02    1.13
  -1 -11   1   20.75    1.00
  -1 -11   1   19.53    1.12
  -2 -11  -1   40.00    1.93
   2 -11   1   40.23    2.01
   2 -11   1   41.43    1.95
   2 -11   1   40.61    1.89
  -2 -11  -1   38.43    2.05
  -2 -11  -1   37.08    1.93
  -2 -11  -1   41.31    1.92
  -2 -11  -1   41.01    1.99
   2 -11   1   41.25    1.84
   2 -11   1   40.89    1.77
  -2 -11  -1   41.85    1.81
  -2 -11   1   44.58    2.02
   2 -11  -1   42.70    2.04
  -2 -11   1   42.04    2.11
  -2 -11   1   43.01    1.84
  -2 -11   1   41.55    1.99
   2 -11  -1   42.93    1.75
   2 -11  -1   44.28    1.92
  -2 -11   1   40.60    1.93
   2 -11  -1   42.09    1.80
  -2 -11   1   43.07    1.93
   2 -11  -1   43.18    1.98
   3 -11   1    1.03    0.27
   3 -11   1    0.83    0.24
   3 -11   1    0.98    0.30
  -3 -11  -1    1.04    0.34
  -3 -11  -1    0.96    0.32
  -3 -11  -1    0.74    0.29
  -3 -11  -1    1.16    0.30
   3 -11   1    1.03    0.21
   3 -11   1    0.81    0.29
  -3 -11   1    0.75    0.29
   3 -11  -1    0.86    0.29
  -3 -11   1    0.87    0.31
   3 -11  -1    0.90    0.23
  -3 -11   1    0.95    0.28
   3 -11  -1    0.83    0.25
   3 -11  -1    1.02    0.21
  -3 -11   1    1.13    0.37
   3 -11  -1    1.11    0.29
  -3 -11   1    1.04    0.34
   4 -11   1    4.24    0.46
   4 -11   1    5.17    0.41
  -4 -11  -1    4.81    0.54
  -4 -11  -1    5.23    0.52
   4 -11   1    5.01    0.46
   4 -11   1    4.90    0.45
  -4 -11  -1    5.40    0.49
   4 -11  -1    4.79    0.46
   4 -11  -1    4.94    0.39
   4 -11  -1    4.88    0.44
   4 -11  -1    4.42    0.47
  -4 -11   1    5.01    0.48
  -4 -11   1    4.91    0.53
   5 -11   1    2.94    0.31
   5 -11   1    3.20    0.33
  -5 -11  -1    3.29    0.40
   5 -11  -1    3.20    0.32
   5 -11  -1    3.15    0.33
   0 -12  -1    6.36    0.59
   0 -12   1    7.07    0.62
   0 -12  -1    7.90    0.55
   0 -12  -1    8.06    0.58
   0 -12   1    8.09    0.63
   0 -12   1    7.81    0.57
   0 -12   1    7.86    0.59
   0 -12  -1    7.18    0.48
   0 -12  -1    7.47    0.67
   0 -12   1    8.02    0.52
   0 -12  -1    7.26    0.61
   0 -12   1    7.78    0.68
  -1 -12  -1    4.33    0.53
  -1 -12  -1    4.15    0.48
   1 -12   1    4.96    0.46
   1 -12   1    4.61    0.39
   1 -12   1    4.78    0.54
   1 -12   1    4.62    0.49
  -1 -12  -1    4.50    0.40
   1 -12   1    4.11    0.49
  -1 -12  -1    4.28    0.50
  -1 -12  -1    4.39    0.48
   1 -12   1    4.19    0.43
   1 -12  -1    5.03    0.42
   1 -12  -1    5.61    0.39
  -1 -12   1    6.04    0.53
   1 -12  -1    5.12    0.50
  -1 -12   1    5.83    0.44
   1 -12  -1    5.51    0.57
  -1 -12   1    5.04    0.51
   1 -12  -1    5.16    0.47
  -1 -12   1    5.63    0.51
  -1 -12   1    5.95    0.57
  -1 -12   1    4.99    0.60
  -1 -12   1    4.80    0.53
  -2 -12  -1   13.24    0.92
  -2 -12  -1   15.54    0.91
   2 -12   1   14.02    0.86
  -2 -12  -1   14.59    0.82
   2 -12   1   14.42    0.90
  -2 -12  -1   13.56    0.91
   2 -12   1   14.66    0.83
   2 -12   1   15.33    0.79
  -2 -12   1   15.76    0.91
  -2 -12   1   16.02    0.95
   2 -12  -1   15.51    0.80
  -2 -12   1   15.82    0.85
  -2 -12   1   13.32    1.00
   2 -12  -1   15.52    0.92
   2 -12  -1   14.99    0.76
   2 -12  -1   15.27    0.88
  -2 -12   1   13.98    0.93
  -3 -12  -1    1.53    0.35
   3 -12   1    2.09    0.27
   3 -12   1    1.90    0.30
  -3 -12  -1    2.25    0.36
  -3 -12  -1    2.01    0.38
   3 -12   1    1.77    0.31
   3 -12   1    1.89    0.33
   3 -12  -1    1.92    0.35
  -3 -12   1    2.38    0.36
  -3 -12   1    2.34    0.42
   3 -12  -1    1.72    0.30
   3 -12  -1    1.81    0.27
  -3 -12   1    2.35    0.41
   3 -12  -1    1.95    0.26
   4 -12   1    8.50    0.53
   4 -12   1    8.89    0.57
   4 -12   1    8.20    0.54
  -4 -12  -1    9.00    0.65
   4 -12  -1   10.08    0.60
   4 -12  -1    9.86    0.54
   4 -12  -1    9.58    0.63
   0 -13   1    2.34    0.29
   0 -13  -1    1.69    0.33
   0 -13  -1    2.42    0.27
   0 -13  -1    2.22    0.36
   0 -13   1    2.32    0.37
   0 -13   1    2.20    0.32
   0 -13   1    1.91    0.31
   0 -13   1    2.16    0.35
   1 -13   1    4.17    0.47
  -1 -13  -1    4.49    0.38
   1 -13   1    5.06    0.43
  -1 -13  -1    4.58    0.46
   1 -13   1    4.77    0.47
   1 -13   1    4.43    0.42
   1 -13   1    5.03    0.39
  -1 -13  -1    4.37    0.48
  -1 -13  -1    3.87    0.46
  -1 -13   1    5.03    0.41
  -1 -13   1    4.85    0.47
   1 -13  -1    4.50    0.42
   1 -13  -1    4.85    0.47
   1 -13  -1    4.50    0.38
  -1 -13   1    4.25    0.46
   1 -13  -1    4.61    0.35
  -1 -13   1    4.60    0.49
   2 -13   1    9.05    0.52
  -2 -13  -1    8.04    0.63
   2 -13   1    9.35    0.63
  -2 -13  -1    9.13    0.62
   2 -13   1    9.07    0.55
   2 -13   1    8.54    0.58
  -2 -13   1    8.05    0.59
   2 -13  -1    7.26    0.58
   2 -13  -1    7.58    0.48
  -2 -13   1    8.17    0.64
   2 -13  -1    7.50    0.49
   2 -13  -1    7.59    0.56
  -2 -13   1    7.13    0.62
   3 -13   1   14.02    0.77
   3 -13   1   14.48    0.74
   3 -13  -1   14.72    0.78
   3 -13  -1   14.71    0.70
   3 -13  -1   14.62    0.82
   4 -13   1    7.42    0.41
  -4 -13  -1    7.89    0.48
  -4 -13   1    6.34    0.48
   0 -14  -1   47.82    1.90
   0 -14   1   47.86    1.93
  -1 -14  -1    1.17    0.25
   1 -14   1    1.40    0.21
   1 -14   1    1.41    0.24
   1 -14   1    1.19    0.25
   1 -14  -1    0.98    0.23
  -1 -14   1    0.87    0.23
   1 -14  -1    1.17    0.23
   2 -14   1    0.27    0.12
   0   0  -2   27.12    1.27
   0   0   2   26.87    1.28
   0   0  -2   25.94    1.21
   0   0  -2   24.21    1.08
   0   0   2   26.44    1.23
   0   0  -2   24.74    1.08
   0   0   2   25.15    1.07
   0   0   2   24.04    1.05
   1   0  -2    3.94    0.41
  -1   0  -2    3.61    0.44
   1   0   2    3.72    0.30
   1   0  -2    3.54    0.28
   1   0   2    4.17    0.47
  -1   0  -2    3.72    0.43
  -1   0   2    3.75    0.42
  -1   0   2    3.65    0.41
   1   0  -2    3.80    0.42
   1   0   2    4.44    0.35
  -1   0  -2    3.65    0.31
  -1   0   2    3.94    0.32
   1   0   2    3.94    0.36
   1   0   2    3.87    0.44
  -2   0  -2  222.77    8.56
  -2   0  -2  206.88    8.51
   2   0  -2  201.58    8.39
   2   0   2  203.37    7.84
  -2   0  -2  214.65    8.02
   2   0   2  188.67    8.36
  -2   0   2  190.51    8.39
   2   0   2  211.38    8.11
  -2   0   2  207.12    7.99
   2   0  -2  233.44    8.60
   2   0  -2  205.85    7.83
   3   0  -2  133.62    6.52
   3   0  -2  146.81    5.79
  -3   0  -2  146.82    5.46
  -3   0   2  153.27    6.11
  -3   0  -2  137.02    6.70
   3   0   2  148.90    5.79
  -4   0  -2    3.68    0.37
   4   0  -2    3.93    0.58
   4   0   2    3.78    0.56
   5   0   2   89.76    4.21
   5   0   2   80.84    3.45
   5   0  -2   88.74    4.27
   6   0   2   56.13    2.44
   6   0  -2   58.94    2.49
   6   0   2   55.13    2.48
   6   0  -2   54.27    2.42
   7   0   2   16.99    0.99
  -7   0  -2   16.62    1.01
   7   0  -2   18.09    1.03
   7   0   2   16.45    0.96
   7   0  -2   16.84    0.90
  -8   0  -2   28.42    1.24
  -8   0   2   29.54    1.34
   0   1  -2  308.18   10.75
   0   1  -2  256.20   10.25
   0  -1  -2  268.08   10.08
   0  -1   2  297.82   10.61
   0   1   2  269.13   12.51
   0   1   2  259.23   12.69
  -1  -1  -2   79.23    3.45
   1   1  -2   83.93    3.74
  -1   1   2   85.01    3.60
  -1  -1  -2   91.39    3.67
  -1   1   2   88.74    3.62
   1   1  -2   82.83    3.36
  -1   1   2   82.27    3.37
   1  -1   2   86.70    3.33
   1  -1   2   82.48    3.51
  -1  -1  -2   83.20    3.67
   1  -1   2   87.78    3.79
   1  -1   2   96.03    3.88
   1  -1  -2   83.30    3.36
   1   1   2   85.65    3.66
  -1   1  -2   95.22    3.84
   1  -1  -2   88.17    3.60
  -1   1  -2   93.27    3.88
  -1  -1   2   92.21    3.82
   1  -1  -2   93.87    3.64
  -1   1  -2   89.78    3.53
  -1  -1   2  100.59    3.88
   1   1   2   82.31    3.45
   1   1   2   83.50    3.41
   1   1   2   85.80    3.41
   1   1   2   93.06    3.74
  -2  -1  -2   13.41    1.12
  -2   1   2   12.27    0.81
  -2   1   2   12.05    1.07
  -2  -1  -2   12.16    1.10
   2  -1   2   11.52    1.06
   2   1  -2   11.97    1.08
  -2  -1  -2   11.55    0.61
   2   1  -2   13.48    1.18
   2  -1   2   11.97    0.71
   2  -1   2   13.54    1.21
  -2  -1  -2   11.87    0.79
   2  -1   2   12.44    0.89
   2   1  -2   11.76    0.74
   2  -1  -2   11.53    0.99
   2  -1  -2   12.50    1.06
  -2   1  -2   11.58    0.85
   2   1   2   11.66    0.86
   2   1   2   11.63    0.77
   2  -1  -2   11.58    0.72
   2   1   2   11.86    1.08
  -2   1  -2   11.14    1.09
  -2  -1   2   11.49    1.09
   3   1  -2   41.82    2.08
   3  -1   2   45.63    2.07
  -3  -1  -2   40.91    2.80
  -3  -1  -2   42.08    1.80
   3   1  -2   41.13    2.77
   3  -1   2   37.99    2.67
  -3   1   2   45.93    2.33
  -3   1  -2   42.28    1.81
   3  -1  -2   43.96    2.09
  -3   1  -2   44.78    2.33
   3   1   2   45.70    2.14
   3  -1  -2   41.55    2.66
   4  -1   2    3.97    0.56
   4   1  -2    3.81    0.56
  -4  -1  -2    3.68    0.38
  -4   1  -2    3.55    0.37
   4  -1  -2    3.40    0.54
   4   1   2    3.44    0.53
   5   1  -2   97.61    4.57
   5   1  -2   98.63    3.81
   5  -1   2   90.60    3.76
   5   1   2   89.41    3.74
   5   1   2   96.82    4.53
   5  -1  -2   95.83    3.81
   6  -1   2   21.74    1.19
   6  -1   2   22.15    1.20
  -6  -1  -2   22.08    1.25
   6   1  -2   20.51    1.20
   6   1  -2   23.89    1.23
   6   1   2   22.12    1.18
   6  -1  -2   21.87    1.15
   6  -1  -2   23.43    1.24
  -6   1  -2   22.53    1.25
   7   1  -2    7.21    0.61
   7   1  -2    6.93    0.59
   7  -1   2    6.57    0.55
  -7  -1  -2    6.46    0.59
   7  -1   2    6.78    0.60
  -7  -1   2    8.62    0.70
   7   1   2    8.60    0.65
   7  -1  -2    9.23    0.68
   7   1   2    9.47    0.67
   7  -1  -2    9.45    0.49
  -7   1  -2    8.75    0.70
  -7   1  -2    9.38    0.68
  -8   1  -2   12.28    0.68
  -8  -1   2   12.99    0.70
   8   1   2   12.36    0.61
   0   2  -2    0.31    0.13
   0  -2   2    0.33    0.18
   0   2  -2    0.31    0.18
   0   2  -2    0.32    0.18
   0  -2   2    0.46    0.21
   0  -2  -2    0.25    0.08
  -1   2   2  173.96    6.30
   1   2  -2  175.10    6.64
  -1  -2  -2  169.58    6.29
  -1  -2  -2  167.66    6.35
   1  -2   2  169.97    6.55
   1  -2   2  180.65    6.65
   1  -2   2  166.87    6.14
   1   2  -2  169.94    6.00
  -1  -2   2  154.40    6.18
   1  -2  -2  146.20    6.19
  -1   2  -2  161.99    6.62
   1  -2  -2  149.59    6.19
   1   2   2  139.52    5.98
   1   2   2  150.13    6.04
   1   2   2  141.97    6.01
  -1  -2   2  177.94    6.71
   1   2   2  154.29    6.28
  -1   2  -2  150.12    6.15
  -1   2  -2  149.76    6.20
  -1  -2   2  148.41    6.47
  -2  -2  -2  356.18   15.42
   2  -2   2  387.55   15.63
   2  -2   2  405.01   14.76
   2   2  -2  409.61   15.73
  -2   2   2  391.17   14.99
  -2  -2  -2  386.38   14.66
   2   2  -2  416.93   14.91
  -2   2  -2  399.31   14.68
   2   2   2  413.77   14.99
   2  -2  -2  379.60   15.31
  -2   2  -2  431.60   15.20
  -2   2  -2  434.68   15.86
  -2  -2   2  415.18   15.74
   2  -2  -2  407.61   14.85
   2   2   2  401.63   15.12
  -2  -2   2  429.45   15.18
  -3  -2  -2  268.03   10.06
  -3   2   2  285.40   10.69
   3  -2   2  260.84   11.34
   3   2  -2  287.65   10.46
  -3  -2  -2  248.28   11.33
   3  -2  -2  282.31   10.38
  -3   2  -2  273.19   10.07
   3   2   2  280.32   10.46
  -3   2  -2  297.11   10.81
   3  -2  -2  246.55   11.04
  -3  -2   2  269.58   11.57
  -4  -2  -2   54.62    2.48
   4   2  -2   57.30    2.93
  -4   2  -2   60.15    2.52
   4   2   2   59.76    2.94
   4  -2  -2   62.50    2.47
   5   2  -2   18.14    1.02
   5  -2   2   17.67    1.01
   5  -2  -2   20.10    1.07
   5   2   2   19.59    1.01
  -6  -2  -2   30.13    1.50
   6  -2   2   30.55    1.51
   6  -2   2   30.07    1.46
   6   2  -2   33.51    1.55
   6   2  -2   29.08    1.55
  -6  -2   2   28.74    1.56
   6   2   2   28.40    1.46
  -6   2  -2   29.17    1.53
   6  -2  -2   31.17    1.38
   6  -2  -2   30.33    1.55
   7   2  -2   52.76    2.30
   7  -2   2   53.35    2.14
  -7   2   2   53.43    2.33
  -7  -2  -2   53.53    2.23
   7  -2   2   52.03    2.31
   7   2  -2   54.68    2.31
  -7  -2   2   50.26    2.31
   7   2   2   51.14    2.34
   7   2   2   51.55    2.28
   7  -2  -2   53.66    2.36
  -7   2  -2   51.49    2.32
  -8   2   2    1.15    0.28
  -8  -2   2    0.87    0.16
   8   2   2    0.90    0.19
  -8   2  -2    1.17    0.24
   0  -3  -2  163.11    6.84
   0   3   2  185.36    7.25
   0  -3   2  191.88    7.11
   0   3  -2  175.25    7.12
   0  -3   2  182.98    7.44
   0   3  -2  198.17    7.73
   0  -3   2  200.46    7.65
   1  -3   2   45.30    2.46
  -1  -3  -2   42.92    2.09
   1   3  -2   45.69    2.57
  -1   3   2   46.64    2.15
   1  -3   2   44.03    2.45
  -1  -3  -2   46.91    2.16
  -1  -3  -2   40.70    1.81
   1   3  -2   40.99    1.88
  -1   3  -2   47.01    2.19
   1   3   2   49.27    2.26
   1  -3  -2   49.89    1.90
   1   3   2   47.79    2.02
  -1  -3   2   47.55    2.05
  -1  -3   2   50.66    2.62
  -1   3  -2   48.27    2.59
   1   3   2   41.81    1.89
   1   3   2   46.10    1.89
  -1  -3   2   43.65    2.41
  -2   3   2   20.94    1.18
  -2  -3  -2   20.18    1.50
   2  -3   2   19.63    1.57
   2   3  -2   21.07    1.16
  -2  -3  -2   21.52    1.01
   2   3   2   22.71    1.25
  -2  -3   2   21.86    0.98
   2  -3  -2   24.32    1.14
   2   3   2   22.56    1.32
   2  -3  -2   21.12    1.38
  -2   3  -2   21.85    1.36
  -2  -3   2   19.69    1.62
   3   3  -2   95.12    4.14
  -3  -3  -2   97.10    3.82
  -3   3   2   96.43    4.33
  -3  -3   2   94.08    5.15
  -3   3  -2  102.36    4.54
  -3   3  -2   98.49    3.84
   3   3   2   96.45    4.17
  -4  -3  -2   20.76    1.09
   4   3  -2   19.79    1.40
   4  -3  -2   18.36    1.01
   4   3   2   17.93    1.36
   5  -3   2    4.86    0.46
   6   3  -2   94.70    3.56
   6  -3   2   84.69    3.39
   6  -3   2   82.13    3.52
  -6  -3  -2   86.28    3.47
   6  -3  -2   87.26    3.58
  -6   3  -2   83.82    3.55
  -6  -3   2   81.41    3.55
   6   3   2   84.36    3.49
  -7  -3  -2    3.04    0.32
   7   3  -2    3.19    0.43
   7  -3   2    2.52    0.40
   7   3  -2    3.29    0.40
  -7   3   2    2.92    0.44
  -7  -3   2    3.72    0.44
  -7   3  -2    3.23    0.42
   7  -3  -2    3.83    0.46
   7   3   2    3.36    0.40
   8   3   2   20.86    0.98
   0  -4   2  201.33    8.05
   0  -4   2  178.00    7.75
   0   4   2  193.39    7.17
   0  -4  -2  195.44    7.07
   0  -4   2  186.92    7.07
  -1  -4  -2  142.34    5.67
   1  -4   2  138.24    6.10
   1   4  -2  148.49    5.46
  -1  -4  -2  140.30    5.74
  -1  -4  -2  149.20    5.39
   1   4   2  145.70    5.59
  -1  -4   2  136.73    6.14
  -1  -4   2  147.31    5.38
   1  -4  -2  143.09    5.37
   1   4   2  143.37    5.47
  -2   4   2   32.91    1.57
  -2  -4  -2   28.69    1.84
  -2  -4  -2   32.89    1.35
   2  -4   2   30.88    2.07
   2   4  -2   30.85    1.50
   2   4   2   27.00    1.57
  -2  -4   2   27.86    1.28
   2   4   2   26.36    1.51
  -2   4  -2   26.20    1.67
   2  -4  -2   27.13    1.59
  -2  -4   2   25.19    2.00
   3   4  -2   39.78    1.99
  -3  -4  -2   39.74    1.69
  -3   4  -2   33.65    1.66
   3  -4  -2   35.66    1.61
   3   4   2   33.16    1.92
   4   4  -2   36.61    2.11
  -4  -4  -2   35.81    1.72
   4   4   2   33.07    2.05
   5  -4   2    7.78    0.60
   5  -4  -2    7.13    0.62
   6  -4   2   33.64    1.66
   6  -4   2   35.89    1.42
  -6  -4  -2   35.29    1.51
   6   4  -2   36.52    1.64
   6   4   2   31.76    1.58
  -6   4  -2   31.33    1.63
  -6  -4   2   31.64    1.60
   6  -4  -2   31.41    1.66
  -7   4   2   12.94    0.82
   7   4  -2   13.31    0.78
   7   4  -2   13.46    0.84
   7  -4   2   12.94    0.82
   7   4   2   11.18    0.75
  -7   4  -2   10.42    0.76
   7  -4  -2   12.45    0.83
  -7  -4   2   11.76    0.69
   0  -5   2   39.28    2.34
   0  -5  -2   42.89    1.78
   0  -5   2   43.86    1.81
  -1  -5  -2   18.02    0.90
   1  -5   2   16.46    1.38
   1  -5   2   16.66    1.40
   1   5   2   17.36    1.02
   1  -5  -2   17.71    0.89
  -1  -5   2   17.19    0.88
  -1  -5   2   15.50    1.36
   1   5   2   16.99    0.94
  -2  -5  -2   20.02    0.90
   2   5  -2   17.91    1.07
  -2   5   2   19.78    1.18
  -2  -5  -2   19.37    0.95
  -2   5  -2   15.46    1.25
   2  -5  -2   15.84    0.87
  -2  -5   2   15.71    0.89
   2   5   2   14.80    1.07
  -2  -5   2   14.99    0.84
   2  -5  -2   16.13    0.86
  -3  -5  -2    3.56    0.36
   3   5  -2    3.42    0.50
  -3  -5  -2    3.77    0.41
  -3  -5   2    4.73    0.42
  -3  -5   2    4.25    0.39
   3   5   2    4.70    0.60
   3  -5  -2    4.44    0.40
  -4  -5  -2   51.28    2.28
   4   5  -2   47.25    2.63
   4   5   2   46.76    2.62
  -5  -5  -2   25.52    1.12
   5  -5   2   25.99    1.08
   5  -5   2   23.89    1.30
   5  -5  -2   24.94    1.29
  -5  -5   2   23.94    1.25
   5  -5  -2   23.38    1.32
   6   5  -2   24.17    1.25
   6  -5   2   21.96    1.27
   6   5   2   24.56    1.24
   6  -5  -2   23.41    1.32
  -6  -5   2   25.20    1.19
  -6   5  -2   23.63    1.29
   7   5  -2    1.92    0.31
   7   5  -2    2.21    0.38
  -7   5   2    1.63    0.32
   7  -5   2    1.92    0.35
   7   5   2    1.35    0.28
  -7   5  -2    1.33    0.30
   7  -5  -2    1.64    0.33
   0  -6  -2    6.89    0.51
   0  -6  -2    7.90    0.51
   0  -6   2    7.23    0.49
   0  -6   2    7.49    0.54
  -1  -6  -2  271.02   10.53
  -1  -6  -2  282.46   10.46
   1  -6   2  281.96   10.47
  -1  -6   2  290.05   10.54
  -1  -6   2  289.63   10.47
   1  -6  -2  289.86   10.48
   1  -6  -2  283.30   10.55
   2  -6   2   26.08    1.33
  -2  -6  -2   26.03    1.30
  -2  -6  -2   26.46    1.38
   2   6   2   28.79    1.61
  -2  -6   2   30.10    1.40
   2  -6  -2   30.59    1.38
  -2  -6   2   29.19    1.34
  -3  -6  -2    9.43    0.63
   3   6  -2    7.91    0.80
  -3  -6  -2    8.57    0.67
  -3  -6   2    8.90    0.66
   3  -6  -2    9.25    0.66
   3   6   2    8.47    0.86
  -3  -6   2    8.31    0.61
  -4  -6  -2   36.51    1.67
   4  -6   2   35.58    1.71
  -4  -6  -2   36.39    1.70
  -4  -6  -2   33.66    1.80
  -4  -6  -2   37.82    1.67
   4  -6  -2   36.34    1.76
  -4  -6   2   34.77    1.69
   4  -6  -2   36.10    1.73
   5  -6   2   74.00    3.10
   5  -6  -2   71.92    2.91
   5  -6  -2   75.04    3.06
   5  -6  -2   71.80    3.13
  -5  -6   2   72.29    2.91
   5  -6  -2   70.93    3.17
   5  -6  -2   73.27    3.03
   6  -6   2   13.67    0.90
   6   6  -2   15.94    0.87
  -6   6  -2   12.03    0.85
   6  -6  -2   13.37    0.92
   6   6   2   13.09    0.83
   7   6  -2   42.19    1.75
   7   6  -2   41.99    1.85
  -7   6   2   40.86    1.81
   7   6   2   38.14    1.75
  -7   6  -2   38.17    1.78
   7  -6  -2   41.46    1.83
   0  -7  -2   15.97    0.94
   0  -7  -2   16.06    0.89
   0  -7   2   16.79    0.91
  -1  -7  -2  132.22    5.07
   1  -7   2  133.68    5.09
  -1  -7  -2  136.54    5.17
   1  -7  -2  128.32    5.07
  -1  -7   2  127.63    5.14
  -1  -7   2  129.46    5.06
  -2  -7  -2    7.19    0.55
  -2  -7  -2    7.61    0.62
   2  -7   2    7.75    0.59
   2  -7  -2    8.20    0.60
  -2  -7   2    7.93    0.62
  -2  -7   2    8.37    0.59
  -3  -7  -2   44.96    2.15
  -3  -7  -2   46.81    2.02
   3  -7   2   46.62    2.05
  -3  -7  -2   46.95    1.99
   3  -7   2   47.14    2.10
   3  -7   2   48.95    1.90
  -3  -7  -2   47.83    2.13
  -3  -7  -2   46.87    2.02
  -3  -7  -2   45.82    2.05
  -3  -7   2   40.42    2.02
  -3  -7   2   44.01    2.11
   3  -7  -2   44.85    2.09
  -3  -7   2   43.05    1.96
  -3  -7   2   41.17    2.09
   4  -7   2   23.89    1.31
  -4  -7  -2   22.44    1.26
  -4  -7  -2   22.48    1.39
  -4  -7  -2   23.55    1.26
  -4  -7  -2   23.03    1.23
   4  -7   2   24.40    1.17
   4  -7   2   22.74    1.33
   4  -7   2   24.18    1.24
   4  -7  -2   26.26    1.35
   4  -7  -2   24.85    1.12
   4  -7  -2   26.86    1.31
  -4  -7   2   25.85    1.30
   4  -7  -2   25.66    1.38
  -4  -7   2   25.19    1.31
   5  -7   2   11.80    0.90
   5  -7   2   11.62    0.85
   5  -7  -2   13.81    0.85
   5  -7  -2   12.87    0.93
   5  -7  -2   13.41    0.75
   5  -7  -2   13.09    0.90
   5  -7  -2   13.71    0.84
  -5   7  -2   13.84    0.87
   6  -7   2   14.83    0.95
   6   7  -2   16.14    0.90
  -6   7  -2   15.94    0.95
   6   7   2   15.53    0.90
   6  -7  -2   15.82    0.98
   6  -7  -2   15.97    0.93
  -7   7   2    2.71    0.35
  -7   7  -2    3.65    0.37
   0  -8  -2   62.88    2.69
   0  -8  -2   63.12    2.78
   0  -8   2   65.09    2.70
   1  -8   2   26.34    1.33
  -1  -8  -2   25.74    1.38
  -1  -8  -2   25.85    1.32
   1  -8  -2   26.40    1.34
  -1  -8   2   25.13    1.38
  -1  -8   2   26.54    1.32
  -1  -8   2   26.10    1.28
  -2  -8  -2    9.44    0.74
  -2  -8  -2    8.52    0.55
  -2  -8  -2    9.87    0.69
  -2  -8  -2    8.97    0.73
  -2  -8  -2    9.14    0.65
   2  -8   2    9.27    0.70
   2  -8   2    9.04    0.65
   2  -8   2    9.02    0.56
  -2  -8  -2    8.54    0.66
  -2  -8   2   10.63    0.80
   2  -8  -2   11.12    0.75
   2  -8  -2   11.06    0.53
  -2  -8   2   10.89    0.78
  -2  -8   2   11.10    0.70
  -2  -8   2   10.39    0.71
  -2  -8   2   10.81    0.64
  -3  -8  -2   30.18    1.42
   3  -8   2   28.89    1.45
   3  -8   2   29.41    1.29
  -3  -8  -2   29.13    1.59
  -3  -8  -2   27.60    1.41
  -3  -8  -2   28.77    1.46
  -3  -8  -2   29.56    1.54
   3  -8   2   27.60    1.38
   3  -8   2   28.93    1.50
  -3  -8  -2   28.44    1.43
  -3  -8   2   29.17    1.55
   3  -8  -2   28.14    1.50
   3  -8  -2   28.00    1.44
  -3  -8   2   27.76    1.42
   3  -8  -2   27.67    1.23
  -3  -8   2   27.29    1.37
  -3  -8   2   27.86    1.53
   3  -8  -2   28.17    1.41
  -3  -8   2   28.90    1.47
  -3  -8   2   28.57    1.43
  -3  -8   2   27.69    1.39
  -4  -8  -2   16.35    0.97
   4  -8   2   15.80    0.91
  -4  -8  -2   16.82    0.94
  -4  -8  -2   16.84    1.12
   4  -8   2   16.03    0.98
  -4  -8  -2   16.23    0.96
   4  -8   2   15.47    0.82
   4  -8   2   16.01    1.02
   4  -8   2   16.12    0.94
   4  -8  -2   13.96    0.94
   4  -8  -2   14.11    0.77
  -4  -8   2   13.99    0.93
   4  -8  -2   13.80    0.98
  -4  -8   2   13.48    0.99
   4  -8  -2   13.88    0.85
  -4  -8   2   13.38    0.90
   4  -8  -2   13.55    0.89
   5  -8   2   30.35    1.75
   5  -8   2   33.47    1.72
   5  -8  -2   38.06    1.68
   5  -8  -2   37.54    1.58
   5  -8  -2   36.64    1.77
   5  -8  -2   37.50    1.70
  -6   8   2    2.14    0.36
   6   8  -2    2.54    0.35
   6  -8   2    2.04    0.35
   6  -8  -2    2.43    0.38
  -6   8  -2    2.90    0.39
   6  -8  -2    2.81    0.37
   6   8   2    2.29    0.33
   0  -9   2   34.16    1.50
   0  -9   2   33.76    1.63
   0  -9  -2   33.75    1.69
   0  -9   2   34.88    1.69
   0  -9  -2   36.35    1.64
   0  -9  -2   35.57    1.82
   0  -9   2   36.65    1.79
   0  -9   2   36.31    1.67
   0  -9  -2   34.88    1.44
   0  -9  -2   34.14    1.64
   1  -9   2   41.76    1.79
  -1  -9  -2   44.21    1.77
  -1  -9  -2   43.72    2.07
   1  -9   2   42.54    1.95
  -1  -9  -2   44.59    1.95
  -1  -9  -2   43.39    1.96
  -1  -9  -2   44.03    2.12
  -1  -9  -2   42.24    2.00
   1  -9   2   44.06    1.96
   1  -9   2   42.67    2.01
  -1  -9  -2   44.45    1.98
  -1  -9   2   42.76    1.95
  -1  -9   2   43.02    2.10
   1  -9  -2   44.00    1.99
  -1  -9   2   42.61    1.82
  -1  -9   2   41.87    1.99
   1  -9  -2   42.13    2.02
   1  -9  -2   44.26    1.73
  -1  -9   2   43.07    1.96
  -2  -9  -2   24.56    1.31
  -2  -9  -2   25.18    1.46
   2  -9   2   26.37    1.19
   2  -9   2   24.68    1.29
  -2  -9  -2   25.29    1.43
   2  -9   2   25.65    1.33
  -2  -9  -2   26.55    1.38
  -2  -9  -2   25.85    1.35
   2  -9   2   26.35    1.40
   2  -9   2   25.93    1.34
  -2  -9  -2   25.00    1.30
  -2  -9  -2   25.03    1.19
   2  -9  -2   26.19    1.41
  -2  -9   2   25.79    1.24
  -2  -9   2   26.39    1.33
   2  -9  -2   27.45    1.14
  -2  -9   2   26.59    1.37
  -2  -9   2   25.86    1.47
  -2  -9   2   25.62    1.46
  -2  -9   2   24.87    1.31
   2  -9  -2   26.51    1.36
   2  -9  -2   26.61    1.32
   3  -9   2  122.09    4.84
  -3  -9  -2  121.69    5.22
   3  -9   2  125.52    4.98
  -3  -9  -2  123.30    5.03
  -3  -9  -2  127.17    5.01
   3  -9   2  124.85    4.97
   3  -9   2  121.45    5.10
  -3  -9  -2  118.10    4.99
  -3  -9  -2  118.90    5.05
   3  -9   2  125.16    5.03
  -3  -9   2  130.96    5.07
   3  -9  -2  137.29    4.92
  -3  -9   2  131.12    4.98
  -3  -9   2  126.93    5.01
   3  -9  -2  133.14    4.81
   3  -9  -2  132.95    5.02
  -3  -9   2  130.31    5.20
  -3  -9   2  129.47    5.08
   3  -9  -2  129.20    5.13
   3  -9  -2  134.98    5.09
  -3  -9   2  128.90    5.00
  -3  -9   2  125.21    5.21
   4  -9   2    3.41    0.35
  -4  -9  -2    3.28    0.42
   4  -9   2    3.62    0.42
   4  -9   2    3.49    0.42
  -4  -9  -2    3.90    0.45
   4  -9   2    3.35    0.45
   4  -9   2    3.77    0.44
  -4  -9  -2    3.79    0.50
   4  -9  -2    3.01    0.37
   4  -9  -2    3.29    0.32
   4  -9  -2    3.59    0.42
  -4  -9   2    3.87    0.57
  -4  -9   2    3.29    0.48
   4  -9  -2    3.48    0.51
   4  -9  -2    3.10    0.47
  -4  -9   2    3.32    0.41
   5  -9   2   70.24    2.97
  -5  -9  -2   71.60    3.08
   5  -9   2   73.24    3.00
   5  -9  -2   71.74    2.93
   5  -9  -2   68.47    3.00
   5  -9  -2   72.69    2.92
   5  -9  -2   69.98    2.82
   6  -9   2    0.22    0.18
   6   9   2    0.26    0.15
   6  -9  -2    0.16    0.16
   0 -10  -2   39.87    1.63
   0 -10   2   37.96    1.84
   0 -10   2   38.23    1.68
   0 -10  -2   40.74    1.85
   0 -10   2   40.64    1.81
   0 -10   2   40.24    1.91
   0 -10  -2   39.31    1.92
   0 -10  -2   39.39    1.86
   0 -10   2   39.32    1.84
   0 -10   2   39.59    2.01
  -1 -10  -2   13.66    0.75
   1 -10   2   13.19    0.89
  -1 -10  -2   12.87    0.89
   1 -10   2   13.85    0.95
   1 -10   2   12.99    0.76
  -1 -10  -2   13.15    1.01
   1 -10   2   13.62    0.91
   1 -10   2   13.37    0.86
  -1 -10  -2   13.35    1.00
  -1 -10  -2   13.54    0.89
  -1 -10  -2   12.90    0.90
  -1 -10  -2   12.21    0.91
  -1 -10   2   17.23    0.84
  -1 -10   2   17.32    0.98
   1 -10  -2   18.47    1.01
  -1 -10   2   18.05    1.02
  -1 -10   2   16.67    1.09
   1 -10  -2   17.64    0.77
   1 -10  -2   18.53    0.95
  -1 -10   2   17.00    0.95
  -1 -10   2   18.34    0.93
   1 -10  -2   17.03    1.03
  -2 -10  -2   65.43    2.90
  -2 -10  -2   64.86    2.83
  -2 -10  -2   65.95    2.84
   2 -10   2   66.43    2.85
  -2 -10  -2   64.66    2.98
  -2 -10  -2   65.56    3.05
   2 -10   2   65.35    2.84
  -2 -10  -2   62.57    2.67
   2 -10   2   64.25    2.67
   2 -10   2   64.76    2.79
  -2 -10  -2   66.07    2.87
   2 -10   2   65.61    2.92
   2 -10   2   65.99    2.76
  -2 -10   2   65.80    2.84
   2 -10  -2   67.28    2.95
   2 -10  -2   69.39    2.71
  -2 -10   2   67.50    2.83
  -2 -10   2   70.27    2.76
  -2 -10   2   65.67    3.01
  -2 -10   2   69.03    2.91
   2 -10  -2   68.13    2.88
  -2 -10   2   64.91    2.87
   2 -10  -2   72.13    2.85
   2 -10  -2   70.84    2.63
   3 -10   2   17.01    0.88
   3 -10   2   16.58    0.96
  -3 -10  -2   17.28    1.00
  -3 -10  -2   17.63    1.05
  -3 -10  -2   17.33    1.05
  -3 -10  -2   17.02    1.01
   3 -10   2   17.56    1.02
   3 -10   2   16.09    1.05
   3 -10   2   16.67    0.96
  -3 -10   2   15.24    1.01
  -3 -10   2   14.54    0.96
   3 -10  -2   17.27    0.92
  -3 -10   2   15.55    1.10
   3 -10  -2   15.49    1.05
  -3 -10   2   16.52    0.98
  -3 -10   2   16.96    1.04
   3 -10  -2   16.25    0.96
   3 -10  -2   16.05    1.00
   3 -10  -2   16.78    0.83
   4 -10   2    1.50    0.30
   4 -10   2    1.89    0.29
   4 -10   2    1.92    0.38
   4 -10   2    1.78    0.34
   4 -10   2    1.91    0.38
  -4 -10  -2    2.65    0.42
  -4 -10  -2    1.75    0.34
  -4 -10  -2    1.93    0.39
   4 -10  -2    2.56    0.34
  -4 -10   2    3.33    0.41
   4 -10  -2    2.65    0.40
  -4 -10   2    3.22    0.48
   5 -10   2    2.60    0.38
  -5 -10  -2    2.28    0.41
  -5 -10  -2    2.46    0.39
   5 -10   2    2.12    0.34
   5 -10  -2    2.27    0.28
   5 -10  -2    1.86    0.32
   5 -10  -2    1.61    0.31
   5 -10  -2    2.06    0.32
   6 -10  -2    1.00    0.20
   0 -11   2    0.20    0.24
   0 -11   2    0.31    0.18
   0 -11  -2    0.03    0.17
   0 -11   2    0.15    0.16
   0 -11  -2    0.21    0.14
   0 -11  -2    0.29    0.21
   0 -11   2    0.79    0.26
   0 -11   2    0.27    0.19
   0 -11   2    0.24    0.13
   0 -11  -2    0.26    0.11
   0 -11  -2    0.07    0.14
   0 -11   2    0.23    0.15
  -1 -11  -2    4.18    0.48
  -1 -11  -2    4.18    0.45
  -1 -11  -2    3.93    0.39
  -1 -11  -2    4.41    0.46
  -1 -11  -2    3.92    0.53
   1 -11   2    4.03    0.45
  -1 -11  -2    4.17    0.49
   1 -11   2    4.23    0.42
  -1 -11  -2    4.14    0.36
   1 -11   2    4.41    0.44
   1 -11   2    4.84    0.50
   1 -11   2    4.41    0.50
   1 -11   2    4.31    0.37
  -1 -11   2    4.42    0.45
   1 -11  -2    4.50    0.52
   1 -11  -2    4.26    0.38
   1 -11  -2    4.68    0.48
  -1 -11   2    4.87    0.40
  -1 -11   2    4.35    0.54
   1 -11  -2    4.71    0.35
  -1 -11   2    3.98    0.47
  -1 -11   2    4.99    0.51
   1 -11  -2    4.49    0.45
  -1 -11   2    4.67    0.50
  -1 -11   2    4.90    0.45
  -1 -11   2    4.57    0.47
   2 -11   2   19.86    1.17
  -2 -11  -2   19.26    1.15
   2 -11   2   19.05    1.05
  -2 -11  -2   18.26    1.12
  -2 -11  -2   19.30    0.97
   2 -11   2   20.07    0.97
  -2 -11  -2   19.36    1.09
   2 -11   2   19.27    1.10
  -2 -11  -2   19.62    1.11
   2 -11   2   19.82    1.03
   2 -11  -2   19.46    1.06
  -2 -11   2   19.28    1.08
   2 -11  -2   18.95    1.11
  -2 -11   2   19.23    1.02
  -2 -11   2   19.44    1.14
  -2 -11   2   19.19    1.10
   2 -11  -2   18.54    0.95
   2 -11  -2   18.63    0.91
   2 -11  -2   17.95    1.15
  -2 -11   2   17.78    1.21
  -2 -11   2   18.14    1.13
  -3 -11  -2   42.98    2.01
  -3 -11  -2   42.01    1.95
   3 -11   2   40.95    2.04
  -3 -11  -2   42.54    1.98
   3 -11   2   43.65    1.98
   3 -11   2   41.92    1.91
   3 -11   2   42.92    1.82
   3 -11   2   42.79    1.90
  -3 -11   2   41.78    2.01
  -3 -11   2   43.75    1.97
  -3 -11   2   40.26    2.10
   3 -11  -2   43.77    1.94
   3 -11  -2   42.72    1.83
   3 -11  -2   43.63    1.78
  -3 -11   2   43.76    2.01
  -3 -11   2   43.00    1.94
   3 -11  -2   42.95    1.99
   4 -11   2    2.96    0.32
  -4 -11  -2    3.15    0.46
   4 -11   2    2.74    0.36
   4 -11   2    3.14    0.38
   4 -11   2    2.80    0.40
  -4 -11  -2    3.06    0.39
  -4 -11  -2    2.91    0.42
   4 -11  -2    2.75    0.41
  -4 -11   2    3.01    0.38
  -4 -11   2    3.02    0.44
   4 -11  -2    3.01    0.31
   4 -11  -2    3.30    0.36
   4 -11  -2    3.26    0.39
  -5 -11  -2    8.78    0.61
   5 -11   2    8.73    0.55
   5 -11  -2    8.35    0.51
   5 -11  -2    7.90    0.53
   0 -12   2    4.16    0.49
   0 -12   2    2.77    0.38
   0 -12  -2    3.20    0.41
   0 -12   2    3.58    0.35
   0 -12  -2    2.56    0.44
   0 -12  -2    2.27    0.38
   0 -12   2    2.96    0.44
   0 -12  -2    2.72    0.32
   0 -12   2    2.91    0.35
   0 -12  -2    3.95    0.32
   0 -12   2    3.20    0.45
  -1 -12  -2   10.75    0.66
   1 -12   2   10.77    0.73
   1 -12   2   11.04    0.78
  -1 -12  -2   10.65    0.81
  -1 -12  -2   10.47    0.82
   1 -12   2   10.96    0.73
   1 -12   2   11.01    0.67
  -1 -12  -2   11.11    0.78
   1 -12   2   10.89    0.79
  -1 -12  -2   10.49    0.77
   1 -12   2   11.04    0.84
   1 -12  -2   12.62    0.89
   1 -12  -2   13.35    0.78
  -1 -12   2   12.73    0.80
   1 -12  -2   12.82    0.65
   1 -12  -2   12.43    0.81
   1 -12  -2   12.73    0.69
  -1 -12   2   14.68    0.80
  -1 -12   2   11.58    0.91
  -1 -12   2   13.47    0.74
  -1 -12   2   13.17    0.81
  -1 -12   2   13.03    0.88
  -1 -12   2   12.07    0.82
  -1 -12   2   11.75    0.83
  -2 -12  -2    5.28    0.49
  -2 -12  -2    5.06    0.52
  -2 -12  -2    4.92    0.51
   2 -12  -2    3.75    0.42
   2 -12  -2    3.72    0.35
  -2 -12   2    4.17    0.45
   2 -12  -2    3.24    0.45
  -2 -12   2    4.18    0.48
  -2 -12   2    3.29    0.54
  -2 -12   2    3.82    0.40
   2 -12  -2    3.39    0.31
  -2 -12   2    3.52    0.49
   3 -12   2   20.53    1.10
  -3 -12  -2   18.94    1.13
   3 -12   2   20.57    1.06
   3 -12   2   20.73    1.04
  -3 -12  -2   20.63    1.10
  -3 -12  -2   20.39    1.12
   3 -12   2   20.64    0.99
   3 -12  -2   20.12    0.97
   3 -12  -2   20.23    1.11
  -3 -12   2   20.69    1.16
  -3 -12   2   21.43    1.09
   3 -12  -2   20.26    0.95
   3 -12  -2   20.50    1.07
  -3 -12   2   22.34    1.14
  -4 -12  -2    0.59    0.23
   4 -12   2    0.29    0.20
   4 -12   2    0.43    0.17
   4 -12   2    0.32    0.16
   4 -12  -2    0.08    0.17
   4 -12  -2    0.24    0.14
   4 -12  -2    0.19    0.13
   4 -12  -2    0.19    0.17
   0 -13   2    0.78    0.25
   0 -13   2    0.98    0.24
   0 -13   2    0.89    0.27
   0 -13   2    0.84    0.24
   0 -13  -2    0.65    0.17
   0 -13   2    0.87    0.21
   0 -13  -2    0.59    0.25
   0 -13  -2    0.65    0.23
  -1 -13  -2    1.50    0.23
   1 -13   2    1.56    0.27
   1 -13   2    1.51    0.31
   1 -13   2    2.10    0.27
   1 -13   2    1.52    0.28
  -1 -13  -2    1.41    0.29
  -1 -13  -2    1.39    0.31
   1 -13   2    1.66    0.31
   1 -13  -2    1.02    0.19
   1 -13  -2    0.84    0.25
  -1 -13   2    0.65    0.25
   1 -13  -2    0.97    0.20
   1 -13  -2    1.12    0.24
  -1 -13   2    0.73    0.24
  -1 -13   2    1.07    0.23
  -1 -13   2    1.14    0.29
  -1 -13   2    1.04    0.32
   2 -13   2    1.09    0.23
   2 -13   2    1.16    0.21
   2 -13   2    1.32    0.27
  -2 -13  -2    0.88    0.27
  -2 -13  -2    0.73    0.26
  -2 -13  -2    0.64    0.22
   2 -13   2    0.96    0.23
   2 -13  -2    1.34    0.20
   2 -13  -2    1.33    0.25
  -2 -13   2    1.32    0.31
  -2 -13   2    1.88    0.35
   2 -13  -2    1.29    0.27
  -2 -13   2    1.43    0.27
   2 -13  -2    1.67    0.21
   3 -13   2    4.76    0.39
   3 -13   2    5.16    0.39
   3 -13   2    5.34    0.46
  -3 -13  -2    4.38    0.42
   3 -13  -2    4.53    0.40
   3 -13  -2    4.68    0.31
   4 -13   2    8.47    0.47
  -4 -13  -2    8.65    0.50
   0 -14   2    8.74    0.59
   0  14  -2    9.48    0.58
   1 -14   2   19.00    0.95
  -1 -14  -2   18.73    0.95
   1 -14   2   18.76    0.89
   1 -14   2   18.83    0.92
   1 -14  -2   18.16    0.95
   2 -14   2    4.63    0.33
   0   0  -3    1.46    0.12
   0   0   3    1.44    0.25
   0   0   3    1.36    0.15
   0   0  -3    1.70    0.27
   0   0  -3    1.43    0.17
   0   0  -3    1.68    0.12
  -1   0   3  303.66   10.98
   1   0   3  277.43   10.69
   1   0  -3  280.07   10.49
   1   0   3  271.32   10.89
  -1   0  -3  277.69   10.57
   1   0  -3  285.87   10.85
   1   0   3  276.54   10.49
   1   0  -3  306.02   10.92
  -1   0   3  278.22   10.57
  -1   0   3  294.75   10.92
   1   0   3  258.83   10.55
  -1   0  -3  291.45   11.04
  -1   0  -3  290.28   10.93
   1   0   3  301.02   11.00
  -2   0   3   71.74    3.14
  -2   0  -3   68.32    3.58
   2   0   3   74.29    3.61
   2   0  -3   71.63    3.00
   2   0   3   73.26    3.25
   2   0   3   78.36    3.07
  -2   0  -3   70.98    2.81
  -2   0  -3   72.28    3.13
   2   0  -3   78.90    3.63
   2   0  -3   71.83    3.48
  -2   0   3   66.10    3.51
  -3   0  -3   36.86    1.63
   3   0   3   38.68    1.90
   3   0  -3   37.85    1.90
   3   0  -3   36.32    2.48
  -3   0  -3   35.54    2.59
  -3   0   3   38.04    2.12
   4   0   3  271.68   10.12
  -4   0  -3  246.46    9.59
   4   0  -3  252.58   10.11
   5   0   3    1.44    0.28
   5   0  -3    2.09    0.60
  -6   0  -3    6.15    0.61
   6   0   3    6.45    0.61
   6   0  -3    7.28    0.61
   6   0  -3    6.17    0.53
   6   0   3    6.64    0.56
   7   0  -3    3.22    0.33
   7   0   3    2.98    0.42
  -7   0  -3    2.79    0.42
   7   0  -3    3.29    0.46
   7   0   3    2.72    0.38
  -8   0   3   13.75    0.78
  -8   0  -3   13.23    0.63
   0  -1   3    2.77    0.39
   0  -1  -3    3.01    0.22
   0  -1  -3    2.82    0.25
   0   1  -3    3.04    0.41
   0   1  -3    2.87    0.22
   0   1  -3    3.04    0.44
   0  -1   3    2.82    0.32
   0   1   3    3.05    0.30
   0  -1   3    2.56    0.41
   1  -1   3  263.38    9.79
  -1   1   3  264.71   10.16
   1  -1   3  286.54   10.48
  -1  -1  -3  256.38   10.26
  -1   1   3  254.91    9.93
  -1  -1  -3  266.58   10.17
   1   1  -3  298.06   10.43
   1  -1   3  274.36   10.41
   1   1  -3  262.39    9.83
   1   1   3  242.15    9.92
  -1   1  -3  295.80   10.45
   1  -1  -3  277.13   10.17
   1   1   3  243.26    9.84
  -1   1  -3  263.73   10.01
   1   1   3  254.56    9.87
   1   1   3  263.39   10.22
  -1  -1   3  239.78   10.31
   1  -1  -3  274.43   10.17
  -1  -1   3  286.10   10.04
   1  -1  -3  252.20    9.84
  -1   1  -3  280.15   10.52
  -1  -1   3  275.09   10.42
  -2  -1  -3   15.15    1.26
  -2  -1  -3   14.13    0.73
   2  -1   3   14.54    1.27
  -2   1   3   14.18    1.20
   2   1  -3   14.85    0.89
   2   1  -3   14.00    1.23
   2   1  -3   16.87    1.36
   2  -1   3   15.51    1.06
   2  -1   3   12.61    0.82
  -2   1   3   15.17    0.94
   2  -1   3   17.06    1.44
   2  -1  -3   15.16    1.15
   2  -1  -3   14.98    0.88
  -2   1  -3   15.44    1.02
   2   1   3   16.13    1.30
   2  -1  -3   15.90    1.22
  -2  -1   3   14.48    1.28
  -2  -1   3   14.93    1.01
   2   1   3   15.66    1.05
  -2   1  -3   14.50    1.32
   2   1   3   15.12    0.93
  -2   1  -3   14.56    0.75
  -3  -1  -3   12.64    0.74
   3  -1   3   13.99    0.94
   3   1  -3   13.03    0.96
   3   1  -3   12.30    1.39
  -3  -1  -3   13.71    1.46
  -3   1   3   13.28    1.07
  -3   1  -3   13.88    0.76
  -3  -1   3   14.71    1.16
   3   1   3   14.55    1.17
   3  -1  -3   14.42    0.98
   3  -1  -3   13.72    1.36
   3   1   3   14.36    1.00
  -4  -1  -3   31.28    1.48
   4   1  -3   32.37    1.89
  -4   1  -3   27.46    1.45
   4  -1  -3   28.94    1.81
   4   1   3   32.76    1.88
   5   1  -3    3.52    0.40
   5  -1   3    2.79    0.36
   5   1  -3    3.38    0.62
   5   1   3    2.62    0.58
   5  -1  -3    3.21    0.44
   5  -1  -3    2.61    0.67
   5   1   3    2.25    0.34
   6   1  -3   42.00    1.86
   6  -1   3   35.92    1.78
   6   1  -3   36.07    1.79
  -6  -1  -3   37.86    1.83
   6  -1   3   36.55    1.77
  -6   1  -3   39.37    1.86
   6  -1  -3   40.18    1.85
   6  -1  -3   39.50    1.72
   6   1   3   37.34    1.77
   7  -1   3   10.72    0.74
  -7  -1  -3   10.14    0.71
   7   1  -3   11.28    0.70
   7   1  -3   11.06    0.75
   7  -1   3   10.27    0.69
  -7   1  -3   10.07    0.76
  -7  -1   3   10.57    0.80
  -7   1  -3   10.87    0.76
   7  -1  -3   11.21    0.77
   7   1   3   10.38    0.73
   7   1   3   10.32    0.74
  -8   1   3   38.17    1.74
  -8  -1   3   40.57    1.69
   8   1   3   40.29    1.60
  -8   1  -3   39.11    1.63
   0   2  -3   62.09    2.36
   0   2  -3   59.55    3.03
   0  -2   3   60.69    2.65
   0  -2   3   57.56    2.90
   0  -2  -3   61.97    2.45
   0  -2   3   65.43    3.06
   1  -2   3   23.03    1.54
  -1   2   3   21.90    1.17
  -1  -2  -3   21.26    1.21
  -1  -2  -3   22.72    1.17
   1   2  -3   24.33    1.53
   1  -2   3   22.55    1.22
   1   2  -3   24.46    1.54
   1  -2   3   21.16    1.45
   1   2  -3   21.95    1.04
   1   2   3   23.80    1.29
  -1   2  -3   21.27    1.53
   1  -2  -3   22.02    1.06
   1   2   3   20.67    1.09
   1  -2  -3   21.23    1.03
  -1  -2   3   23.62    1.56
   1   2   3   19.05    0.98
   1  -2  -3   21.77    1.04
  -1   2  -3   20.49    1.19
  -1  -2   3   20.86    1.46
   1   2   3   19.84    0.96
  -1  -2   3   21.75    1.23
   2   2  -3    7.03    0.88
   2  -2   3    6.45    0.84
  -2  -2  -3    6.65    0.78
   2   2  -3    6.95    0.54
  -2  -2  -3    6.85    0.42
  -2   2   3    6.92    0.55
   2  -2   3    7.12    0.48
  -2   2  -3    5.40    0.83
   2  -2  -3    5.25    0.62
   2   2   3    5.43    0.53
  -2  -2   3    5.38    0.78
  -2   2  -3    5.77    0.62
  -2   2  -3    5.19    0.40
  -2  -2   3    5.72    0.61
   2   2   3    5.58    0.58
   2  -2  -3    5.58    0.50
   3   2  -3   19.40    1.25
  -3   2   3   20.57    1.39
   3  -2   3   19.05    1.83
  -3  -2  -3   17.51    1.70
  -3  -2  -3   19.50    1.01
  -3   2  -3   20.57    1.03
   3  -2  -3   21.84    1.26
   3   2   3   21.95    1.49
   3   2   3   20.73    1.30
  -4  -2  -3   87.04    3.67
   4   2  -3   89.21    4.16
   4  -2  -3   96.38    4.17
   4  -2  -3   94.39    3.61
  -4   2  -3   87.77    3.68
   4   2   3   89.32    4.13
   5  -2   3   61.96    2.65
   5   2  -3   69.06    2.70
   5  -2  -3   63.63    2.70
   5   2   3   59.17    2.61
   6   2  -3   52.83    2.41
   6  -2   3   50.04    2.31
  -6  -2  -3   52.10    2.34
   6  -2   3   51.83    2.35
   6   2  -3   55.45    2.39
  -6   2  -3   53.69    2.41
   6  -2  -3   57.71    2.18
   6  -2  -3   55.08    2.43
   6   2   3   52.92    2.33
   7  -2   3    2.41    0.30
   7  -2   3    2.92    0.42
   7   2  -3    3.25    0.44
  -7  -2  -3    2.63    0.34
   7   2  -3    2.74    0.38
  -7   2   3    2.63    0.40
   7   2   3    2.67    0.39
  -7   2  -3    2.61    0.41
  -7  -2   3    2.45    0.41
   7  -2  -3    2.92    0.43
   7   2   3    3.07    0.46
  -7   2  -3    3.07    0.47
  -8   2  -3   12.15    0.67
   8   2   3   12.54    0.66
  -8  -2   3   12.05    0.62
   0  -3  -3   25.29    1.15
   0  -3   3   23.69    1.60
   0  -3   3   24.09    1.26
   0  -3   3   23.52    1.61
   0   3  -3   22.72    1.01
   0   3  -3   23.86    1.71
   0  -3   3   26.49    1.76
  -1  -3  -3   51.83    2.20
  -1  -3  -3   47.58    2.17
   1  -3   3   49.28    2.18
   1   3  -3   49.07    2.06
  -1   3   3   51.20    2.25
   1   3  -3   47.60    2.80
  -1  -3  -3   47.28    1.97
   1  -3   3   47.25    2.70
   1   3   3   49.89    2.18
   1   3   3   45.44    1.97
   1   3   3   45.80    1.98
  -1   3  -3   47.74    2.78
  -1  -3   3   52.82    2.36
  -1  -3   3   55.52    2.92
  -1  -3   3   48.56    2.70
   1  -3  -3   50.64    2.08
   1   3   3   53.47    2.39
  -2   3   3   62.35    2.73
  -2  -3  -3   61.28    2.54
  -2  -3  -3   56.79    3.12
   2  -3   3   59.50    3.40
   2   3  -3   61.67    2.73
   2   3   3   65.92    2.91
  -2   3  -3   70.37    3.12
   2  -3  -3   70.47    2.77
   2   3   3   66.40    2.87
   2  -3  -3   62.65    2.93
  -2  -3   3   67.45    2.52
  -2  -3   3   61.76    3.49
   3   3  -3    8.75    0.75
  -3   3   3    8.96    0.82
  -3   3  -3    7.12    0.86
   3   3   3    6.42    0.68
   3  -3  -3    7.53    0.51
  -3   3  -3    6.73    0.53
  -4  -3  -3   13.62    0.92
   4   3  -3   14.30    1.23
  -4   3  -3   17.16    0.98
   4   3   3   17.54    1.31
   4  -3  -3   18.29    0.94
   5   3  -3   42.63    1.87
   5  -3   3   37.48    1.83
   5  -3  -3   42.36    1.91
   6  -3   3    1.78    0.34
   6   3  -3    2.28    0.41
   6   3  -3    2.36    0.38
  -6  -3  -3    1.90    0.32
   6  -3   3    2.14    0.32
  -6   3  -3    1.96    0.38
  -6  -3   3    2.03    0.39
   6   3   3    2.10    0.35
   6  -3  -3    2.53    0.43
   7   3  -3    5.55    0.52
   7   3  -3    6.29    0.52
  -7  -3  -3    5.72    0.34
  -7   3   3    5.72    0.53
   7  -3   3    5.12    0.51
   7  -3  -3    5.15    0.54
  -7  -3   3    5.09    0.52
  -7   3  -3    4.80    0.50
   7   3   3    5.02    0.48
   8   3   3    1.95    0.27
  -8   3  -3    1.76    0.27
   0  -4  -3  266.97    9.48
   0  -4   3  249.90   10.35
  -1  -4   3    8.53    0.51
   1  -4  -3    8.85    0.56
  -1  -4   3    8.05    0.96
   1   4   3    8.22    0.46
   1   4   3    8.20    0.64
   1  -4  -3    8.19    0.49
  -2   4   3   22.09    1.16
  -2  -4  -3   22.02    1.02
  -2  -4  -3   19.28    1.40
   2  -4   3   20.08    1.71
   2   4  -3   21.81    1.17
   2   4   3   19.07    1.23
  -2  -4   3   16.73    1.63
   2   4   3   18.31    1.20
  -2   4  -3   19.22    1.39
  -2  -4   3   19.70    0.97
   3   4  -3   42.19    2.17
  -3  -4  -3   43.08    1.90
  -3   4  -3   42.23    1.93
   3  -4  -3   42.68    1.84
   3   4   3   41.27    2.22
   4   4  -3   15.09    1.27
  -4  -4  -3   14.60    0.95
   4  -4  -3   16.58    0.93
   4   4   3   15.18    1.25
  -4   4  -3   16.11    0.99
   5  -4   3   22.01    1.17
   5  -4  -3   21.97    1.17
   5  -4  -3   20.55    1.19
   6  -4   3   21.01    1.20
   6   4  -3   23.53    1.21
  -6  -4  -3   22.87    1.03
   6  -4   3   22.29    1.04
   6  -4  -3   22.16    1.26
   6   4   3   22.12    1.17
  -6  -4   3   22.04    1.22
  -6   4  -3   22.62    1.24
   7  -4   3   19.31    1.07
   7   4  -3   20.71    1.10
  -7   4   3   19.54    1.08
   7   4   3   18.78    1.02
  -7  -4   3   18.87    0.97
   7  -4  -3   20.59    1.13
  -7   4  -3   18.32    1.06
   0  -5  -3  163.00    5.82
   0  -5   3  144.66    6.72
   1  -5   3   14.82    1.41
   1  -5   3   14.60    1.40
  -1  -5  -3   14.97    0.82
   1   5   3   15.94    0.99
   1  -5  -3   16.94    0.84
  -1  -5   3   14.27    1.39
  -1  -5   3   16.45    0.84
   1   5   3   15.82    0.82
  -2   5   3   19.63    1.18
  -2  -5  -3   20.04    0.98
  -2  -5  -3   20.69    1.07
   2   5  -3   18.84    1.15
   2   5   3   19.86    1.29
  -2  -5   3   19.20    0.97
  -2   5  -3   19.63    1.46
   2   5   3   19.41    1.26
   2  -5  -3   20.61    0.99
   2  -5  -3   20.98    1.01
  -2  -5   3   20.23    1.02
   3   5  -3   25.19    1.56
  -3  -5  -3   25.36    1.23
  -3  -5  -3   26.29    1.34
   3  -5  -3   26.76    1.27
   3   5   3   24.33    1.58
  -3  -5   3   24.74    1.22
   4   5  -3   60.11    3.15
   4  -5   3   59.33    2.57
  -4  -5  -3   61.13    2.74
  -4  -5  -3   59.85    2.56
  -4  -5  -3   62.44    2.54
   4   5   3   59.50    3.14
  -4   5  -3   63.64    2.76
   5  -5   3   44.44    1.76
   5  -5   3   43.48    1.97
   5  -5  -3   39.54    1.97
  -5  -5   3   42.62    1.94
   5  -5  -3   41.90    1.94
  -5   5  -3   40.75    1.95
   6   5  -3    4.26    0.45
   6  -5   3    3.75    0.46
   6  -5  -3    4.72    0.52
  -6  -5   3    4.20    0.43
  -6   5  -3    4.48    0.49
   6   5   3    3.76    0.43
  -7   5   3    8.22    0.61
   7  -5   3    8.40    0.61
   7   5  -3    8.84    0.64
  -7   5  -3    6.64    0.57
   7  -5  -3    7.27    0.61
   7   5   3    6.10    0.52
   0  -6  -3    7.38    0.49
   0  -6  -3    6.70    0.51
   0  -6   3    7.04    0.49
  -1  -6  -3   51.17    1.93
  -1  -6  -3   48.81    2.00
   1  -6   3   49.33    1.94
   1  -6  -3   41.47    1.88
  -1  -6   3   41.00    1.88
   1   6   3   41.93    2.01
   1  -6  -3   42.38    1.95
  -1  -6   3   41.69    1.95
  -2  -6  -3  103.36    4.11
   2  -6   3  104.89    4.15
  -2  -6  -3  105.25    4.23
   2  -6  -3  106.24    4.15
  -2  -6   3  107.84    4.20
  -2  -6   3  102.59    4.11
   2  -6  -3  111.58    4.14
   2   6   3  102.97    4.52
  -3  -6  -3   11.07    0.77
  -3  -6  -3   11.49    0.71
   3   6   3    9.90    0.95
   3  -6  -3   10.69    0.73
  -3  -6   3   10.15    0.69
  -4  -6  -3    1.83    0.33
  -4  -6  -3    1.86    0.33
   4  -6   3    1.99    0.35
  -4  -6  -3    2.64    0.40
  -4  -6  -3    2.03    0.35
  -4  -6   3    1.77    0.33
   4  -6  -3    1.70    0.34
   4  -6  -3    2.23    0.40
  -4   6  -3    1.74    0.39
   5  -6   3   61.87    2.71
   5  -6  -3   62.96    2.64
   5  -6  -3   60.13    2.75
   5  -6  -3   65.28    2.70
  -5   6  -3   62.16    2.69
  -5  -6   3   61.87    2.58
   6  -6   3   15.35    1.00
   6   6  -3   17.10    0.97
   6   6   3   17.26    0.98
   6  -6  -3   16.82    1.06
  -6   6  -3   17.03    1.02
  -6  -6   3   19.16    0.82
  -7   6   3   13.79    0.82
   7  -6   3   14.03    0.82
   7   6  -3   13.93    0.83
   7   6   3   13.05    0.76
  -7   6  -3   13.70    0.81
   0  -7   3  137.01    5.17
   0  -7  -3  134.25    5.16
   0  -7  -3  131.53    5.24
  -1  -7  -3   32.39    1.66
  -1  -7  -3   33.91    1.59
   1  -7   3   33.68    1.60
   1  -7  -3   36.20    1.63
  -1  -7   3   36.49    1.70
  -1  -7   3   38.28    1.63
  -2  -7  -3   22.97    1.29
   2  -7   3   23.85    1.23
  -2  -7  -3   24.22    1.21
  -2  -7   3   24.53    1.22
   2  -7  -3   24.51    1.25
  -2  -7   3   22.96    1.26
  -3  -7  -3   15.53    0.94
  -3  -7  -3   16.64    0.93
   3  -7   3   16.97    0.85
  -3  -7  -3   16.17    0.93
  -3  -7  -3   17.34    0.96
   3  -7   3   16.73    1.00
  -3  -7  -3   16.27    1.06
   3  -7   3   16.94    0.97
   3  -7  -3   16.46    1.00
  -3  -7   3   14.97    0.94
  -3  -7   3   16.22    1.04
  -4  -7  -3    7.23    0.58
   4  -7   3    7.41    0.61
   4  -7   3    6.34    0.59
  -4  -7  -3    6.80    0.57
  -4  -7  -3    6.70    0.55
  -4  -7  -3    7.03    0.68
   4  -7  -3    5.95    0.55
   4  -7  -3    6.39    0.62
  -4  -7   3    5.78    0.55
  -4  -7   3    5.91    0.43
   4  -7  -3    6.44    0.59
   5  -7   3    5.11    0.55
   5  -7   3    5.50    0.54
   5  -7  -3    5.64    0.50
   5  -7  -3    4.85    0.41
  -5   7  -3    5.88    0.54
   5  -7  -3    4.54    0.52
   5  -7  -3    5.37    0.50
   6  -7   3    7.55    0.62
   6   7  -3    7.72    0.56
   6  -7  -3    6.57    0.60
   6   7   3    6.94    0.55
   6  -7  -3    6.95    0.56
   6  -7  -3    6.90    0.58
  -6   7  -3    6.52    0.58
   7   7  -3   17.80    0.95
  -7   7   3   17.53    0.93
  -7   7  -3   17.91    0.91
   7  -7  -3   18.41    0.93
   0  -8  -3   26.20    1.42
   0  -8   3   27.05    1.34
   0  -8  -3   26.63    1.34
  -1  -8  -3  115.86    4.55
  -1  -8  -3  115.12    4.49
  -1  -8  -3  110.40    4.41
  -1  -8  -3  115.34    4.39
   1  -8   3  111.66    4.42
   1  -8   3  113.89    4.37
  -1  -8  -3  118.27    4.36
   1  -8  -3  107.51    4.43
  -1  -8   3  109.36    4.40
  -1  -8   3  104.57    4.35
  -1  -8   3  104.90    4.51
  -1  -8   3  109.57    4.49
   2  -8   3   79.56    3.20
  -2  -8  -3   80.10    3.35
  -2  -8  -3   78.13    3.18
  -2  -8  -3   78.92    3.23
  -2  -8  -3   75.79    3.24
   2  -8   3   76.93    3.27
   2  -8   3   79.39    3.08
  -2  -8  -3   78.76    3.21
  -2  -8  -3   77.15    3.04
   2  -8   3   76.32    3.21
  -2  -8  -3   76.75    3.38
   2  -8  -3   78.00    3.29
  -2  -8   3   78.31    3.14
  -2  -8   3   78.80    3.26
  -2  -8   3   78.10    3.20
  -2  -8   3   77.95    3.36
  -2  -8   3   81.98    3.39
   2  -8  -3   82.29    2.98
   3  -8   3   38.15    1.83
   3  -8   3   37.49    1.89
   3  -8   3   36.14    1.68
  -3  -8  -3   35.63    1.83
  -3  -8  -3   37.46    1.99
  -3  -8  -3   37.70    1.79
  -3  -8  -3   35.26    1.79
   3  -8   3   36.30    1.77
  -3  -8  -3   37.13    1.83
   3  -8  -3   42.47    1.89
   3  -8  -3   42.90    1.63
   3  -8  -3   43.01    1.86
  -3  -8   3   42.38    2.00
   3  -8  -3   42.15    1.94
  -3  -8   3   41.42    1.82
  -3  -8   3   42.06    1.85
  -3  -8   3   43.16    1.91
   4  -8   3  105.74    4.11
   4  -8   3  106.46    4.18
   4  -8   3  106.70    4.28
  -4  -8  -3  107.19    4.22
  -4  -8  -3  107.52    4.50
  -4  -8  -3  105.99    4.25
  -4  -8  -3  107.33    4.26
   4  -8  -3  105.89    4.35
   4  -8  -3  101.11    4.26
   4  -8  -3  103.42    4.22
  -4  -8   3  105.30    4.38
   4  -8  -3  103.56    4.02
   4  -8  -3  104.59    4.13
  -4  -8   3  102.32    4.23
  -4  -8   3  105.49    4.25
   5  -8   3    5.34    0.58
   5  -8   3    6.12    0.59
   5  -8  -3    6.32    0.53
   5  -8  -3    5.93    0.57
   5  -8  -3    6.39    0.47
   5  -8  -3    6.41    0.55
   6  -8   3    7.99    0.63
   6   8  -3    8.47    0.57
   6  -8  -3    8.40    0.64
   6   8   3    8.32    0.59
  -6   8  -3    8.81    0.63
   6  -8  -3    8.37    0.59
   6  -8  -3    8.84    0.62
   0  -9   3   57.23    2.53
   0  -9  -3   58.14    2.50
   0  -9   3   57.32    2.61
   0  -9   3   57.87    2.49
   0  -9  -3   59.93    2.47
   0  -9  -3   60.46    2.69
   0  -9  -3   56.09    2.53
   0  -9   3   55.24    2.33
   0  -9  -3   59.57    2.25
   0  -9   3   56.63    2.47
   1  -9   3   55.48    2.40
  -1  -9  -3   57.65    2.43
   1  -9   3   55.08    2.26
   1  -9   3   57.04    2.42
  -1  -9  -3   56.17    2.47
  -1  -9  -3   57.96    2.40
  -1  -9  -3   55.71    2.20
  -1  -9  -3   57.24    2.54
  -1  -9  -3   53.50    2.39
   1  -9   3   55.26    2.46
  -1  -9  -3   54.81    2.57
   1  -9  -3   56.42    2.44
   1  -9  -3   54.73    2.47
  -1  -9   3   53.39    2.28
   1  -9  -3   56.33    2.15
  -1  -9   3   54.51    2.41
  -1  -9   3   54.18    2.39
  -1  -9   3   54.08    2.43
  -1  -9   3   54.60    2.55
  -2  -9  -3   22.49    1.18
  -2  -9  -3   21.93    1.15
   2  -9   3   21.96    1.03
   2  -9   3   21.78    1.13
  -2  -9  -3   21.93    1.15
   2  -9   3   22.16    1.16
  -2  -9  -3   22.32    1.27
  -2  -9  -3   21.33    1.30
   2  -9   3   22.43    1.21
   2  -9   3   22.71    1.18
  -2  -9  -3   21.94    1.01
  -2  -9  -3   22.29    1.20
   2  -9  -3   20.16    0.93
  -2  -9   3   19.10    1.12
  -2  -9   3   19.21    1.06
   2  -9  -3   19.65    1.19
   2  -9  -3   19.64    1.15
  -2  -9   3   20.21    1.13
  -2  -9   3   18.72    1.24
  -2  -9   3   19.77    1.26
  -2  -9   3   19.72    1.15
   2  -9  -3   20.85    1.13
   3  -9   3    5.72    0.46
  -3  -9  -3    5.37    0.51
   3  -9   3    6.23    0.54
   3  -9   3    5.68    0.54
  -3  -9  -3    5.20    0.61
  -3  -9  -3    5.51    0.55
   3  -9   3    6.65    0.61
  -3  -9  -3    6.09    0.58
   3  -9   3    5.82    0.55
  -3  -9  -3    5.65    0.53
  -3  -9   3    6.91    0.60
  -3  -9   3    6.75    0.66
  -3  -9   3    7.36    0.58
   3  -9  -3    6.44    0.55
   3  -9  -3    6.75    0.48
  -3  -9   3    6.61    0.59
   3  -9  -3    6.11    0.62
   3  -9  -3    6.57    0.59
  -3  -9   3    6.40    0.55
   3  -9  -3    6.99    0.42
   4  -9   3   24.56    1.35
   4  -9   3   24.78    1.35
   4  -9   3   24.69    1.29
  -4  -9  -3   24.47    1.34
   4  -9   3   23.49    1.39
   4  -9   3   25.06    1.25
  -4  -9  -3   26.00    1.38
  -4  -9  -3   26.42    1.35
  -4  -9   3   27.45    1.51
   4  -9  -3   27.61    1.29
  -4  -9   3   26.57    1.36
   4  -9  -3   28.55    1.38
   4  -9  -3   26.83    1.41
   4  -9  -3   27.12    1.20
   4  -9  -3   27.27    1.46
  -4  -9   3   27.22    1.40
  -5  -9  -3    5.44    0.59
  -5  -9  -3    5.93    0.55
   5  -9   3    5.26    0.52
   5  -9  -3    4.99    0.47
   5  -9  -3    5.31    0.42
   5  -9  -3    5.13    0.50
   5  -9  -3    4.48    0.50
  -6   9   3   18.62    0.96
   6   9   3   18.56    0.94
   6  -9  -3   19.45    0.95
   6  -9  -3   18.43    0.93
   0 -10   3    5.46    0.43
   0 -10  -3    5.60    0.56
   0 -10   3    6.31    0.54
   0 -10   3    5.70    0.50
   0 -10   3    5.15    0.53
   0 -10  -3    5.64    0.52
   0 -10   3    5.82    0.56
   0 -10  -3    6.46    0.39
   0 -10   3    5.81    0.61
   0 -10  -3    5.53    0.52
  -1 -10  -3   23.70    1.04
  -1 -10  -3   23.22    1.11
  -1 -10  -3   21.81    1.25
   1 -10   3   22.96    1.09
   1 -10   3   23.90    1.25
  -1 -10  -3   23.93    1.26
  -1 -10  -3   23.31    1.23
   1 -10   3   22.96    1.19
  -1 -10  -3   23.39    1.34
  -1 -10  -3   24.78    1.23
   1 -10   3   22.06    1.16
  -1 -10  -3   24.00    1.41
   1 -10   3   23.90    1.24
   1 -10   3   23.57    1.28
  -1 -10   3   20.86    1.09
   1 -10  -3   22.31    1.18
   1 -10  -3   21.89    1.23
   1 -10  -3   23.17    1.30
  -1 -10   3   21.94    1.24
   1 -10  -3   22.18    1.00
  -1 -10   3   20.69    1.18
  -1 -10   3   20.70    1.21
  -1 -10   3   21.57    1.16
  -1 -10   3   20.72    1.19
  -1 -10   3   21.34    1.35
   1 -10  -3   22.51    1.04
  -2 -10  -3  103.14    4.25
  -2 -10  -3  100.47    4.32
   2 -10   3  108.05    4.36
  -2 -10  -3  109.41    4.53
   2 -10   3  106.79    4.12
  -2 -10  -3  106.44    4.27
   2 -10   3  106.93    4.28
   2 -10   3  107.48    4.24
  -2 -10  -3  107.96    4.32
   2 -10   3  106.58    4.27
   2 -10   3  108.95    4.22
  -2 -10  -3  105.08    4.10
  -2 -10   3  105.26    4.31
   2 -10  -3  108.10    4.10
   2 -10  -3  109.09    4.26
   2 -10  -3  109.41    4.33
   2 -10  -3  107.09    4.02
   2 -10  -3  105.78    4.38
  -2 -10   3  105.64    4.25
  -2 -10   3  106.57    4.19
  -2 -10   3  103.06    4.26
  -2 -10   3  106.67    4.32
  -2 -10   3  101.57    4.45
   3 -10   3   25.12    1.31
   3 -10   3   24.83    1.28
  -3 -10  -3   25.47    1.32
  -3 -10  -3   24.43    1.33
   3 -10   3   24.32    1.17
   3 -10   3   24.93    1.37
   3 -10   3   24.58    1.25
  -3 -10  -3   23.78    1.28
  -3 -10   3   23.42    1.42
   3 -10  -3   24.82    1.10
  -3 -10   3   24.31    1.28
  -3 -10   3   23.53    1.33
   3 -10  -3   23.88    1.38
  -3 -10   3   23.75    1.27
   3 -10  -3   23.39    1.30
  -3 -10   3   25.65    1.35
   3 -10  -3   23.43    1.26
   3 -10  -3   25.06    1.18
  -4 -10  -3   20.67    1.14
  -4 -10  -3   21.41    1.19
   4 -10   3   20.12    1.14
   4 -10   3   21.20    1.18
  -4 -10  -3   22.13    1.17
   4 -10   3   19.98    1.04
   4 -10   3   20.19    1.09
   4 -10  -3   21.79    1.15
  -4 -10   3   22.51    1.16
   4 -10  -3   21.32    1.18
   4 -10  -3   20.91    0.99
  -4 -10   3   21.07    1.19
   4 -10  -3   21.44    1.07
   5 -10   3    3.12    0.38
  -5 -10  -3    3.47    0.44
  -5 -10  -3    3.11    0.42
   5 -10   3    3.19    0.40
   5 -10  -3    2.23    0.37
   5 -10  -3    2.01    0.27
   5 -10  -3    2.24    0.32
   5 -10  -3    2.09    0.33
   6 -10  -3   10.78    0.58
   0 -11   3   64.26    2.79
   0 -11   3   67.32    2.84
   0 -11   3   66.79    2.71
   0 -11   3   68.77    2.80
   0 -11  -3   65.62    2.67
   0 -11  -3   69.95    2.90
   0 -11  -3   69.75    2.63
   0 -11   3   65.61    3.02
   0 -11   3   65.84    2.88
   0 -11   3   67.42    2.92
   0 -11  -3   66.78    2.84
   0 -11  -3   65.02    2.94
   1 -11   3   17.54    0.90
  -1 -11  -3   18.18    1.04
  -1 -11  -3   18.47    1.07
   1 -11   3   18.30    1.06
  -1 -11  -3   17.24    1.02
   1 -11   3   17.57    1.02
  -1 -11  -3   17.66    0.87
   1 -11   3   17.88    0.99
   1 -11   3   17.99    1.08
   1 -11   3   17.33    0.98
  -1 -11  -3   17.55    1.08
  -1 -11   3   17.13    0.97
   1 -11  -3   16.53    1.03
  -1 -11   3   16.82    1.00
  -1 -11   3   16.28    1.02
   1 -11  -3   17.84    1.00
   1 -11  -3   17.63    0.83
   1 -11  -3   17.73    0.88
  -1 -11   3   18.12    1.07
   1 -11  -3   17.24    1.09
  -1 -11   3   16.66    0.92
  -1 -11   3   16.10    1.13
  -1 -11   3   17.11    1.01
   2 -11   3   23.82    1.29
   2 -11   3   22.68    1.14
  -2 -11  -3   21.55    1.17
   2 -11   3   23.17    1.21
   2 -11   3   22.75    1.08
   2 -11   3   23.14    1.22
  -2 -11  -3   23.08    1.07
  -2 -11  -3   22.90    1.22
  -2 -11  -3   22.99    1.24
  -2 -11  -3   21.51    1.24
   2 -11   3   23.35    1.16
  -2 -11   3   20.29    1.14
   2 -11  -3   20.35    1.01
   2 -11  -3   20.05    1.18
   2 -11  -3   20.51    1.14
   2 -11  -3   20.88    0.99
  -2 -11   3   19.07    1.19
  -2 -11   3   20.91    1.19
  -2 -11   3   20.54    1.10
  -2 -11   3   21.13    1.22
  -2 -11   3   19.29    1.28
   2 -11  -3   21.10    1.26
   3 -11   3    8.46    0.74
  -3 -11  -3    8.82    0.70
  -3 -11  -3    7.99    0.69
   3 -11   3    8.49    0.64
   3 -11   3    8.29    0.64
   3 -11   3    9.21    0.61
   3 -11   3    9.26    0.70
  -3 -11  -3    9.26    0.68
   3 -11  -3    9.31    0.70
  -3 -11   3   10.37    0.70
   3 -11  -3    9.54    0.58
   3 -11  -3   10.30    0.70
  -3 -11   3   10.19    0.78
   3 -11  -3    9.18    0.54
  -3 -11   3   10.28    0.73
  -3 -11   3   10.06    0.85
   4 -11   3   28.85    1.30
  -4 -11  -3   28.97    1.38
   4 -11   3   28.84    1.33
   4 -11   3   27.82    1.35
  -4 -11  -3   27.69    1.42
  -4 -11  -3   29.14    1.43
   4 -11   3   29.83    1.41
  -4 -11  -3   28.03    1.38
   4 -11  -3   26.52    1.39
   4 -11  -3   27.94    1.28
  -4 -11   3   28.03    1.43
  -4 -11   3   28.87    1.35
   4 -11  -3   28.49    1.25
   4 -11  -3   27.87    1.36
   5 -11   3    9.42    0.57
  -5 -11  -3    9.63    0.63
   5 -11  -3    8.97    0.52
   5 -11  -3    8.71    0.56
   0 -12  -3    3.47    0.34
   0 -12   3    3.43    0.41
   0 -12  -3    3.50    0.42
   0 -12   3    3.38    0.38
   0 -12   3    3.82    0.37
   0 -12  -3    3.61    0.31
   0 -12   3    3.89    0.49
   0 -12  -3    3.57    0.46
   0 -12   3    3.49    0.48
   0 -12  -3    3.34    0.45
   0 -12   3    3.61    0.43
  -1 -12  -3    2.68    0.43
  -1 -12  -3    2.81    0.44
   1 -12   3    3.16    0.44
   1 -12   3    2.71    0.45
   1 -12   3    3.13    0.45
   1 -12   3    3.04    0.33
   1 -12   3    2.82    0.37
  -1 -12  -3    2.86    0.44
   1 -12   3    2.88    0.36
  -1 -12  -3    2.67    0.41
  -1 -12  -3    2.61    0.29
   1 -12  -3    2.29    0.39
   1 -12  -3    2.69    0.46
   1 -12  -3    2.70    0.35
  -1 -12   3    3.18    0.40
   1 -12  -3    2.60    0.28
   1 -12  -3    2.77    0.27
  -1 -12   3    2.74    0.42
  -1 -12   3    2.97    0.35
  -1 -12   3    2.47    0.43
  -1 -12   3    2.83    0.45
  -1 -12   3    3.01    0.52
  -1 -12   3    3.00    0.44
  -2 -12  -3   18.20    1.06
  -2 -12  -3   17.69    1.06
   2 -12   3   19.24    1.00
   2 -12   3   19.88    1.06
  -2 -12  -3   18.99    1.04
   2 -12   3   20.13    1.02
   2 -12   3   19.45    0.93
   2 -12  -3   17.32    0.85
   2 -12  -3   17.68    1.00
  -2 -12   3   17.39    1.07
  -2 -12   3   16.48    1.14
  -2 -12   3   17.67    0.97
  -2 -12   3   17.81    1.00
  -2 -12   3   16.96    1.03
   2 -12  -3   17.86    1.05
   2 -12  -3   17.98    0.87
   3 -12   3   11.87    0.67
   3 -12   3   11.50    0.71
  -3 -12  -3   11.07    0.77
   3 -12   3   10.93    0.74
   3 -12   3   11.35    0.71
  -3 -12  -3   10.32    0.77
  -3 -12  -3   10.76    0.74
   3 -12  -3   12.01    0.74
  -3 -12   3   12.34    0.82
   3 -12  -3   12.07    0.62
  -3 -12   3   12.54    0.75
   3 -12  -3   11.57    0.76
   3 -12  -3   12.14    0.62
  -3 -12   3   12.11    0.79
  -4 -12  -3    3.27    0.38
   4 -12   3    3.10    0.32
   4 -12   3    3.25    0.34
   4 -12   3    3.37    0.38
   4 -12  -3    4.15    0.30
   4 -12  -3    4.30    0.39
   0 -13   3   15.17    0.81
   0 -13   3   15.24    0.87
   0 -13   3   15.97    0.89
   0 -13   3   15.14    0.84
   0 -13  -3   14.83    0.88
   0 -13   3   13.93    0.88
   0 -13  -3   15.22    0.74
   0 -13  -3   14.33    0.89
   1 -13   3    6.16    0.52
   1 -13   3    5.12    0.50
  -1 -13  -3    5.21    0.49
   1  13  -3    6.26    0.49
  -1 -13  -3    5.20    0.39
   1 -13   3    5.71    0.43
   1 -13   3    5.44    0.46
   1 -13   3    5.83    0.49
  -1 -13  -3    4.85    0.51
   1 -13  -3    5.82    0.52
  -1 -13   3    5.57    0.53
  -1 -13   3    6.33    0.47
  -1 -13   3    6.29    0.51
  -1 -13   3    5.61    0.52
  -1 -13   3    5.66    0.60
   1 -13  -3    5.93    0.38
  -2 -13  -3    6.08    0.50
   2 -13   3    5.90    0.42
  -2 -13  -3    5.01    0.50
   2 -13   3    5.51    0.45
   2 -13   3    5.87    0.49
  -2 -13  -3    5.32    0.50
   2 -13   3    5.86    0.46
   2 -13  -3    5.12    0.48
   2 -13  -3    5.20    0.45
  -2 -13   3    4.47    0.49
   2 -13  -3    5.39    0.36
  -2 -13   3    6.01    0.48
  -2 -13   3    5.53    0.52
   3 -13   3   14.41    0.75
  -3 -13  -3   14.18    0.73
   3 -13   3   14.09    0.74
   3 -13  -3   13.53    0.75
   0 -14  -3    3.93    0.39
   1 -14   3   10.30    0.59
   1 -14   3   10.19    0.60
   2 -14   3   37.70    1.55
   0   0  -4    1.56    0.29
   0   0  -4    1.72    0.32
   0   0   4    1.57    0.32
   0   0   4    1.42    0.19
   0   0   4    1.63    0.20
   0   0  -4    1.40    0.19
   0   0   4    1.58    0.31
   1   0  -4   25.64    1.46
  -1   0   4   24.20    1.17
   1   0   4   23.04    1.26
   1   0  -4   24.06    1.16
  -1   0  -4   24.22    1.54
  -1   0   4   23.93    1.46
  -1   0  -4   25.44    1.48
   1   0  -4   22.90    1.03
  -1   0  -4   23.48    1.12
   1   0   4   21.62    1.18
  -1   0  -4   23.17    1.11
   1   0   4   24.56    1.50
   1   0  -4   22.93    1.37
   2   0  -4   27.20    1.80
   2   0  -4   29.82    1.47
  -2   0  -4   29.09    1.29
   2   0   4   30.28    1.68
   2   0   4   28.92    1.94
  -2   0  -4   28.84    2.00
  -2   0   4   30.20    1.58
   2   0   4   30.27    1.50
  -3   0  -4  141.65    5.42
  -3   0  -4  134.13    6.76
   3   0  -4  131.61    6.50
   3   0  -4  147.75    5.78
   3   0   4  150.73    5.79
  -3   0   4  146.70    6.04
  -4   0  -4   69.01    3.02
   4   0   4   76.05    3.48
   4   0  -4   72.65    3.49
   5   0   4   65.17    2.70
  -6   0  -4  106.56    4.38
   6   0  -4  107.07    4.28
   6   0   4  105.33    4.29
  -6   0  -4  114.86    4.43
  -7   0  -4    0.39    0.22
   7   0   4    0.36    0.21
   7   0   4    0.53    0.23
   7   0  -4    0.44    0.14
   8   0   4   52.40    1.99
   0  -1   4  429.13   15.75
   0   1  -4  423.14   15.44
   0   1   4  415.50   15.90
   0   1  -4  470.49   16.17
   0  -1  -4  437.23   16.31
   0   1  -4  404.61   15.63
   0  -1   4  419.50   16.08
   0  -1  -4  402.50   15.47
   0  -1  -4  431.15   16.38
   0  -1   4  412.49   16.16
   1  -1   4   60.57    3.00
  -1  -1  -4   53.91    2.39
  -1  -1  -4   61.03    2.69
   1  -1   4   52.57    2.84
   1  -1   4   56.44    2.65
  -1   1   4   57.92    2.69
  -1  -1  -4   55.46    2.75
   1   1  -4   55.12    2.39
   1   1  -4   53.76    2.84
   1   1  -4   60.16    2.91
  -1   1   4   52.35    2.29
   1   1   4   58.59    2.48
   1   1   4   63.49    2.78
  -1   1  -4   64.93    2.98
  -1   1  -4   57.25    2.33
   1  -1  -4   58.54    2.55
   1  -1  -4   61.58    2.45
  -1   1  -4   61.27    3.01
  -1   1  -4   59.62    2.55
   1  -1  -4   61.76    2.62
  -1  -1   4   60.85    2.55
   1   1   4   55.53    2.37
  -1  -1   4   59.51    2.92
  -2  -1  -4  110.76    4.41
  -2   1   4  112.73    4.68
  -2  -1  -4  103.72    5.22
   2  -1   4  112.97    5.37
   2  -1   4  117.77    4.97
   2   1  -4  114.16    5.31
   2   1  -4  114.65    4.64
   2  -1   4  109.63    4.60
   2  -1  -4  120.39    4.66
  -2   1  -4  123.18    4.86
   2  -1  -4  120.50    5.09
  -2  -1   4  129.83    4.91
   2   1   4  119.62    4.87
  -2  -1   4  117.34    5.39
   2   1   4  117.98    4.70
  -2   1  -4  116.98    4.44
  -2   1  -4  121.16    5.57
   3  -1   4    7.53    0.65
   3   1  -4    7.06    1.04
  -3   1   4    7.58    0.76
   3   1  -4    7.28    0.66
  -3  -1  -4    7.21    0.50
  -3  -1  -4    6.20    0.99
   3   1   4    5.81    0.63
   3  -1  -4    5.13    0.84
  -3   1  -4    5.31    0.44
  -3  -1   4    5.59    0.71
   3   1   4    5.82    0.76
   3  -1  -4    5.17    0.59
   4   1  -4   37.17    2.18
  -4  -1  -4   35.19    1.78
  -4   1  -4   38.89    1.82
   4   1   4   41.96    2.24
   4  -1  -4   41.78    2.26
  -5  -1  -4   25.54    1.45
   5  -1   4   26.80    1.32
   5   1   4   25.87    1.30
   5  -1  -4   30.62    2.04
  -6  -1  -4   21.44    1.21
   6  -1   4   21.29    1.20
   6  -1   4   21.63    1.18
   6   1  -4   21.37    1.19
  -6   1  -4   24.91    1.30
   6   1   4   22.57    1.18
   6  -1  -4   24.87    1.12
   7  -1   4    9.33    0.67
  -7  -1  -4    9.65    0.67
   7   1  -4   10.05    0.64
   7  -1   4   10.38    0.73
  -7   1  -4   11.23    0.75
  -7  -1   4   11.07    0.82
   7   1   4   11.83    0.75
   7   1   4   10.85    0.75
  -7   1  -4   10.70    0.75
  -8   1   4   15.06    0.85
   8   1   4   14.17    0.70
  -8   1  -4   13.80    0.67
  -8  -1   4   14.63    0.78
   0  -2   4  419.23   15.17
   0  -2   4  443.71   15.75
   0  -2  -4  380.75   14.81
   0   2  -4  390.16   14.72
   0   2   4  370.16   15.35
   0  -2   4  385.45   15.50
   0   2  -4  442.93   15.64
   0   2  -4  409.91   15.69
   1   2  -4   46.88    2.48
   1  -2   4   47.34    2.59
  -1   2   4   41.38    1.97
  -1  -2  -4   41.94    1.93
  -1  -2  -4   40.15    2.02
   1   2  -4   41.54    1.82
   1  -2   4   39.91    2.36
   1  -2   4   41.91    2.09
   1   2  -4   42.01    2.49
  -1  -2  -4   42.03    1.87
   1  -2  -4   43.00    1.87
  -1  -2   4   45.63    2.51
  -1   2  -4   41.36    2.48
  -1  -2   4   39.73    2.36
  -1   2  -4   46.56    2.51
   1   2   4   39.39    1.72
  -1   2  -4   40.71    2.03
   1   2   4   45.76    2.15
   1   2   4   38.26    1.76
  -1  -2   4   42.69    2.07
  -2  -2  -4   96.52    4.79
   2  -2   4  115.97    4.21
  -2   2   4  102.18    4.27
   2   2  -4  105.01    5.08
   2   2  -4  103.87    4.28
  -2  -2  -4  106.01    4.07
   2  -2   4  105.06    5.13
  -2   2  -4  112.30    5.35
   2  -2  -4  100.50    4.53
   2  -2  -4  109.68    4.33
   2   2   4  106.37    4.37
  -2  -2   4  104.60    5.11
  -2   2  -4  104.36    4.10
   2   2   4  104.14    4.45
  -2  -2   4  119.63    4.64
  -3  -2  -4   54.16    2.35
  -3   2   4   53.65    2.75
   3   2  -4   56.46    2.67
  -3   2  -4   54.30    2.36
   3  -2  -4   58.69    2.70
   3   2   4   59.52    3.02
   3   2   4   55.94    2.70
   4   2  -4   48.61    2.53
  -4  -2  -4   49.69    2.12
   4  -2  -4   46.67    2.53
   4  -2  -4   44.34    1.99
   4   2   4   43.12    2.45
  -4   2  -4   42.93    2.07
  -5  -2  -4   15.25    1.00
   5  -2   4   15.88    0.90
   5   2   4   15.32    0.87
   6   2  -4   28.45    1.54
   6  -2   4   28.86    1.48
  -6  -2  -4   30.63    1.48
   6  -2   4   29.28    1.50
  -6   2  -4   33.98    1.61
   6   2   4   33.84    1.53
   7  -2   4    9.94    0.62
  -7  -2  -4   10.46    0.60
   7  -2   4   10.58    0.72
   7   2  -4    9.90    0.68
  -7  -2   4   10.62    0.78
   7   2   4   10.47    0.70
  -7   2  -4   10.53    0.77
  -7   2  -4    9.84    0.72
  -8  -2   4   20.02    0.92
   8   2   4   21.08    0.95
  -8   2  -4   20.38    0.93
   0  -3  -4  234.76    8.77
   0  -3   4  244.56    9.06
   0  -3   4  231.39    9.60
   0   3  -4  227.06    9.71
   0  -3   4  240.95    9.63
   0   3  -4  231.49    8.62
   1  -3   4    9.08    1.03
   1   3  -4    8.06    1.02
  -1  -3  -4    8.65    0.52
   1   3  -4    8.76    0.59
   1  -3  -4   10.11    0.64
  -1   3  -4   10.15    1.12
  -1   3  -4   10.31    0.83
   1   3   4    9.94    0.70
  -1  -3   4    9.69    1.05
  -1  -3   4   10.92    0.87
  -2  -3  -4   10.48    0.62
   2   3  -4   10.97    0.76
  -2  -3  -4    9.07    0.95
   2  -3   4    9.92    1.16
  -2   3   4   10.85    0.72
   2  -3  -4   11.78    0.78
   2  -3  -4   10.10    0.76
  -2  -3   4    9.69    1.18
  -2   3  -4   11.32    0.98
   2   3   4   10.53    0.83
   2   3   4   10.75    0.82
  -3  -3  -4   55.77    2.33
   3   3  -4   55.20    2.64
  -3   3  -4   53.42    2.34
   3   3   4   51.50    2.65
   3  -3  -4   57.29    2.63
   3  -3  -4   53.01    2.26
   4   3  -4   61.93    3.06
  -4  -3  -4   58.46    2.58
   4   3   4   58.52    3.02
   4  -3  -4   60.63    2.51
  -4   3  -4   54.96    2.57
  -5  -3  -4   22.32    1.35
   5  -3   4   23.75    1.24
   5  -3  -4   26.94    1.30
   6  -3   4   35.76    1.59
  -6  -3  -4   36.93    1.56
   6  -3   4   34.72    1.65
   6   3  -4   34.79    1.72
   6   3   4   33.21    1.61
  -6   3  -4   31.70    1.66
  -6  -3   4   31.55    1.70
   7  -3   4    2.61    0.24
   7   3  -4    3.34    0.40
   7  -3   4    2.89    0.41
  -7   3  -4    1.48    0.32
  -7  -3   4    2.12    0.37
   7   3   4    1.88    0.34
  -8   3  -4    2.33    0.28
   0  -4   4   64.86    3.60
   0  -4  -4   75.96    2.94
   0  -4  -4   70.84    2.77
   1   4  -4   60.61    2.34
  -1  -4  -4   61.18    2.26
   1  -4   4   53.04    3.08
   1   4   4   52.10    2.45
  -1  -4   4   52.78    2.22
   1  -4  -4   55.89    2.35
  -1  -4   4   48.39    3.08
  -2  -4  -4   12.94    0.70
  -2  -4  -4   12.97    0.76
  -2  -4  -4   11.68    1.04
   2   4  -4   12.62    0.89
  -2   4   4   13.20    0.85
   2  -4   4   12.46    1.40
  -2  -4   4   13.75    1.48
   2   4   4   15.53    1.04
  -2   4  -4   15.69    1.22
   2   4   4   15.25    1.03
  -3  -4  -4    9.32    0.66
   3   4  -4    8.98    0.83
   3   4   4    9.49    0.88
  -3   4  -4    9.53    0.68
   3  -4  -4    9.97    0.63
  -4  -4  -4   31.34    1.61
   4   4  -4   30.67    1.96
  -4   4  -4   32.17    1.64
   4  -4  -4   31.78    1.53
   4   4   4   32.67    2.02
   5  -4   4   26.53    1.40
  -5  -4  -4   28.06    1.27
   5  -4   4   27.42    1.35
  -5  -4  -4   26.33    1.54
  -5   4  -4   30.86    1.48
   5  -4  -4   29.80    1.49
   5  -4  -4   31.50    1.46
   6  -4   4    5.15    0.51
   6  -4   4    4.95    0.41
  -6  -4   4    5.11    0.53
  -6   4  -4    5.19    0.52
   6   4   4    5.39    0.48
   7  -4   4    2.57    0.39
   7   4  -4    2.47    0.37
  -7   4  -4    1.94    0.35
  -7  -4   4    2.37    0.34
   7   4   4    2.13    0.33
   0  -5  -4    2.03    0.29
   0  -5   4    2.50    0.61
   0  -5  -4    2.57    0.28
   1  -5   4   14.00    1.44
  -1  -5  -4   14.29    0.80
   1  -5  -4   14.90    0.79
   1   5   4   15.16    1.00
  -1  -5   4   14.64    0.80
  -1  -5   4   13.35    1.45
  -2  -5  -4    2.42    0.26
  -2   5   4    2.40    0.36
  -2  -5  -4    2.41    0.30
   2   5  -4    2.26    0.35
  -2   5  -4    1.92    0.45
   2  -5  -4    2.05    0.26
  -2  -5   4    1.96    0.28
   2   5   4    1.88    0.37
  -2  -5   4    2.31    0.28
   2  -5  -4    1.83    0.25
  -3  -5  -4    2.15    0.32
   3   5  -4    1.99    0.41
   3  -5  -4    2.70    0.32
  -3   5  -4    2.98    0.37
   3   5   4    2.54    0.47
  -4  -5  -4   27.52    1.35
   4   5  -4   27.93    1.86
  -4  -5  -4   27.04    1.51
  -4  -5  -4   28.04    1.36
  -4  -5  -4   29.15    1.35
   4  -5   4   27.80    1.38
  -4   5  -4   28.72    1.54
   4  -5  -4   29.45    1.44
   4   5   4   27.85    1.88
  -5  -5  -4   46.67    2.39
   5  -5   4   46.29    2.20
   5  -5   4   48.23    2.05
   5  -5  -4   53.39    2.26
   5  -5  -4   51.81    2.19
  -5  -5   4   50.56    2.24
  -5   5  -4   52.55    2.27
   5  -5  -4   48.77    2.27
   6  -5   4   18.99    1.05
  -6   5  -4   16.33    1.02
  -6  -5   4   16.86    0.98
   6  -5  -4   17.51    1.08
   6   5   4   17.34    0.98
   7   5  -4    4.87    0.47
  -7   5  -4    3.97    0.44
   7   5   4    4.39    0.42
   0  -6   4   19.58    0.97
   0  -6  -4   18.09    1.00
   0  -6  -4   19.93    0.96
  -1  -6  -4  142.74    5.47
   1  -6   4  144.26    5.48
  -1  -6  -4  141.86    5.57
  -1  -6   4  141.97    5.57
   1  -6  -4  147.00    5.48
   1  -6  -4  156.29    5.48
  -1  -6   4  143.66    5.47
   1   6   4  134.48    5.80
   1  -6  -4  146.56    5.56
   2  -6   4   56.14    2.38
  -2  -6  -4   55.19    2.46
  -2  -6  -4   56.55    2.35
   2   6   4   55.43    2.77
   2  -6  -4   57.14    2.38
  -2  -6   4   55.36    2.35
  -2  -6   4   57.47    2.44
   2  -6  -4   58.29    2.38
  -3  -6  -4   22.54    1.14
  -3  -6  -4   23.06    1.16
  -3  -6  -4   20.76    1.24
  -3  -6  -4   22.09    1.16
   3  -6  -4   24.45    1.22
   3  -6  -4   23.68    1.20
   3   6   4   23.25    1.58
  -4  -6  -4   11.96    0.75
   4  -6   4   10.60    0.74
  -4  -6  -4   11.05    0.72
  -4  -6  -4   10.83    0.71
  -4  -6  -4   11.04    0.84
   4  -6  -4   10.66    0.74
   4  -6  -4   10.56    0.77
  -4  -6   4    9.18    0.69
  -4   6  -4    9.93    0.83
   5  -6   4    5.71    0.55
   5  -6  -4    6.56    0.58
  -5   6  -4    6.34    0.58
  -5  -6   4    6.58    0.53
   5  -6  -4    6.74    0.62
   5  -6  -4    6.55    0.54
   6  -6   4   43.81    1.95
   6  -6  -4   39.41    1.87
  -6   6  -4   38.81    1.89
  -6  -6   4   43.98    1.73
   6  -6  -4   40.84    1.89
   6   6   4   40.70    1.85
  -7   6   4   15.40    0.90
   7  -6   4   15.88    0.91
   7   6  -4   15.68    0.90
   7   6   4   18.25    0.90
  -7   6  -4   18.45    0.93
   0  -7  -4    0.82    0.20
   0  -7   4    0.59    0.18
   0  -7  -4    0.85    0.22
   1  -7   4   22.71    1.20
  -1  -7  -4   23.08    1.28
  -1  -7  -4   23.70    1.20
  -1  -7   4   23.87    1.20
   1  -7  -4   25.85    1.32
   1  -7  -4   26.04    1.24
  -1  -7   4   25.19    1.31
   2  -7   4   67.63    2.81
  -2  -7  -4   65.50    2.77
  -2  -7  -4   65.66    2.91
   2  -7  -4   66.13    2.80
   2  -7  -4   69.50    2.80
  -2  -7   4   66.30    2.87
  -2  -7   4   66.26    2.77
  -3  -7  -4   17.67    1.04
  -3  -7  -4   19.42    1.03
  -3  -7  -4   19.01    1.05
  -3  -7  -4   18.26    1.17
  -3  -7  -4   18.64    1.02
   3  -7   4   18.95    1.09
   3  -7   4   18.98    1.06
   3  -7   4   19.15    0.96
   3  -7  -4   18.90    1.09
   3  -7  -4   20.26    1.09
  -3  -7   4   19.47    1.05
   3   7   4   17.68    1.41
  -3  -7   4   20.22    1.17
  -4  -7  -4    9.17    0.67
  -4  -7  -4    9.50    0.66
  -4  -7  -4    9.13    0.80
  -4  -7  -4    9.52    0.69
   4  -7   4    9.72    0.71
   4  -7   4    9.38    0.73
  -4  -7   4    8.65    0.57
   4  -7  -4    8.91    0.68
   4  -7  -4    8.22    0.69
  -4   7  -4    8.61    0.79
  -4  -7   4    8.56    0.66
   5  -7   4    8.79    0.68
   5  -7   4    8.73    0.72
   5  -7  -4    8.02    0.60
   5  -7  -4    7.63    0.67
   5  -7  -4    8.01    0.65
  -5   7  -4    8.17    0.65
   5  -7  -4    7.85    0.53
  -5  -7   4    8.51    0.49
   6  -7   4    9.30    0.72
   6  -7  -4   10.24    0.64
   6  -7  -4   10.78    0.72
  -6   7  -4   11.20    0.75
   6  -7  -4   10.98    0.72
   6   7   4   10.89    0.70
  -7   7   4   17.34    0.88
   7  -7  -4   15.77    0.85
  -7   7  -4   15.58    0.84
   0  -8  -4    0.93    0.23
   0  -8   4    0.69    0.21
   0  -8   4    0.48    0.19
   0  -8  -4    0.66    0.22
  -1  -8  -4    0.39    0.20
  -1  -8  -4    0.30    0.16
   1  -8   4    0.58    0.19
  -1  -8  -4    0.16    0.15
  -1  -8  -4    0.38    0.18
  -1  -8  -4    0.22    0.16
   1  -8   4    0.19    0.16
  -1  -8   4    0.79    0.22
  -1  -8   4    0.50    0.21
  -1  -8   4    0.63    0.24
   2  -8   4  137.98    5.23
  -2  -8  -4  133.78    4.96
  -2  -8  -4  138.25    5.14
   2  -8   4  134.84    5.03
  -2  -8  -4  137.74    5.15
  -2  -8  -4  131.68    5.19
   2  -8   4  133.49    5.15
   2  -8   4  138.57    5.15
  -2  -8  -4  139.84    5.40
  -2  -8  -4  138.45    5.18
  -2  -8   4  124.77    5.07
  -2  -8   4  126.53    5.17
  -2  -8   4  127.72    5.31
   2  -8  -4  128.34    5.17
  -2  -8   4  126.69    5.13
  -2  -8   4  127.40    5.31
   2  -8  -4  124.74    5.20
   3  -8   4   20.39    1.15
  -3  -8  -4   19.69    1.16
  -3  -8  -4   20.80    1.17
   3  -8   4   20.05    1.11
   3  -8   4   21.12    1.22
  -3  -8  -4   19.64    1.12
  -3  -8  -4   20.79    1.14
  -3  -8  -4   20.58    1.31
   3  -8   4   20.65    1.06
   3  -8  -4   23.69    1.20
  -3  -8   4   23.36    1.32
   3  -8  -4   22.53    1.23
  -3  -8   4   23.43    1.18
   3  -8  -4   24.42    1.24
  -4  -8  -4   23.52    1.28
  -4  -8  -4   23.04    1.24
   4  -8   4   22.86    1.32
   4  -8   4   22.91    1.28
  -4  -8  -4   23.87    1.27
   4  -8  -4   23.99    1.18
  -4  -8   4   23.75    1.29
   4  -8  -4   24.29    1.09
   4  -8  -4   24.00    1.28
  -4  -8   4   24.86    1.27
  -4  -8   4   24.01    1.38
   4  -8  -4   24.04    1.31
  -5  -8  -4   83.11    3.26
  -5  -8  -4   81.13    3.35
   5  -8   4   83.20    3.30
   5  -8  -4   78.10    3.18
   5  -8  -4   75.69    3.23
   5  -8  -4   75.06    3.08
   5  -8  -4   72.95    3.27
   6  -8   4   22.97    1.16
   6  -8  -4   22.35    1.06
   6  -8  -4   22.52    1.12
   6   8   4   21.91    1.10
   6  -8  -4   22.19    1.11
  -6   8  -4   21.95    1.12
   0  -9  -4   10.96    0.72
   0  -9  -4   11.41    0.54
   0  -9   4   10.52    0.75
   0  -9   4   10.45    0.81
   0  -9  -4   10.90    0.74
   0  -9  -4   10.95    0.77
   0  -9   4   10.72    0.63
   0  -9   4   10.69    0.72
   0  -9  -4   11.17    0.85
   0  -9   4   10.69    0.74
  -1  -9  -4   18.68    1.03
  -1  -9  -4   18.65    1.00
  -1  -9  -4   17.43    1.03
   1  -9   4   17.80    1.00
  -1  -9  -4   17.49    1.13
   1  -9   4   18.14    1.05
   1  -9   4   18.54    1.02
   1  -9   4   18.42    0.99
  -1  -9  -4   18.58    1.02
  -1  -9  -4   18.18    0.82
   1  -9   4   17.99    0.91
  -1  -9   4   16.59    0.91
   1  -9  -4   17.51    0.78
  -1  -9   4   16.46    1.01
  -1  -9   4   17.21    0.99
  -1  -9   4   16.81    1.11
   1  -9  -4   16.91    1.04
   1  -9  -4   16.76    1.01
  -1  -9   4   16.86    1.00
   2  -9   4   70.29    3.02
   2  -9   4   68.29    2.94
   2  -9   4   68.62    2.91
   2  -9   4   72.63    2.97
   2  -9   4   69.39    2.83
  -2  -9  -4   69.31    2.94
  -2  -9  -4   69.23    3.00
  -2  -9  -4   70.11    2.94
  -2  -9  -4   71.58    2.99
   2   9  -4   66.24    2.90
  -2  -9  -4   69.53    3.16
  -2  -9  -4   69.00    2.77
  -2  -9   4   71.23    2.95
  -2  -9   4   69.14    2.95
   2  -9  -4   70.45    3.05
   2  -9  -4   73.44    2.96
  -2  -9   4   71.77    2.90
  -2  -9   4   72.09    3.00
   2  -9  -4   70.81    2.99
  -2  -9   4   70.64    3.14
   2  -9  -4   72.57    2.70
   3  -9   4   31.91    1.59
  -3  -9  -4   31.30    1.56
  -3  -9  -4   31.21    1.61
   3  -9   4   30.58    1.52
   3  -9   4   32.47    1.66
  -3  -9  -4   31.32    1.57
  -3  -9  -4   31.91    1.60
   3  -9   4   30.03    1.45
  -3  -9  -4   32.12    1.78
   3  -9   4   31.99    1.59
   3  -9  -4   33.33    1.63
   3  -9  -4   34.24    1.45
   3  -9  -4   33.63    1.59
   3  -9  -4   32.30    1.37
  -3  -9   4   32.60    1.57
  -3  -9   4   32.49    1.74
   3  -9  -4   33.33    1.68
  -3  -9   4   32.40    1.57
   4  -9   4   19.76    1.15
   4  -9   4   19.88    1.09
  -4  -9  -4   19.86    1.08
  -4  -9  -4   20.85    1.09
  -4  -9  -4   20.58    1.12
   4  -9   4   18.99    1.02
  -4  -9   4   16.97    1.07
   4  -9  -4   17.69    1.04
  -4  -9   4   16.83    1.02
   4  -9  -4   16.88    0.88
  -4  -9   4   17.03    1.16
   4  -9  -4   16.43    1.06
   4  -9  -4   17.16    0.95
  -5  -9  -4   15.59    0.90
  -5  -9  -4   15.45    0.86
  -5  -9  -4   15.01    0.94
   5  -9   4   15.71    0.91
   5  -9  -4   12.04    0.86
   5  -9  -4   13.48    0.85
   5  -9  -4   12.70    0.73
   5  -9  -4   12.68    0.79
   6  -9   4    1.67    0.29
  -6   9   4    1.93    0.31
   6  -9  -4    1.83    0.27
   6  -9  -4    1.83    0.28
   6   9   4    1.64    0.27
   0 -10  -4   93.11    3.81
   0 -10  -4   96.77    3.54
   0 -10   4   92.58    3.82
   0 -10  -4   92.00    3.88
   0 -10   4   90.85    3.66
   0 -10   4   94.03    3.85
   0 -10  -4   94.96    3.77
   0 -10   4   92.53    3.97
   0 -10   4   91.76    3.78
   0 -10   4   95.22    3.76
   1 -10   4   67.00    2.74
  -1 -10  -4   66.47    2.73
   1 -10   4   66.17    2.70
   1 -10   4   65.69    2.80
  -1 -10  -4   66.74    2.99
   1 -10   4   63.63    2.74
  -1 -10  -4   63.08    2.79
   1 -10   4   63.67    2.68
   1 -10   4   66.05    2.60
  -1 -10  -4   65.43    2.75
  -1 -10  -4   66.29    2.77
  -1 -10  -4   65.99    2.51
  -1 -10   4   61.39    2.74
   1 -10  -4   61.87    2.45
  -1 -10   4   60.06    2.88
  -1 -10   4   61.74    2.70
  -1 -10   4   63.64    2.77
   1 -10  -4   61.53    2.74
  -1 -10   4   60.08    2.72
  -1 -10   4   60.07    2.60
   1 -10  -4   65.37    2.71
   1 -10  -4   58.63    2.78
   1 -10  -4   62.45    2.50
  -1 -10   4   63.46    2.68
   2 -10   4    7.17    0.58
  -2 -10  -4    7.69    0.65
  -2 -10  -4    7.57    0.73
   2 -10   4    8.32    0.65
   2 -10   4    7.30    0.60
  -2 -10  -4    7.29    0.61
  -2 -10  -4    7.23    0.49
   2 -10   4    7.45    0.61
  -2 -10  -4    6.85    0.59
  -2 -10  -4    7.76    0.64
   2 -10   4    7.82    0.66
   2 -10   4    7.47    0.54
   2  10  -4    7.30    0.58
   2 -10  -4    8.11    0.62
   2 -10  -4    7.62    0.68
   2 -10  -4    8.33    0.51
   2 -10  -4    8.08    0.46
   2 -10  -4    8.24    0.66
  -2 -10   4    8.32    0.66
  -2 -10   4    8.06    0.62
  -2 -10   4    7.76    0.69
  -2 -10   4    8.10    0.64
  -2 -10   4    8.18    0.60
  -2 -10   4    7.79    0.74
  -3 -10  -4   32.49    1.60
  -3 -10  -4   29.75    1.51
  -3 -10  -4   31.33    1.54
   3 -10   4   29.69    1.41
   3 -10   4   30.40    1.48
   3 -10   4   31.23    1.61
   3 -10   4   30.34    1.51
   3 -10   4   31.66    1.54
  -3 -10  -4   30.60    1.58
  -3 -10   4   31.48    1.53
   3 -10  -4   30.20    1.55
   3 -10  -4   30.59    1.32
  -3 -10   4   31.27    1.70
  -3 -10   4   30.78    1.51
  -3 -10   4   31.14    1.59
   3 -10  -4   31.19    1.39
   3 -10  -4   31.34    1.52
  -4 -10  -4    0.22    0.22
  -4 -10  -4    0.17    0.19
   4 -10   4    0.27    0.24
  -4 -10  -4    0.32    0.23
   4 -10   4    0.15    0.20
   4 -10   4    0.23    0.21
  -4 -10  -4    0.38    0.24
  -4 -10   4    0.08    0.24
  -4 -10   4    0.03    0.27
   4 -10  -4    0.49    0.23
   4 -10  -4    0.18    0.15
   4 -10  -4    0.10    0.12
   4 -10  -4    0.10    0.19
  -4 -10   4    0.31    0.21
  -5 -10  -4    1.43    0.32
   5 -10   4    1.48    0.30
  -5 -10  -4    1.59    0.34
   5 -10  -4    1.39    0.25
   5 -10  -4    1.49    0.23
   5 -10  -4    1.51    0.30
   5 -10  -4    1.41    0.29
   6 -10  -4   34.70    1.43
   0 -11  -4  106.43    4.47
   0 -11   4  111.89    4.41
   0 -11   4  111.84    4.60
   0 -11  -4  110.44    4.36
   0 -11   4  107.85    4.34
   0 -11   4  108.28    4.24
   0 -11  -4  109.44    4.40
   0 -11   4  106.71    4.34
   0 -11   4  108.35    4.31
   0 -11  -4  108.57    4.15
   0 -11  -4  113.28    4.13
   0 -11   4  107.86    4.43
   1 -11   4   10.79    0.74
  -1 -11  -4   10.77    0.60
   1 -11   4   10.77    0.65
  -1 -11  -4   10.39    0.78
   1 -11   4   11.01    0.74
  -1 -11  -4   11.24    0.79
   1 -11   4   11.38    0.78
  -1 -11  -4   11.11    0.75
  -1 -11  -4   10.66    0.74
   1 -11   4   11.11    0.72
   1 -11   4   11.30    0.81
   1 -11  -4   10.87    0.72
  -1 -11   4   10.12    0.76
   1 -11  -4   10.27    0.59
  -1 -11   4   10.42    0.73
   1 -11  -4    9.91    0.75
  -1 -11   4    9.96    0.75
   1 -11  -4   10.23    0.56
  -1 -11   4    9.87    0.74
  -1 -11   4    9.87    0.66
  -1 -11   4   10.55    0.70
   1 -11  -4   10.11    0.80
  -1 -11   4    9.81    0.84
   2 -11   4    8.97    0.67
   2 -11   4    8.73    0.70
  -2 -11  -4    8.56    0.73
   2 -11   4    8.20    0.65
   2 -11   4    8.82    0.69
  -2 -11  -4    8.76    0.70
  -2 -11  -4    8.28    0.69
   2 -11   4    8.67    0.73
  -2 -11  -4    8.48    0.66
   2 -11   4    9.20    0.61
  -2 -11   4   11.19    0.70
   2 -11  -4   10.68    0.57
  -2 -11   4   11.71    0.80
  -2 -11   4   10.63    0.86
   2 -11  -4   10.04    0.73
   2 -11  -4   11.40    0.82
   2 -11  -4   11.70    0.74
  -2 -11   4   11.32    0.77
   2 -11  -4   10.74    0.55
  -2 -11   4   10.16    0.70
  -2 -11   4   10.11    0.76
   3 -11   4   98.75    3.97
  -3 -11  -4   98.50    3.98
   3 -11   4   97.04    3.85
   3 -11   4   97.13    3.90
  -3 -11  -4   95.08    4.01
   3 -11   4   97.37    3.93
  -3 -11  -4   97.31    3.97
  -3 -11   4   99.29    4.17
   3 -11  -4   98.71    3.78
  -3 -11   4  100.40    3.96
   3 -11  -4  102.43    3.97
   3 -11  -4   97.61    4.00
  -3 -11   4  100.00    4.04
   3 -11  -4  100.94    3.76
  -3 -11   4   99.39    3.94
  -4 -11  -4   15.93    0.89
  -4 -11  -4   15.93    0.87
   4 -11   4   15.68    0.85
   4 -11   4   15.39    0.81
  -4 -11  -4   16.11    0.89
   4 -11   4   16.09    0.88
   4 -11  -4   13.13    0.71
   4 -11  -4   12.16    0.83
   4 -11  -4   12.38    0.73
   4 -11  -4   12.99    0.82
  -4 -11   4   13.71    0.89
  -5 -11  -4    9.70    0.65
   5 -11   4    9.23    0.59
   5 -11  -4   11.74    0.56
   0 -12   4    5.46    0.54
   0 -12   4    5.57    0.45
   0 -12  -4    5.08    0.54
   0 -12  -4    5.08    0.37
   0 -12   4    5.92    0.62
   0 -12   4    5.14    0.52
   0 -12   4    5.27    0.47
   0 -12   4    5.43    0.58
   0 -12   4    5.21    0.52
   0 -12  -4    5.36    0.54
   0 -12   4    6.19    0.54
   0 -12  -4    5.32    0.51
   1 -12   4   39.01    1.77
   1 -12   4   37.98    1.67
  -1 -12  -4   36.58    1.79
  -1 -12  -4   38.62    1.80
   1  12  -4   40.38    1.77
   1 -12   4   37.63    1.75
   1 -12   4   38.49    1.81
   1 -12   4   38.91    1.74
  -1 -12  -4   37.45    1.60
  -1 -12  -4   38.28    1.83
  -1 -12   4   36.33    1.92
   1 -12  -4   38.27    1.56
  -1 -12   4   39.62    1.82
  -1 -12   4   35.70    1.80
  -1 -12   4   39.35    1.71
   1 -12  -4   38.23    1.81
  -1 -12   4   38.70    1.77
   1 -12  -4   39.39    1.57
  -1 -12   4   38.06    1.80
   2 -12   4   22.66    1.22
  -2 -12  -4   21.45    1.24
   2 -12   4   22.44    1.18
   2 -12   4   23.39    1.21
   2 -12   4   22.62    1.17
   2 -12   4   22.38    1.10
  -2 -12  -4   22.55    1.21
  -2 -12  -4   21.73    1.22
  -2 -12   4   24.67    1.20
  -2 -12   4   22.94    1.26
  -2 -12   4   23.16    1.36
   2 -12  -4   24.87    1.03
   2 -12  -4   23.75    1.02
  -2 -12   4   23.88    1.17
   2 -12  -4   23.73    1.20
   2 -12  -4   23.26    1.24
  -2 -12   4   24.52    1.24
  -3 -12  -4    3.77    0.46
   3 -12   4    3.53    0.37
   3 -12   4    3.32    0.34
  -3 -12  -4    3.27    0.44
   3 -12   4    3.40    0.38
  -3 -12  -4    2.62    0.38
   3 -12   4    4.06    0.43
   3 -12  -4    2.85    0.26
   3 -12  -4    2.97    0.41
  -3 -12   4    3.04    0.37
  -3 -12   4    3.39    0.44
  -3 -12   4    3.40    0.52
   3 -12  -4    3.45    0.40
  -3 -12   4    3.12    0.45
   3 -12  -4    2.65    0.26
   4 -12   4    3.95    0.34
   4 -12   4    3.97    0.36
  -4 -12  -4    4.04    0.37
   4 -12  -4    3.17    0.25
   4 -12  -4    3.24    0.35
   0 -13   4    0.28    0.20
   0 -13   4    0.05    0.18
   0 -13  -4    0.20    0.11
   0 -13   4    0.26    0.16
   0 -13   4   -0.03    0.15
   0 -13   4    0.14    0.20
   0 -13  -4    0.11    0.17
   1 -13   4   21.47    1.07
   1  13  -4   22.63    1.08
   1 -13   4   21.79    1.08
  -1 -13  -4   20.91    1.09
   1 -13   4   21.34    1.00
   1 -13   4   21.00    1.05
  -1 -13  -4   20.26    1.10
   1 -13  -4   19.52    1.08
  -1 -13   4   20.39    1.02
  -1 -13   4   20.39    1.05
  -1 -13   4   19.98    1.09
  -1 -13   4   19.34    1.11
   1 -13  -4   20.08    0.90
  -1 -13   4   19.26    1.19
  -2 -13  -4   29.60    1.47
   2 -13   4   32.11    1.42
   2 -13   4   33.94    1.45
  -2 -13  -4   33.48    1.49
   2 -13   4   33.86    1.47
   2 -13  -4   30.56    1.47
  -2 -13   4   30.27    1.50
   2 -13  -4   31.01    1.43
  -2 -13   4   30.58    1.47
   2 -13  -4   31.32    1.28
  -2 -13   4   31.39    1.43
   3 -13   4    1.15    0.21
  -3 -13  -4    1.19    0.19
   3 -13   4    1.18    0.22
   3 -13  -4    1.32    0.24
   0  14  -4    1.66    0.26
   1 -14   4    2.50    0.30
   2 -14   4    6.95    0.44
   0   0   5    0.44    0.14
   0   0  -5    0.41    0.21
   0   0  -5    0.59    0.25
   0   0   5    0.39    0.23
   0   0  -5    0.34    0.13
  -1   0   5    7.63    0.82
   1   0  -5    8.46    0.79
   1   0   5    8.13    0.83
   1   0   5    7.41    0.65
  -1   0  -5    7.81    0.54
   1   0   5    7.04    0.59
   1   0  -5    7.20    0.71
  -1   0  -5    8.20    0.79
   1   0  -5    7.41    0.55
  -1   0  -5    7.98    0.49
  -1   0  -5    7.08    0.80
  -1   0   5    7.42    0.56
   2   0  -5   94.46    3.87
  -2   0  -5   86.73    4.59
  -2   0  -5   92.87    3.63
  -2   0   5   95.88    4.00
   2   0   5   98.07    4.18
   2   0  -5   88.89    4.35
   2   0   5   98.15    3.91
   3   0  -5   62.54    2.90
  -3   0   5   63.16    3.13
   3   0   5   64.65    2.91
  -3   0  -5   59.10    3.83
   3   0  -5   56.71    3.51
  -3   0  -5   61.54    2.58
   3   0   5   65.53    3.29
   4   0   5   30.75    1.84
  -4   0  -5   28.27    1.47
   4   0  -5   28.91    1.85
  -5   0  -5    1.67    0.37
   5   0   5    1.64    0.29
  -6   0  -5   13.56    0.89
  -6   0  -5   13.12    0.90
   6   0  -5   14.05    0.80
   6   0   5   12.72    0.81
   7   0   5   14.13    0.87
   7   0   5   14.80    0.87
  -7   0  -5   13.58    0.83
   8   0   5   21.12    0.88
   0   1   5   33.14    1.40
   0   1  -5   31.67    1.58
   0  -1   5   34.40    1.73
   0  -1  -5   35.99    1.68
   0   1   5   34.66    1.41
   0  -1   5   33.62    2.01
   0   1  -5   34.06    1.52
   0  -1  -5   35.21    1.62
   0   1  -5   33.53    2.05
   0   1  -5   35.27    2.02
   0  -1  -5   35.18    1.57
   0   1   5   36.45    1.83
  -1   1   5  492.86   18.31
  -1  -1  -5  471.04   18.17
   1  -1   5  479.85   18.88
   1   1  -5  541.65   18.91
   1   1  -5  503.97   18.94
   1   1  -5  514.60   18.20
  -1   1   5  521.78   18.71
   1  -1   5  480.67   18.47
  -1  -1  -5  519.35   18.62
  -1  -1  -5  458.10   18.69
  -1   1  -5  558.49   19.04
   1  -1  -5  491.19   18.67
   1  -1  -5  520.92   18.67
  -1   1  -5  484.96   18.34
  -1   1  -5  506.47   19.06
  -1  -1   5  510.94   18.40
   1   1   5  455.33   18.16
  -1   1  -5  482.42   18.10
   1  -1  -5  485.43   18.20
   1   1   5  454.09   18.30
   1   1   5  489.71   18.69
  -1  -1   5  519.21   19.06
   2   1  -5   27.56    1.97
   2  -1   5   32.22    1.80
  -2   1   5   30.95    1.55
  -2  -1  -5   29.25    2.03
   2  -1   5   32.00    2.18
  -2  -1  -5   31.48    1.31
   2   1  -5   30.25    1.50
   2  -1  -5   25.68    1.72
  -2   1  -5   25.73    1.28
  -2   1  -5   25.75    2.07
   2  -1  -5   27.56    1.49
   2   1   5   27.49    1.52
   2   1   5   28.66    1.67
  -2  -1   5   28.28    1.66
   3   1  -5   34.73    1.90
   3   1  -5   31.49    2.51
  -3   1   5   36.21    2.08
   3  -1   5   38.44    1.91
  -3  -1  -5   35.54    1.63
  -3  -1   5   38.32    2.21
   3  -1  -5   36.15    1.93
   3   1   5   37.68    2.23
   3   1   5   36.58    1.97
  -3   1  -5   33.20    1.62
  -4  -1  -5    6.43    0.56
   4   1  -5    6.39    0.76
   4  -1  -5    6.72    0.79
   4   1   5    6.85    0.78
  -4   1  -5    6.40    0.56
   5  -1   5   44.34    1.95
  -5  -1  -5   44.09    2.15
   5   1   5   44.74    1.94
  -5   1  -5   44.53    2.14
   6  -1   5   11.24    0.80
   6  -1   5   10.35    0.74
  -6  -1  -5   11.14    0.78
   6   1  -5   10.76    0.75
   6   1   5   12.27    0.77
  -6   1  -5   13.25    0.87
   6  -1  -5   13.44    0.68
  -6   1  -5   12.63    0.87
   7  -1   5   26.13    1.33
   7   1  -5   26.83    1.18
   7  -1   5   24.92    1.28
  -7  -1  -5   25.47    1.23
  -7   1  -5   28.29    1.39
  -7   1  -5   27.17    1.34
   7   1   5   27.57    1.33
   7   1   5   27.30    1.38
  -8  -1   5    9.28    0.58
   8   1   5    9.48    0.52
   0   2   5  117.19    4.74
   0  -2   5  127.83    5.52
   0   2  -5  123.89    5.38
   0   2  -5  115.07    4.50
   0   2  -5  115.50    5.41
   0  -2   5  112.72    5.28
   0  -2  -5  113.89    4.60
  -1  -2  -5  139.13    5.30
   1  -2   5  149.68    5.90
  -1  -2  -5  138.75    5.51
   1   2  -5  146.24    5.48
   1   2  -5  142.42    6.40
   1  -2   5  162.29    6.60
  -1   2   5  150.06    5.79
   1  -2   5  134.61    6.21
   1   2  -5  159.46    6.34
  -1  -2  -5  145.57    5.63
  -1  -2  -5  129.38    5.73
  -1   2  -5  137.51    6.38
   1   2   5  126.20    5.34
  -1   2  -5  142.57    5.76
   1   2   5  127.07    5.44
  -1  -2   5  141.42    6.34
   1  -2  -5  143.24    5.53
  -1   2  -5  158.06    6.44
  -1   2  -5  129.34    5.33
  -2  -2  -5   41.67    1.69
  -2   2   5   41.59    1.87
  -2  -2  -5   39.09    2.38
   2   2  -5   42.78    1.91
   2   2  -5   41.26    2.61
   2  -2   5   40.95    2.62
  -2  -2   5   38.57    2.11
  -2   2  -5   37.74    2.71
   2   2   5   37.26    2.01
   2  -2  -5   37.51    1.89
  -2  -2   5   35.75    2.53
  -2   2  -5   41.08    2.18
   2   2   5   35.76    1.91
   2  -2  -5   34.11    1.98
  -2   2  -5   35.83    1.68
  -3  -2  -5   48.18    2.20
   3   2  -5   51.24    2.52
   3   2   5   53.05    2.61
   3  -2  -5   52.73    2.56
   3  -2  -5   53.28    2.17
  -3   2  -5   50.43    2.23
   3   2   5   51.84    2.81
   4   2  -5   17.39    1.37
  -4  -2  -5   16.82    1.06
   4   2   5   20.37    1.44
   4  -2  -5   20.48    1.47
   4  -2  -5   19.88    1.04
  -4   2  -5   18.32    1.10
   5  -2   5   15.65    0.87
  -5  -2  -5   14.78    0.99
  -5   2  -5   13.36    0.96
   5   2   5   13.64    0.81
   6  -2   5    3.42    0.41
   6   2  -5    3.56    0.43
  -6  -2  -5    3.10    0.37
   6  -2   5    3.36    0.41
   6   2   5    2.93    0.37
  -6   2  -5    3.17    0.42
   7  -2   5   38.37    1.76
   7   2  -5   38.91    1.69
   7  -2   5   38.85    1.68
  -7  -2  -5   40.71    1.54
  -7   2  -5   37.31    1.78
  -7   2  -5   37.68    1.79
  -7  -2   5   37.89    1.83
   7   2   5   38.34    1.75
  -8   2  -5    7.24    0.41
  -8  -2   5    7.36    0.45
   8   2   5    7.45    0.47
   0  -3   5   31.25    2.16
   0  -3   5   32.15    2.18
   0  -3   5   34.07    1.81
   0  -3  -5   32.44    1.53
   0   3  -5   31.87    2.25
   0   3  -5   30.84    1.39
   1  -3   5    6.94    0.94
  -1  -3  -5    7.00    0.58
   1   3  -5    6.86    0.52
  -1  -3  -5    6.50    0.44
   1  -3  -5    8.31    0.60
   1   3   5    6.80    0.39
  -1   3  -5    7.96    0.74
  -1  -3   5    8.85    0.81
  -1   3  -5    7.48    1.04
  -1  -3   5    7.62    0.98
  -2   3   5   14.16    0.92
   2  -3   5   13.33    1.47
   2   3  -5   13.48    0.95
  -2  -3  -5   13.70    0.82
   2  -3  -5   17.53    0.89
   2   3   5   18.18    1.15
  -2  -3   5   16.16    1.62
   2   3   5   17.26    1.11
   2  -3  -5   18.94    1.08
   3   3  -5   12.96    0.99
  -3  -3  -5   13.37    0.79
   3  -3  -5   11.40    0.94
   3   3   5   10.37    0.95
  -3   3  -5   11.04    0.76
   3  -3  -5   11.20    0.70
   4   3  -5   30.57    1.93
  -4  -3  -5   28.56    1.51
   4  -3  -5   29.85    1.45
   4   3   5   29.39    1.89
  -4   3  -5   31.24    1.57
   5  -3   5   23.44    1.18
  -5  -3  -5   22.37    1.33
  -5   3  -5   21.63    1.32
   5   3   5   21.33    1.12
   5  -3  -5   21.01    1.20
   5  -3  -5   23.70    1.23
   6  -3   5   10.95    0.75
  -6  -3  -5   11.58    0.64
   6  -3   5   10.90    0.72
   6   3  -5   11.25    0.80
  -6   3  -5   10.92    0.78
  -6  -3   5   11.05    0.84
   6   3   5   10.81    0.73
   7   3  -5    2.75    0.36
   7  -3   5    2.74    0.27
   7  -3   5    2.94    0.40
   7   3   5    2.69    0.38
  -7   3  -5    2.31    0.37
  -7   3  -5    2.74    0.42
  -7  -3   5    2.59    0.41
   0  -4  -5  441.51   15.65
   0  -4  -5  413.85   15.40
   0  -4   5  416.43   16.73
   1  -4   5   11.59    1.28
  -1  -4  -5   12.82    0.72
   1   4  -5   12.83    0.78
   1   4   5   13.72    0.92
  -1   4  -5   13.49    1.09
   1  -4  -5   14.31    0.86
  -1  -4   5   12.71    1.39
  -2  -4  -5   11.56    0.63
   2   4  -5   11.84    0.85
   2  -4   5   11.43    1.42
  -2   4   5   11.51    0.76
  -2  -4  -5   11.19    0.70
  -2   4  -5   12.35    1.13
   2  -4  -5   12.08    0.68
  -2  -4   5   10.96    1.40
   2   4   5   11.47    0.92
   2   4   5   11.22    0.89
  -3  -4  -5  101.18    4.04
   3   4  -5   99.53    4.36
   3   4   5   97.92    4.45
  -3   4  -5   99.41    4.06
   3  -4  -5  101.28    3.96
  -4  -4  -5   13.37    0.92
  -4  -4  -5   14.10    0.80
   4   4  -5   14.53    1.25
   4  -4  -5   14.28    0.86
   4   4   5   13.36    1.20
  -4   4  -5   13.63    0.94
   5  -4   5    9.53    0.65
  -5  -4  -5    9.31    0.80
   5  -4   5    9.60    0.68
   5  -4  -5    9.38    0.70
  -5   4  -5    9.60    0.72
  -5  -4   5    8.63    0.72
  -6  -4   5    3.63    0.48
   6  -4  -5    4.69    0.50
   6   4   5    4.41    0.44
  -6   4  -5    4.09    0.47
   7  -4   5   23.49    1.19
   7   4  -5   22.47    1.16
   7   4   5   23.16    1.16
  -7  -4   5   24.02    1.15
  -7   4  -5   22.61    1.18
   0  -5   5   10.23    1.28
   0  -5  -5   12.14    0.69
   0  -5  -5   12.29    0.81
  -1  -5  -5   10.38    0.66
  -1  -5  -5   11.39    0.61
  -1   5  -5   10.98    1.02
   1   5   5   10.63    0.85
  -1  -5   5    9.66    1.31
  -2   5   5   27.91    1.42
  -2  -5  -5   29.46    1.28
  -2  -5  -5   28.31    1.38
  -2   5  -5   27.61    1.94
   2  -5  -5   26.88    1.29
   2   5   5   24.81    1.60
  -3  -5  -5   43.64    2.06
   3   5  -5   43.55    2.32
   3  -5  -5   44.26    1.96
   3   5   5   43.92    2.43
  -3   5  -5   44.67    2.09
  -4  -5  -5   52.42    2.22
   4  -5   5   51.83    2.26
  -4  -5  -5   48.42    2.41
  -4  -5  -5   53.31    2.25
   4  -5  -5   52.60    2.32
  -4   5  -5   54.60    2.48
   5  -5   5   28.29    1.31
   5  -5   5   28.36    1.43
  -5  -5  -5   28.54    1.63
  -5  -5   5   28.35    1.46
   5  -5  -5   28.39    1.46
   5  -5  -5   27.13    1.38
  -5   5  -5   28.79    1.46
   6  -5   5    4.26    0.48
   6   5   5    3.98    0.43
  -6  -5   5    4.24    0.46
   6  -5  -5    4.47    0.49
  -6   5  -5    3.48    0.44
   7  -5   5    4.40    0.46
   7   5  -5    4.39    0.44
   7   5   5    4.86    0.43
  -7   5  -5    5.23    0.47
  -7  -5   5    5.36    0.33
   0  -6  -5    1.61    0.25
   0  -6  -5    1.82    0.24
   0  -6   5    1.64    0.27
   1  -6   5   82.77    3.53
  -1  -6  -5   85.68    3.64
  -1  -6  -5   85.42    3.52
   1  -6  -5   98.54    3.57
  -1  -6   5   91.73    3.54
   1  -6  -5   98.99    3.57
   1   6   5   88.82    3.95
  -2  -6  -5   27.29    1.49
  -2  -6  -5   28.77    1.40
   2  -6   5   28.87    1.43
   2  -6  -5   34.08    1.47
   2   6   5   33.70    1.89
  -3  -6  -5    1.64    0.29
  -3  -6  -5    1.18    0.29
  -3  -6  -5    2.15    0.34
   3   6   5    1.98    0.45
  -3   6  -5    1.89    0.37
   3  -6  -5    1.42    0.28
  -4  -6  -5   25.55    1.27
  -4  -6  -5   25.00    1.25
   4  -6   5   24.84    1.30
  -4  -6  -5   25.55    1.28
  -4  -6  -5   25.64    1.46
  -4   6  -5   23.19    1.44
   4  -6  -5   24.26    1.30
  -5  -6  -5   19.85    1.05
   5  -6   5   17.84    1.07
   5  -6  -5   18.78    1.09
   5  -6  -5   19.91    1.04
  -5  -6   5   18.54    1.04
  -5   6  -5   18.61    1.09
   6  -6   5    9.95    0.71
   6  -6  -5    8.79    0.67
   6   6   5    8.29    0.62
  -6   6  -5    8.28    0.67
  -6  -6   5    8.93    0.56
   6  -6  -5    8.46    0.65
  -7   6   5   22.58    1.12
   7  -6   5   22.19    1.09
  -7   6  -5   20.81    1.08
   0  -7  -5    0.36    0.15
   0  -7   5    0.35    0.16
   0  -7  -5    0.41    0.17
  -1  -7  -5    7.66    0.63
   1  -7   5    7.54    0.56
  -1  -7  -5    8.15    0.57
  -1  -7   5    8.39    0.58
   1  -7  -5    8.24    0.58
  -2  -7  -5   29.69    1.42
   2  -7   5   31.31    1.44
  -2  -7  -5   32.39    1.48
  -2  -7  -5   29.60    1.59
   2  -7   5   29.96    1.48
  -2  -7  -5   30.21    1.46
   2  -7  -5   31.00    1.49
  -2  -7   5   31.16    1.58
  -2  -7   5   29.95    1.56
   2  -7  -5   31.18    1.48
   3  -7   5    0.68    0.23
  -3  -7  -5    0.84    0.24
   3  -7   5    0.91    0.25
  -3  -7  -5    0.73    0.21
  -3  -7  -5    0.61    0.24
   3  -7   5    0.63    0.21
  -3  -7  -5    0.56    0.21
  -3  -7  -5    0.99    0.25
  -3  -7   5    0.23    0.22
   3  -7  -5    0.45    0.18
  -4  -7  -5    9.25    0.67
  -4  -7  -5    9.66    0.68
   4  -7   5    9.90    0.72
  -4  -7  -5    9.70    0.73
   4  -7   5   10.00    0.76
  -4  -7  -5    9.11    0.81
  -4  -7  -5    9.63    0.70
   4  -7  -5    9.76    0.72
  -4   7  -5    9.92    0.86
  -4  -7   5    9.28    0.62
   4  -7  -5    9.68    0.62
  -5  -7  -5    1.79    0.34
   5  -7   5    1.52    0.33
   5  -7   5    1.45    0.34
  -5  -7  -5    1.59    0.37
  -5  -7   5    1.33    0.23
  -5   7  -5    1.00    0.29
   5  -7  -5    1.27    0.27
   5  -7  -5    1.47    0.33
   6  -7   5   21.71    1.13
   6  -7  -5   19.44    0.99
   6   7   5   20.51    1.05
  -6   7  -5   20.54    1.11
   6  -7  -5   20.07    1.07
   6  -7  -5   20.09    1.08
  -7   7   5   19.49    0.97
   7   7  -5   19.75    0.95
   7  -7  -5   18.68    0.95
   0  -8   5    8.65    0.62
   0  -8  -5    9.31    0.72
   0  -8  -5    9.17    0.65
   0  -8   5    8.43    0.63
   0  -8   5    8.53    0.69
  -1  -8  -5    3.41    0.39
  -1  -8  -5    3.52    0.37
   1  -8   5    3.33    0.38
  -1  -8  -5    3.49    0.38
   1  -8   5    3.07    0.38
  -1  -8  -5    3.51    0.44
  -1  -8   5    3.45    0.44
   1  -8  -5    3.11    0.38
  -1  -8   5    3.28    0.39
  -1  -8   5    2.84    0.41
   2  -8   5    3.90    0.37
   2  -8   5    3.72    0.41
  -2  -8  -5    3.35    0.39
  -2  -8  -5    3.98    0.40
  -2  -8  -5    3.53    0.40
  -2  -8  -5    3.91    0.31
  -2  -8  -5    3.93    0.41
  -2  -8  -5    3.65    0.48
   2  -8   5    3.85    0.42
   2  -8   5    3.89    0.43
  -2  -8   5    3.84    0.44
   2  -8  -5    2.94    0.44
  -2  -8   5    3.05    0.50
   2  -8  -5    3.35    0.46
   3  -8   5  111.50    4.34
  -3  -8  -5  110.17    4.32
   3  -8   5  114.11    4.44
  -3  -8  -5  108.94    4.35
  -3  -8  -5  108.38    4.36
   3  -8   5  117.02    4.35
  -3  -8  -5  109.43    4.31
  -3  -8  -5  110.64    4.59
   3  -8   5  107.58    4.28
   3  -8  -5  103.03    4.33
  -3  -8   5   97.96    4.46
   3  -8  -5  101.51    4.34
  -3  -8   5  109.89    4.07
  -4  -8  -5   26.90    1.43
  -4  -8  -5   26.63    1.37
   4  -8   5   27.20    1.47
  -4  -8  -5   26.74    1.38
   4  -8   5   26.89    1.41
  -4  -8  -5   26.82    1.41
   4  -8  -5   29.06    1.31
   4  -8  -5   29.76    1.45
  -5  -8  -5    0.77    0.29
  -5  -8  -5    0.67    0.26
  -5  -8  -5    1.10    0.30
   5  -8   5    0.94    0.29
   5  -8   5    0.71    0.29
   5  -8  -5    1.18    0.22
   5  -8  -5    1.36    0.31
   5  -8  -5    1.24    0.27
   6  -8   5   16.05    0.85
   6  -8  -5   13.02    0.72
  -6   8  -5   13.71    0.80
   6  -8  -5   13.35    0.78
   6   8   5   13.65    0.78
   6  -8  -5   13.29    0.79
   0  -9  -5    1.31    0.29
   0  -9   5    1.21    0.28
   0  -9  -5    1.79    0.32
   0  -9   5    1.27    0.29
   0  -9  -5    1.74    0.31
   0  -9  -5    2.02    0.41
   0  -9   5    2.31    0.42
   0  -9   5    1.41    0.30
   0  -9  -5    1.47    0.17
   0  -9   5    1.53    0.26
   0  -9   5    1.93    0.32
   1  -9   5   86.70    3.65
  -1  -9  -5   92.99    4.00
   1  -9   5   92.48    3.76
   1  -9   5   89.18    3.75
  -1  -9  -5   92.14    3.76
  -1  -9  -5   92.14    3.81
  -1  -9  -5   92.45    3.53
  -1  -9  -5   87.96    3.81
   1  -9   5   88.51    3.81
   1  -9   5   93.16    3.79
  -1  -9  -5   94.86    3.79
  -1  -9   5   96.53    3.84
   1  -9  -5   96.51    3.82
  -1  -9   5   95.24    3.76
   1  -9  -5   97.57    3.88
  -1  -9   5   93.75    3.69
  -1  -9   5   95.01    3.77
  -1  -9   5   95.56    3.81
   1  -9  -5   97.96    3.49
  -1  -9   5   94.01    3.96
   1  -9  -5  104.15    3.80
  -2  -9  -5    5.32    0.51
   2  -9   5    5.27    0.43
  -2  -9  -5    5.47    0.50
  -2  -9  -5    5.23    0.38
  -2  -9  -5    5.29    0.49
  -2  -9  -5    5.20    0.59
  -2  -9  -5    5.68    0.52
   2  -9   5    5.88    0.53
   2   9  -5    5.15    0.48
   2  -9   5    5.81    0.54
   2  -9   5    5.39    0.50
   2  -9   5    5.80    0.51
  -2  -9   5    5.02    0.49
   2  -9  -5    4.56    0.51
   2  -9  -5    5.34    0.33
   2  -9  -5    5.02    0.49
  -2  -9   5    4.66    0.48
   2  -9  -5    4.58    0.51
  -2  -9   5    5.01    0.59
   3  -9   5    8.37    0.70
  -3  -9  -5    7.90    0.63
  -3  -9  -5    8.50    0.68
   3  -9   5    8.14    0.65
  -3  -9  -5    8.05    0.66
  -3  -9  -5    8.05    0.63
   3  -9   5    7.69    0.61
  -3  -9  -5    7.40    0.75
   3  -9  -5    9.26    0.69
   3  -9  -5    9.06    0.55
  -3  -9   5    9.27    0.79
   3  -9  -5    9.34    0.67
   3  -9  -5    9.06    0.49
   4  -9   5   25.38    1.39
  -4  -9  -5   25.42    1.34
  -4  -9  -5   25.76    1.31
  -4  -9  -5   25.89    1.35
   4  -9   5   24.07    1.31
  -4  -9  -5   25.70    1.31
   4  -9  -5   24.76    1.32
  -4  -9   5   26.02    1.36
   4  -9  -5   24.76    1.20
   4  -9  -5   25.79    1.15
  -4  -9   5   26.17    1.46
   4  -9  -5   24.37    1.34
  -5  -9  -5    7.44    0.58
  -5  -9  -5    7.50    0.63
   5  -9   5    7.84    0.60
  -5  -9  -5    7.79    0.61
   5  -9  -5    6.36    0.51
   5  -9  -5    6.33    0.56
   5  -9  -5    6.24    0.45
  -6  -9  -5    7.66    0.58
  -6   9   5    7.48    0.51
   6  -9  -5    5.84    0.46
   6  -9  -5    6.34    0.46
   0 -10   5   34.81    1.63
   0 -10  -5   35.57    1.65
   0 -10   5   35.63    1.70
   0 -10   5   32.46    1.66
   0 -10   5   33.68    1.55
   0 -10  -5   35.13    1.45
   0 -10  -5   34.32    1.68
   0 -10  -5   35.78    1.42
   0 -10   5   34.79    1.82
   0 -10  -5   34.82    1.74
   0 -10   5   34.68    1.65
   0 -10   5   34.19    1.70
   1 -10   5   62.45    2.76
   1 -10   5   63.89    2.81
   1 -10   5   63.15    2.67
  -1 -10  -5   65.82    2.56
   1 -10   5   60.29    2.75
  -1 -10  -5   61.93    2.76
  -1 -10  -5   63.98    3.03
  -1 -10  -5   62.09    2.80
   1 -10   5   62.14    2.74
  -1 -10  -5   62.67    2.78
   1 -10   5   64.00    2.84
  -1 -10  -5   60.81    2.82
  -1 -10   5   68.43    3.01
  -1 -10   5   68.71    2.83
  -1 -10   5   66.29    2.77
  -1 -10   5   69.23    2.86
  -1 -10   5   66.63    2.70
  -1 -10   5   69.98    2.78
   1 -10  -5   68.94    2.84
   1 -10  -5   69.70    2.55
  -1 -10   5   67.80    2.85
   1 -10  -5   68.62    2.89
   1 -10  -5   68.45    2.52
  -2 -10  -5   17.60    0.99
  -2 -10  -5   17.89    1.02
   2 -10   5   17.69    0.97
   2 -10   5   18.16    1.03
   2  10  -5   17.50    0.98
  -2 -10  -5   17.37    1.05
   2 -10   5   17.99    0.93
   2 -10   5   18.73    1.02
   2 -10   5   18.38    1.07
   2 -10   5   17.47    1.01
  -2 -10  -5   18.18    1.05
   2 -10  -5   16.11    0.82
  -2 -10   5   14.63    1.10
   2 -10  -5   15.83    0.77
   2 -10  -5   16.20    0.98
   2 -10  -5   15.54    1.00
   2 -10  -5   16.42    1.06
  -2 -10   5   15.67    0.95
  -2 -10   5   15.40    0.98
   3 -10   5   42.46    1.83
   3 -10   5   39.58    1.85
   3 -10   5   40.64    1.91
  -3 -10  -5   42.37    1.93
   3 -10   5   42.13    2.00
  -3 -10  -5   41.34    1.91
  -3 -10  -5   41.30    1.97
   3 -10   5   41.53    1.91
   3 -10  -5   41.94    1.93
  -3 -10   5   41.19    1.97
   3 -10  -5   40.74    1.95
   3 -10  -5   42.03    1.76
  -3 -10   5   42.14    2.10
   3 -10  -5   42.07    1.71
  -4 -10  -5   34.39    1.68
   4 -10   5   35.40    1.66
  -4 -10  -5   34.19    1.65
   4 -10   5   33.93    1.57
  -4 -10  -5   34.70    1.63
  -4 -10  -5   35.93    1.65
  -4 -10   5   36.07    1.81
  -4 -10   5   36.42    1.70
   4 -10  -5   34.82    1.65
   4 -10  -5   33.66    1.47
   4 -10  -5   33.19    1.65
   4 -10  -5   35.03    1.52
  -5 -10  -5   13.80    0.83
   5 -10   5   13.26    0.78
   5 -10  -5   13.10    0.77
   5 -10  -5   12.52    0.67
   5 -10  -5   12.39    0.70
   0 -11   5    6.03    0.57
   0 -11   5    5.31    0.61
   0 -11   5    5.32    0.48
   0 -11  -5    5.96    0.37
   0 -11  -5    5.15    0.54
   0 -11   5    5.54    0.46
   0 -11  -5    4.68    0.50
   0 -11  -5    5.96    0.54
   0 -11   5    5.62    0.55
   0 -11   5    5.25    0.53
   0 -11   5    5.73    0.51
   1 -11   5   38.05    1.78
   1 -11   5   40.52    1.96
  -1 -11  -5   39.47    1.97
  -1 -11  -5   40.65    1.95
   1 -11   5   40.90    1.90
   1 -11   5   42.40    1.95
  -1 -11  -5   39.65    1.69
   1 -11   5   40.29    1.86
  -1 -11  -5   39.50    1.91
  -1 -11  -5   40.43    1.92
   1 -11   5   40.41    1.89
  -1 -11   5   41.89    1.89
  -1 -11   5   42.07    1.95
   1 -11  -5   42.33    1.67
  -1 -11   5   42.44    1.95
  -1 -11   5   43.78    1.89
   1 -11  -5   40.89    2.00
  -1 -11   5   40.54    1.83
   1 -11  -5   41.47    1.93
  -1 -11   5   42.96    2.13
  -1 -11   5   43.05    1.95
   1 -11  -5   44.40    1.67
   2  11  -5    6.11    0.54
  -2 -11  -5    6.14    0.59
   2 -11   5    6.01    0.53
   2 -11   5    6.66    0.62
   2 -11   5    6.02    0.55
   2 -11   5    6.09    0.55
  -2 -11  -5    5.50    0.56
   2 -11   5    6.39    0.50
  -2 -11  -5    5.31    0.52
   2 -11   5    5.68    0.56
  -2 -11  -5    6.22    0.57
   2 -11  -5    7.28    0.58
  -2 -11   5    7.99    0.63
   2 -11  -5    6.64    0.40
   2 -11  -5    6.91    0.42
  -2 -11   5    7.04    0.71
  -2 -11   5    7.74    0.59
   2 -11  -5    6.51    0.57
   3 -11   5   15.95    0.86
  -3 -11  -5   15.41    0.97
  -3 -11  -5   16.29    0.96
   3 -11   5   15.41    0.91
  -3 -11  -5   15.76    0.93
   3 -11   5   16.29    0.95
   3 -11   5   16.15    0.90
   3 -11  -5   15.24    0.76
   3 -11  -5   15.19    0.93
   3 -11  -5   15.57    0.76
  -3 -11   5   16.65    1.10
   3 -11  -5   14.55    0.93
  -3 -11   5   16.63    1.01
  -4 -11  -5    5.15    0.47
   4 -11   5    4.98    0.41
   4 -11   5    5.00    0.45
   4 -11   5    5.18    0.47
  -4 -11  -5    5.21    0.49
  -4 -11  -5    4.72    0.49
  -4 -11   5    3.83    0.49
   4 -11  -5    3.56    0.32
   4 -11  -5    3.56    0.42
   4 -11  -5    3.52    0.32
  -5 -11  -5   19.58    0.96
   5 -11   5   18.64    0.92
   5 -11  -5   18.44    0.92
   5 -11  -5   18.23    0.81
   0 -12   5   66.13    2.77
   0 -12   5   69.90    3.02
   0 -12  -5   66.96    2.59
   0 -12  -5   64.39    2.83
   0 -12   5   66.77    2.72
   0 -12   5   68.02    2.80
   0 -12   5   66.71    2.83
   0 -12   5   66.75    2.85
   1 -12   5    2.94    0.36
   1 -12   5    3.22    0.35
  -1 -12  -5    3.01    0.29
   1 -12   5    2.74    0.42
   1 -12   5    2.87    0.39
   1  12  -5    3.05    0.38
  -1 -12  -5    3.15    0.40
   1 -12   5    3.19    0.40
  -1 -12  -5    2.81    0.42
   1 -12  -5    2.76    0.40
  -1 -12   5    2.93    0.49
  -1 -12   5    2.93    0.45
  -1 -12   5    2.69    0.41
  -1 -12   5    3.22    0.39
   1 -12  -5    3.02    0.25
  -1 -12   5    3.42    0.39
  -1 -12   5    3.13    0.45
  -2 -12  -5    1.25    0.28
   2 -12   5    1.41    0.28
   2 -12   5    1.80    0.28
   2 -12   5    1.24    0.30
  -2 -12  -5    1.57    0.33
  -2 -12  -5    1.12    0.30
   2 -12   5    1.50    0.32
   2  12  -5    1.48    0.28
   2 -12   5    1.50    0.31
  -2 -12   5    1.19    0.28
   2 -12  -5    1.61    0.32
   2 -12  -5    1.05    0.17
  -2 -12   5    1.27    0.32
  -2 -12   5    0.84    0.29
  -2 -12   5    1.12    0.34
   2 -12  -5    1.24    0.28
  -3 -12  -5   21.87    1.03
  -3 -12  -5   23.25    1.13
   3 -12   5   23.53    1.12
   3 -12   5   21.76    1.05
   3 -12   5   22.64    1.09
  -3 -12  -5   22.33    1.14
   3 -12   5   22.29    1.03
  -3 -12   5   20.25    1.14
   3 -12  -5   19.36    1.09
  -3 -12   5   19.12    1.20
   3 -12  -5   19.34    1.07
   3 -12  -5   19.97    0.92
   4 -12   5    0.25    0.16
  -4 -12  -5    0.52    0.17
   4 -12  -5    0.70    0.20
   0 -13   5    4.39    0.46
   0 -13  -5    3.59    0.28
   0 -13   5    3.51    0.42
   0 -13   5    4.27    0.40
   0 -13   5    4.71    0.43
   0 -13  -5    3.95    0.42
   1 -13   5   14.42    0.80
   1 -13   5   14.95    0.83
   1 -13   5   15.33    0.85
   1  13  -5   15.71    0.84
   1 -13   5   15.01    0.79
  -1 -13  -5   14.23    0.85
  -1 -13  -5   15.07    0.85
   1 -13  -5   13.86    0.84
  -1 -13   5   13.34    0.86
  -1 -13   5   13.75    0.94
   1 -13  -5   13.75    0.65
  -1 -13   5   14.14    0.80
  -1 -13   5   14.01    0.79
  -1 -13   5   13.95    0.85
   2 -13   5   19.43    1.01
   2 -13   5   18.60    0.97
   2 -13   5   19.60    0.96
  -2 -13  -5   18.04    1.02
   2 -13   5   19.35    1.00
  -2 -13   5   20.98    1.16
   2 -13  -5   21.91    1.01
   2 -13  -5   21.25    1.05
  -2 -13   5   21.09    1.08
   3 -13   5   16.02    0.82
   0  14  -5    2.72    0.30
   1 -14   5    1.43    0.24
   2 -14   5   22.58    1.01
   0   0   6  807.98   30.81
   0   0  -6  821.00   31.21
   0   0  -6  902.30   31.06
   0   0  -6  745.01   30.04
   0   0   6  874.61   30.98
   1   0  -6    0.21    0.18
  -1   0  -6    0.14    0.11
  -1   0  -6    0.37    0.25
   1   0   6    0.26    0.21
  -1   0   6    0.27    0.22
   1   0  -6    0.18    0.12
  -1   0  -6    0.24    0.09
   1   0  -6    0.27    0.22
  -1   0   6    0.18    0.11
  -1   0  -6    0.49    0.27
   1   0   6    0.15    0.13
   2   0  -6   41.21    2.47
  -2   0  -6   39.27    1.77
  -2   0  -6   39.75    2.70
   2   0  -6   41.67    2.03
   2   0   6   42.56    2.29
   2   0   6   43.07    2.04
  -2   0   6   41.35    2.10
  -3   0   6   73.95    3.63
   3   0   6   78.89    3.45
  -3   0  -6   71.11    3.05
   3   0   6   78.07    3.85
   3   0  -6   70.62    3.37
   4   0  -6   38.15    2.26
   4   0   6   41.32    2.26
  -4   0  -6   36.95    1.85
   5   0   6    2.90    0.34
  -5   0  -6    3.24    0.44
   6   0   6   22.87    1.22
  -6   0  -6   24.08    1.27
   6   0  -6   25.45    1.18
  -6   0  -6   23.73    1.31
   7   0   6   11.00    0.72
   7   0   6   10.84    0.74
  -7   0  -6   10.80    0.67
   0   1  -6  201.16    8.79
   0   1   6  217.42    8.54
   0   1   6  219.66    8.00
   0   1   6  203.54    7.93
   0  -1   6  230.71    8.36
   0   1  -6  203.82    8.07
   0  -1   6  209.42    8.75
   0   1  -6  204.44    7.98
   0  -1  -6  212.59    8.33
   0   1  -6  221.21    8.78
   0  -1  -6  216.67    8.07
   0  -1  -6  218.13    8.26
   1  -1   6  106.77    5.20
  -1  -1  -6  109.08    4.28
  -1  -1  -6  122.12    4.90
  -1  -1  -6  104.83    5.00
   1   1  -6  108.24    5.18
   1   1  -6  113.08    4.51
  -1   1   6  112.30    4.43
   1  -1   6  113.97    4.83
  -1  -1  -6  112.28    4.52
  -1   1  -6  115.13    4.31
   1  -1  -6  116.03    4.81
  -1   1  -6  111.07    5.36
  -1  -1   6  116.12    5.35
  -1  -1   6  120.82    4.72
  -1   1  -6  115.68    4.63
   1  -1  -6  112.41    4.70
   1   1   6  117.43    4.65
   1  -1  -6  117.52    4.55
  -1   1  -6  113.94    4.45
  -2  -1  -6   86.97    4.58
   2   1  -6   85.88    4.52
   2  -1   6  100.72    4.31
   2  -1   6  101.09    3.89
  -2  -1  -6   89.93    3.59
   2   1  -6   91.14    3.85
  -2   1   6   94.73    3.92
   2  -1  -6   91.35    3.88
  -2   1  -6   91.73    4.84
  -2   1  -6   89.27    3.60
   2   1   6   94.75    3.93
   2   1   6   89.95    4.09
  -2  -1   6   91.17    4.05
   2  -1  -6   87.84    4.22
   3   1  -6  122.19    5.19
   3  -1   6  137.54    5.21
  -3  -1  -6  124.10    4.84
  -3  -1   6  129.18    5.61
   3  -1  -6  119.67    5.20
   3   1   6  122.40    5.58
   3   1   6  123.16    5.24
  -3   1  -6  116.45    4.83
   3  -1  -6  118.66    4.75
   4   1  -6    4.67    0.66
  -4  -1  -6    4.93    0.49
   4  -1  -6    4.29    0.66
   4   1   6    4.30    0.64
  -4   1  -6    4.04    0.46
  -5  -1  -6    5.26    0.58
   5  -1   6    5.60    0.48
   5   1   6    5.23    0.46
  -5   1  -6    5.11    0.56
   5  -1  -6    6.45    0.55
   6   1  -6   10.51    0.69
   6  -1   6    9.58    0.68
  -6  -1  -6   10.31    0.70
   6  -1   6   10.04    0.75
   6   1   6   10.10    0.69
  -6   1  -6   10.21    0.76
  -6   1  -6    9.76    0.75
   7  -1   6    9.55    0.67
   7  -1   6    9.66    0.69
  -7  -1  -6    9.41    0.56
  -7   1  -6   10.88    0.73
  -7   1  -6   11.00    0.70
   7   1   6   11.38    0.76
   7   1   6   10.74    0.70
   8   1   6    1.41    0.21
  -8  -1   6    1.34    0.25
   0  -2   6  357.32   13.05
   0   2  -6  371.65   13.66
   0   2  -6  319.27   13.58
   0  -2   6  328.32   13.52
   0   2  -6  343.03   12.87
   0  -2  -6  328.76   12.64
   0   2   6  340.54   12.99
   0   2  -6  336.31   12.54
  -1   2   6   61.63    2.43
  -1  -2  -6   59.09    2.88
  -1  -2  -6   63.02    2.72
   1  -2   6   61.88    3.44
   1   2  -6   62.43    3.52
   1   2  -6   63.20    2.64
  -1  -2  -6   65.18    2.70
  -1  -2  -6   62.19    2.45
   1   2   6   59.65    2.63
  -1  -2   6   58.80    3.45
   1  -2  -6   64.49    2.73
  -1   2  -6   60.23    2.53
  -1   2  -6   57.97    3.51
  -1   2  -6   63.07    2.89
  -1  -2   6   61.81    2.93
  -2   2   6   33.45    1.65
  -2  -2  -6   31.89    2.16
  -2  -2  -6   32.83    1.47
   2   2  -6   34.19    1.70
   2   2  -6   32.13    2.38
  -2   2  -6   31.94    1.49
   2   2   6   33.00    1.77
   2  -2  -6   31.39    1.78
   2  -2  -6   33.20    1.73
  -2   2  -6   30.89    2.46
   2   2   6   33.12    1.85
   3   2  -6   54.82    2.55
  -3  -2  -6   52.48    2.21
   3   2   6   49.23    2.56
  -3   2  -6   45.28    2.17
   3  -2  -6   48.22    2.50
   3  -2  -6   48.81    2.12
  -4  -2  -6   11.60    0.83
   4   2  -6   11.76    1.11
   4  -2  -6   12.53    1.15
  -4   2  -6   12.08    0.85
   4  -2  -6   12.41    0.77
   4   2   6   12.03    1.11
  -5  -2  -6   47.01    2.39
   5  -2   6   50.52    2.20
   5   2   6   50.99    2.17
  -5   2  -6   52.58    2.45
   5  -2  -6   54.71    2.31
   6   2  -6   30.13    1.49
  -6  -2  -6   30.13    1.37
   6  -2   6   29.92    1.46
   6  -2   6   30.74    1.49
  -6   2  -6   28.63    1.53
  -6   2  -6   29.67    1.53
   6   2   6   27.75    1.41
   7  -2   6    6.27    0.54
   7  -2   6    6.45    0.49
   7   2  -6    6.04    0.44
  -7   2  -6    6.15    0.55
   7   2   6    6.78    0.54
  -7  -2   6    6.81    0.63
  -7   2  -6    6.61    0.55
   0  -3   6    7.72    0.79
   0  -3  -6    6.66    0.42
   0  -3   6    6.88    0.97
   0   3  -6    6.82    0.49
   0  -3   6    6.74    0.96
   0   3  -6    7.04    1.02
   0  -3  -6    6.74    0.57
   1  -3   6   67.27    3.84
  -1  -3  -6   69.61    2.97
  -1  -3  -6   66.71    2.71
   1   3  -6   68.52    2.88
   1   3  -6   63.11    3.88
   1  -3  -6   74.24    3.01
  -1  -3   6   67.68    3.88
   1   3   6   66.19    2.75
  -1   3  -6   72.12    3.27
  -1   3  -6   69.50    4.07
  -2  -3  -6   24.89    1.22
   2   3  -6   23.96    1.39
  -2   3   6   24.84    1.32
   2  -3   6   24.23    2.12
   2   3   6   25.13    1.52
  -2   3  -6   24.41    1.24
   2   3   6   24.89    1.51
   2  -3  -6   27.90    1.49
   3   3  -6   19.32    1.32
  -3  -3  -6   20.61    1.11
   3   3   6   19.38    1.39
  -3   3  -6   19.65    1.12
   3  -3  -6   20.78    1.37
   3  -3  -6   19.83    1.04
   4   3  -6   37.60    2.23
  -4  -3  -6   35.88    1.81
  -4  -3  -6   37.35    1.63
   4  -3  -6   37.69    1.74
  -4   3  -6   36.21    1.83
   4   3   6   36.01    2.21
   5  -3   6   32.52    1.59
  -5  -3  -6   34.05    1.48
  -5  -3  -6   31.67    1.78
   5  -3  -6   34.52    1.68
  -5   3  -6   35.72    1.69
   5   3   6   32.86    1.55
  -5   3  -6   34.06    1.82
   5  -3  -6   36.15    1.69
   6  -3   6    5.00    0.45
   6   3  -6    4.85    0.50
   6  -3   6    4.53    0.46
  -6  -3   6    3.16    0.51
   6  -3  -6    3.30    0.44
  -6   3  -6    3.46    0.44
   6   3   6    3.14    0.39
   7  -3   6    6.14    0.51
   7   3  -6    5.29    0.43
   7  -3   6    5.64    0.38
   7   3   6    4.48    0.45
  -7   3  -6    4.75    0.49
  -7   3  -6    4.40    0.47
  -7  -3   6    5.01    0.51
   0  -4  -6   46.53    2.08
   0  -4   6   41.44    2.87
   0  -4  -6   44.71    1.83
   0  -4   6   41.05    2.84
   1  -4   6  138.78    6.78
  -1  -4  -6  154.41    5.57
   1  -4  -6  154.95    5.82
  -1  -4   6  129.62    6.80
   1   4   6  144.70    5.91
  -1   4  -6  154.37    6.24
   2   4  -6   85.16    3.77
  -2  -4  -6   87.21    3.56
  -2   4   6   89.31    3.65
  -2  -4  -6   90.80    3.44
   2   4   6   84.59    3.92
   2   4   6   85.43    3.89
   2  -4  -6   96.87    3.87
   2  -4  -6   90.71    3.52
   3   4  -6   10.49    0.93
  -3  -4  -6   11.04    0.76
  -3   4  -6   10.70    0.77
   3   4   6   10.12    0.98
   3  -4  -6    9.94    0.67
  -4  -4  -6   89.06    3.70
  -4  -4  -6   94.75    3.49
   4   4  -6   86.01    4.14
  -4  -4  -6   88.86    3.45
   4   4   6   79.89    4.10
  -4   4  -6   88.57    3.72
   4  -4  -6   80.58    3.53
  -5  -4  -6    8.17    0.78
   5  -4   6    9.63    0.68
   5  -4   6    8.36    0.66
   5  -4  -6   10.68    0.72
  -5   4  -6   11.16    0.88
   5  -4  -6   10.47    0.75
   5  -4  -6   11.03    0.78
  -5  -4   6   10.24    0.79
  -5   4  -6   10.25    0.74
   6   4  -6   19.02    1.11
   6  -4   6   19.81    1.07
   6  -4   6   19.56    0.96
   6  -4  -6   17.74    1.07
   6   4   6   17.26    0.99
  -6  -4   6   16.72    1.08
  -6   4  -6   17.55    1.07
   7  -4   6    1.78    0.33
   7   4  -6    1.87    0.29
  -7   4  -6    1.26    0.30
  -7   4  -6    1.58    0.32
  -7  -4   6    1.64    0.30
   7   4   6    1.43    0.29
   0  -5   6    0.53    0.43
   0  -5  -6    0.42    0.14
   0  -5  -6    0.43    0.19
   1  -5   6   59.28    2.23
  -1  -5  -6   62.67    2.22
  -1  -5  -6   57.86    2.34
   1   5   6   46.10    2.53
   1  -5  -6   49.89    2.45
  -1   5  -6   50.24    2.88
  -2  -5  -6   96.66    4.03
  -2  -5  -6  106.70    3.91
   2   5   6   94.02    4.40
   2  -5  -6  103.86    3.96
   3   5  -6    1.65    0.43
  -3  -5  -6    1.80    0.31
   3   5   6    1.70    0.47
  -3   5  -6    1.45    0.32
   3  -5  -6    1.63    0.30
  -4  -5  -6    3.07    0.44
  -4  -5  -6    3.08    0.37
   4  -5   6    4.06    0.42
  -4  -5  -6    3.27    0.39
   4  -5  -6    2.75    0.36
  -4   5  -6    2.98    0.44
  -5  -5  -6   30.55    1.49
  -5  -5  -6   28.32    1.72
   5  -5   6   30.65    1.54
   5  -5   6   30.51    1.44
  -5   5  -6   33.93    1.80
  -5   5  -6   33.17    1.60
   5  -5  -6   32.85    1.52
   5  -5  -6   34.25    1.62
  -5  -5   6   30.55    1.57
   6   5  -6    9.35    0.74
   6  -5   6    9.33    0.68
   6  -5  -6    9.15    0.68
   6  -5  -6    9.47    0.71
   6   5   6    8.95    0.64
  -6  -5   6    8.48    0.66
  -6   5  -6    8.59    0.69
   7   5  -6    3.61    0.36
   7  -5   6    3.80    0.41
  -7   5  -6    2.50    0.37
  -7   5  -6    2.66    0.36
  -7  -5   6    2.72    0.26
   7   5   6    2.30    0.33
   0  -6   6   42.81    1.90
   0  -6  -6   45.33    2.02
   0  -6  -6   47.09    1.91
  -1  -6  -6    5.63    0.50
   1  -6   6    5.32    0.43
  -1  -6  -6    5.90    0.43
   1   6   6    5.23    0.64
   1  -6  -6    5.56    0.44
  -2  -6  -6   42.62    1.83
  -2  -6  -6   41.44    1.97
   2  -6   6   42.62    1.87
   2   6   6   39.85    2.31
   2  -6  -6   42.30    1.87
   3  -6   6  103.99    3.95
  -3  -6  -6  101.75    4.02
  -3  -6  -6  101.10    4.23
  -3  -6  -6  100.11    3.98
  -3   6  -6  103.43    4.24
   3  -6  -6   99.33    4.06
  -3  -6   6  101.10    4.12
   3   6   6   97.19    4.65
  -4  -6  -6   43.27    1.95
  -4  -6  -6   42.54    1.92
   4  -6   6   43.16    1.97
  -4  -6  -6   42.83    1.92
  -4  -6  -6   42.62    2.17
   4  -6  -6   41.61    2.01
   4  -6  -6   44.21    2.02
  -4   6  -6   43.79    2.18
  -5  -6  -6   23.80    1.31
   5  -6   6   24.12    1.36
   5  -6  -6   28.60    1.35
   5  -6  -6   28.10    1.43
  -5  -6   6   28.16    1.38
  -5   6  -6   29.58    1.44
   6   6  -6   10.56    0.82
   6  -6   6   10.56    0.77
   6  -6  -6   12.75    0.82
   6   6   6   12.51    0.75
  -6  -6   6   13.02    0.71
   6  -6  -6   11.75    0.77
   6  -6  -6   12.14    0.70
  -6   6  -6   11.97    0.80
   7   6  -6   10.16    0.59
   7  -6  -6    9.16    0.61
  -7   6  -6    8.86    0.59
   0  -7   6    1.31    0.26
   0  -7  -6    1.27    0.26
   0  -7  -6    1.92    0.31
  -1  -7  -6    9.08    0.61
   1  -7   6    8.36    0.60
  -1  -7  -6    9.17    0.70
  -2  -7  -6   40.15    1.80
  -2  -7  -6   39.65    1.76
  -2  -7  -6   39.40    1.78
  -2  -7  -6   38.98    1.95
   2  -7   6   41.49    1.77
   2  -7   6   40.51    1.83
  -2  -7   6   37.30    1.89
   2  -7  -6   38.13    1.81
   3  -7   6   28.43    1.49
  -3  -7  -6   29.17    1.43
  -3  -7  -6   28.76    1.63
  -3  -7  -6   28.32    1.42
   3  -7   6   31.30    1.44
  -3  -7  -6   29.65    1.47
   3  -7   6   29.06    1.46
  -3  -7   6   31.56    1.61
  -3   7  -6   30.91    1.66
   3  -7  -6   29.68    1.51
   3  -7  -6   32.06    1.52
  -4  -7  -6    8.37    0.66
  -4  -7  -6    8.16    0.77
  -4  -7  -6    8.34    0.61
   4  -7   6    9.27    0.71
   4  -7   6    9.13    0.66
  -4  -7  -6    8.46    0.61
  -4  -7  -6    8.40    0.63
  -4  -7   6    6.24    0.52
  -4   7  -6    6.96    0.73
   4  -7  -6    7.21    0.63
   4  -7  -6    6.90    0.52
  -5  -7  -6   19.11    1.06
  -5  -7  -6   18.92    1.03
  -5  -7  -6   17.47    1.10
   5  -7   6   17.29    1.05
  -5  -7   6   20.00    0.95
   5  -7  -6   17.57    0.98
  -5   7  -6   18.40    1.07
   5  -7  -6   18.99    1.10
   6  -7   6   19.82    1.06
   6  -7  -6   18.49    0.95
   6  -7  -6   19.60    1.06
   6   7   6   20.28    1.02
  -6   7  -6   19.81    1.06
   6  -7  -6   20.30    1.05
  -7   7   6   13.49    0.74
   7  -7  -6   13.40    0.73
   0  -8   6    2.12    0.35
   0  -8   6    1.70    0.35
   0  -8   6    1.56    0.31
   0  -8  -6    1.87    0.38
   0  -8  -6    1.54    0.30
   1  -8   6   41.12    1.85
  -1  -8  -6   42.34    1.88
  -1  -8  -6   42.58    1.84
  -1  -8  -6   42.16    1.61
  -1  -8  -6   41.12    2.02
   1  -8   6   40.17    1.88
  -1  -8  -6   42.00    1.88
   1  -8   6   40.20    1.78
   1  -8   6   41.89    1.96
  -1  -8   6   39.10    1.97
   1  -8  -6   42.42    1.90
  -1  -8   6   37.88    1.84
  -2  -8  -6   34.06    1.59
  -2  -8  -6   34.77    1.81
   2  -8   6   34.51    1.60
   2  -8   6   32.49    1.63
  -2  -8  -6   34.51    1.58
  -2  -8  -6   33.03    1.61
   2  -8   6   33.61    1.60
  -2  -8  -6   33.42    1.61
  -2  -8   6   32.20    1.72
  -2  -8   6   33.71    1.60
  -3  -8  -6   76.13    3.14
   3   8  -6   76.62    3.19
   3  -8   6   78.88    3.16
  -3  -8  -6   76.37    3.20
   3  -8   6   75.55    3.13
   3  -8   6   73.93    3.15
  -3  -8  -6   73.28    3.40
  -3  -8  -6   75.86    3.15
   3  -8   6   78.59    3.25
   3  -8  -6   76.91    3.21
   3  -8  -6   75.75    2.98
  -3   8  -6   78.88    3.42
  -3  -8   6   74.01    3.33
  -3  -8   6   75.36    2.96
   4  -8   6    4.11    0.46
  -4  -8  -6    4.52    0.45
  -4  -8  -6    4.22    0.43
  -4  -8  -6    3.99    0.46
   4  -8   6    4.81    0.52
  -4  -8  -6    3.91    0.45
   4  -8  -6    4.33    0.39
   4  -8  -6    3.84    0.45
  -4  -8   6    4.64    0.33
  -5  -8  -6    9.08    0.63
  -5  -8  -6    8.44    0.64
   5  -8   6    8.42    0.64
  -5  -8  -6    8.11    0.67
   5  -8  -6    6.62    0.54
   5  -8  -6    6.76    0.48
   5  -8  -6    6.80    0.60
   6  -8   6   19.21    1.00
  -6  -8  -6   19.49    1.09
   6  -8  -6   19.47    0.98
   6   8   6   19.38    0.97
   6  -8  -6   18.79    0.92
   6  -8  -6   18.93    0.99
   0  -9  -6   87.34    3.52
   0  -9   6   85.68    3.53
   0  -9  -6   91.20    3.78
   0  -9   6   83.90    3.54
   0  -9   6   85.50    3.48
   0  -9   6   85.82    3.67
   0  -9  -6   87.55    3.58
   0  -9   6   83.45    3.42
   1  -9   6    3.37    0.40
   1  -9   6    3.37    0.39
  -1  -9  -6    3.71    0.42
  -1  -9  -6    3.39    0.45
  -1  -9  -6    3.83    0.43
   1  -9   6    3.14    0.35
  -1  -9  -6    4.02    0.42
  -1  -9  -6    3.41    0.47
   1  -9   6    3.69    0.42
   1  -9   6    3.42    0.41
  -1  -9  -6    3.57    0.27
  -1  -9   6    3.49    0.40
   1  -9  -6    3.24    0.42
   1  -9  -6    3.62    0.49
  -1  -9   6    2.98    0.48
   2  -9   6   23.46    1.23
  -2  -9  -6   24.65    1.45
  -2  -9  -6   24.21    1.22
  -2  -9  -6   23.92    1.27
   2  -9   6   23.60    1.21
   2  -9   6   23.83    1.29
  -2  -9  -6   23.56    1.28
   2  -9   6   24.60    1.26
  -2  -9  -6   23.19    1.24
   2   9  -6   22.49    1.21
  -2  -9   6   22.51    1.23
   2  -9  -6   22.57    1.03
   2  -9  -6   23.96    0.99
   2  -9  -6   22.98    1.24
  -2  -9   6   22.60    1.38
  -3  -9  -6    2.89    0.42
  -3  -9  -6    3.28    0.39
   3  -9   6    3.19    0.41
   3  -9   6    3.37    0.44
   3   9  -6    3.80    0.43
  -3  -9  -6    2.92    0.44
   3  -9   6    3.64    0.43
   3  -9   6    3.13    0.38
   3  -9  -6    3.80    0.29
   3  -9  -6    3.42    0.31
  -3  -9   6    2.91    0.51
   3  -9  -6    3.49    0.42
  -4  -9  -6   23.62    1.30
  -4  -9  -6   24.10    1.27
   4  -9   6   24.08    1.35
  -4  -9  -6   22.55    1.26
   4  -9   6   23.95    1.28
  -4  -9  -6   24.18    1.25
   4  -9  -6   24.92    1.11
  -4  -9   6   26.60    1.34
   4  -9  -6   24.31    1.30
  -4  -9   6   26.80    1.45
   4  -9  -6   25.34    1.17
  -5  -9  -6    6.76    0.57
  -5  -9  -6    6.52    0.58
   5  -9   6    6.90    0.56
  -5  -9  -6    6.40    0.53
   5  -9  -6    5.80    0.47
   5  -9  -6    5.69    0.53
   5  -9  -6    5.49    0.41
  -6  -9  -6   18.07    0.97
   6  -9  -6   18.44    0.88
   0 -10   6    0.25    0.19
   0 -10  -6    0.42    0.20
   0 -10   6    0.22    0.20
   0 -10   6    0.14    0.15
   0 -10  -6    0.28    0.10
   0 -10   6    0.97    0.26
   0 -10  -6    0.25    0.19
   0 -10   6    0.22    0.15
   0 -10   6    0.40    0.21
   1 -10   6   46.78    2.19
  -1 -10  -6   49.76    2.43
   1 -10   6   49.54    2.18
  -1 -10  -6   45.66    2.19
   1 -10   6   45.71    2.10
   1 -10   6   45.42    2.03
  -1 -10  -6   48.83    1.91
  -1 -10  -6   47.50    2.14
   1 -10   6   47.46    2.13
  -1 -10  -6   48.99    2.20
  -1 -10  -6   49.21    2.16
   1 -10  -6   48.08    2.18
   1 -10  -6   48.59    1.87
   1 -10  -6   48.60    2.23
  -1 -10   6   46.35    2.16
  -1 -10   6   47.50    2.33
   1 -10  -6   48.71    1.87
  -1 -10   6   48.61    2.12
  -2 -10  -6    1.23    0.27
   2  10  -6    0.96    0.25
  -2 -10  -6    1.19    0.28
   2 -10   6    1.17    0.27
   2 -10   6    0.97    0.25
  -2 -10  -6    1.30    0.31
   2 -10   6    1.04    0.27
  -2 -10  -6    0.99    0.28
   2 -10   6    0.98    0.28
  -2 -10   6    1.46    0.37
   2 -10  -6    1.49    0.17
   2 -10  -6    1.34    0.29
   2 -10  -6    1.36    0.31
  -2 -10   6    2.59    0.41
   2 -10  -6    1.46    0.20
  -3 -10  -6   11.85    0.80
  -3 -10  -6   12.29    0.79
   3 -10   6   11.54    0.79
   3 -10   6   11.90    0.76
   3 -10   6   12.56    0.87
   3 -10   6   12.56    0.81
  -3 -10  -6   11.90    0.83
   3 -10  -6   11.69    0.61
  -3 -10   6   11.99    0.93
   3 -10  -6   12.41    0.65
   3 -10  -6   11.16    0.79
  -4 -10  -6    5.72    0.55
  -4 -10  -6    5.44    0.52
  -4 -10  -6    5.18    0.50
   4 -10   6    5.81    0.52
   4 -10  -6    4.71    0.49
  -4 -10   6    6.02    0.65
  -4 -10   6    6.06    0.59
   4 -10  -6    5.18    0.40
   4 -10  -6    4.94    0.37
  -5 -10  -6   43.32    1.87
   5 -10  -6   41.05    1.82
   5 -10  -6   41.29    1.73
   0 -11   6   17.83    0.98
   0 -11   6   18.18    1.03
   0 -11   6   18.04    1.08
   0 -11   6   18.44    1.03
   0 -11  -6   18.30    1.12
   0 -11   6   19.57    1.11
   0 -11   6   19.31    1.11
   0 -11  -6   18.75    0.83
   0 -11  -6   19.87    1.09
   0 -11   6   19.37    1.22
  -1 -11  -6    8.96    0.69
  -1 -11  -6    8.85    0.67
   1 -11   6    9.25    0.61
  -1 -11  -6    8.58    0.69
   1 -11   6    8.47    0.67
   1  11  -6    8.30    0.63
   1 -11   6    9.35    0.72
  -1 -11  -6    8.89    0.66
  -1 -11  -6    8.84    0.50
   1 -11   6    9.05    0.67
   1 -11   6    8.70    0.63
   1 -11   6    8.81    0.68
  -1 -11   6    8.85    0.69
   1 -11  -6    8.60    0.46
   1 -11  -6    7.78    0.64
  -1 -11   6    8.29    0.76
   2 -11   6   15.40    0.88
   2  11  -6   13.46    0.83
  -2 -11  -6   13.79    0.91
  -2 -11  -6   14.87    0.87
   2 -11   6   15.43    0.95
   2 -11   6   14.02    0.83
   2 -11   6   14.98    0.89
  -2 -11  -6   12.96    0.85
  -2 -11  -6   13.33    0.88
   2 -11   6   13.76    0.86
   2 -11  -6   12.50    0.61
   2 -11  -6   11.95    0.84
   2 -11  -6   11.95    0.63
  -2 -11   6   12.32    0.97
  -2 -11   6   13.22    0.86
   2 -11  -6   12.84    0.83
  -3 -11  -6    1.21    0.30
  -3 -11  -6    1.18    0.28
   3 -11   6    1.28    0.31
   3 -11   6    1.38    0.28
  -3 -11  -6    1.24    0.26
  -3 -11  -6    1.32    0.30
   3 -11   6    1.66    0.33
  -3 -11   6    1.71    0.41
  -3 -11   6    2.06    0.40
   3 -11  -6    1.75    0.33
   3 -11  -6    1.65    0.20
   3 -11  -6    1.87    0.21
  -4 -11  -6   13.87    0.82
   4 -11   6   13.60    0.80
  -4 -11  -6   13.02    0.78
  -4 -11   6   14.04    0.85
   4 -11  -6   13.72    0.67
   4 -11  -6   13.55    0.65
   4 -11  -6   13.56    0.82
  -5 -11  -6    9.70    0.58
   0 -12  -6    0.82    0.15
   0 -12   6    1.04    0.29
   0 -12  -6    0.57    0.21
   0 -12   6    0.78    0.27
   0 -12   6    1.00    0.24
   0 -12   6    0.78    0.31
   0 -12   6    0.84    0.26
   0 -12   6    0.69    0.23
   1 -12   6   29.86    1.35
  -1 -12  -6   27.91    1.42
   1  12  -6   29.62    1.40
   1 -12   6   30.04    1.39
  -1 -12  -6   29.37    1.42
   1 -12   6   29.27    1.44
   1 -12   6   28.64    1.42
   1 -12   6   30.33    1.41
  -1 -12   6   27.69    1.42
   1 -12  -6   27.76    1.17
   1 -12  -6   27.05    1.41
  -1 -12   6   27.66    1.45
  -1 -12   6   27.03    1.54
   2 -12   6   18.70    1.00
  -2 -12  -6   19.24    1.09
  -2 -12  -6   18.26    1.06
   2 -12   6   20.98    1.07
   2 -12   6   19.97    1.08
  -2 -12  -6   19.59    1.06
   2  12  -6   20.24    1.04
   2 -12   6   20.18    1.07
  -2 -12  -6   19.64    0.90
  -2 -12   6   18.88    1.18
   2 -12  -6   20.09    1.04
  -2 -12   6   18.81    1.05
  -2 -12   6   18.54    1.09
   2 -12  -6   19.57    0.84
  -3 -12  -6    2.61    0.38
  -3 -12  -6    2.90    0.31
  -3 -12  -6    3.12    0.37
  -3 -12  -6    2.55    0.38
   3 -12   6    3.36    0.34
   3 -12   6    3.56    0.39
   3 -12   6    3.50    0.38
  -3 -12   6    3.35    0.51
   3 -12  -6    3.43    0.25
   3 -12  -6    3.28    0.39
  -3 -12   6    3.26    0.45
  -4 -12  -6   18.66    0.89
   4 -12   6   18.29    0.94
   4 -12  -6   20.51    0.96
   0 -13  -6   44.57    1.95
   0 -13   6   43.53    1.96
   0 -13   6   45.47    1.98
   0  13  -6   45.86    1.94
   1 -13   6    6.35    0.49
  -1 -13  -6    5.86    0.50
   1 -13   6    6.57    0.48
   1 -13   6    6.33    0.52
   1  13  -6    6.43    0.49
  -1 -13  -6    5.51    0.50
   1 -13   6    5.64    0.46
   1 -13   6    6.00    0.51
   1 -13  -6    6.60    0.51
  -1 -13   6    6.28    0.60
  -1 -13   6    5.83    0.53
  -2 -13  -6    6.93    0.52
   2 -13   6    6.84    0.48
   2 -13   6    7.27    0.52
   3 -13   6   22.62    1.05
   1 -14   6    5.79    0.43
   0   0  -7    0.16    0.11
   0   0   7    0.22    0.14
   0   0  -7    0.07    0.15
  -1   0   7  209.95    7.86
   1   0   7  201.89    8.04
  -1   0  -7  203.71    7.75
   1   0  -7  207.76    7.79
  -1   0  -7  192.35    8.60
  -1   0  -7  200.34    7.50
   1   0  -7  201.20    8.32
   2   0   7   81.03    3.74
   2   0   7   80.86    3.40
   2   0  -7   72.80    3.89
  -2   0  -7   70.40    4.13
   2   0  -7   77.49    3.37
  -2   0  -7   74.62    3.07
  -2   0   7   77.13    3.47
   3   0   7   15.72    1.16
   3   0  -7   14.29    0.83
  -3   0  -7   14.16    0.88
   3   0  -7   13.80    1.10
   4   0  -7    3.02    0.56
  -4   0  -7    3.32    0.43
   4   0   7    3.45    0.60
   5   0   7    2.93    0.34
   5   0  -7    2.40    0.41
  -5   0  -7    1.94    0.41
  -6   0  -7   48.79    2.19
  -6   0  -7   51.26    2.30
   6   0   7   47.18    2.16
   6   0  -7   52.23    2.03
   7   0   7    1.22    0.28
  -7   0  -7    0.64    0.19
   7   0   7    0.83    0.26
   0  -1   7  147.09    5.90
   0   1  -7  140.07    5.54
   0  -1  -7  147.77    5.82
   0  -1  -7  143.88    5.63
   0   1  -7  135.10    6.44
   0  -1  -7  148.24    5.93
   0   1   7  138.96    5.51
  -1  -1  -7  153.38    5.61
  -1  -1  -7  143.26    6.47
  -1  -1  -7  156.54    5.91
  -1   1   7  155.99    5.82
   1  -1   7  163.69    6.29
   1   1  -7  151.00    5.87
   1   1  -7  148.07    6.68
  -1   1  -7  143.82    6.86
  -1   1  -7  143.67    5.62
  -1   1  -7  142.52    5.79
   1  -1  -7  140.37    6.06
   1   1   7  145.12    6.00
  -1  -1   7  156.49    6.13
   2   1  -7  113.82    5.55
  -2  -1  -7  107.33    5.47
  -2  -1  -7  118.66    4.44
   2   1  -7  114.15    4.73
   2  -1   7  123.48    5.24
   2  -1   7  131.68    4.79
  -2   1   7  120.37    4.80
   2   1   7  113.83    5.03
  -2   1  -7  105.99    4.42
   2   1   7  112.32    4.77
  -2  -1   7  114.22    4.94
  -2   1  -7  104.09    5.72
   2  -1  -7  109.32    4.73
   2  -1  -7  108.77    5.09
   3   1  -7   15.86    1.22
  -3  -1  -7   16.48    0.99
   3  -1  -7   18.24    1.29
  -3  -1   7   19.21    1.49
  -3   1  -7   18.18    1.03
   3   1   7   18.56    1.32
   3  -1  -7   18.33    0.97
   4   1  -7   18.19    1.44
  -4  -1  -7   17.12    1.08
   4  -1  -7   17.96    1.44
  -4   1  -7   18.10    1.12
   4   1   7   18.54    1.43
   4  -1  -7   18.16    1.02
   5  -1   7   18.51    0.99
   5   1  -7   18.91    1.09
  -5  -1  -7   18.03    1.19
   5   1   7   18.01    0.97
   5  -1  -7   18.59    1.09
  -5   1  -7   18.27    1.19
  -6  -1  -7   44.67    1.91
   6  -1   7   42.70    1.94
   6   1  -7   42.53    1.89
  -6   1  -7   44.26    2.04
  -6   1  -7   44.05    2.01
   6   1   7   42.68    1.94
   7  -1   7    2.28    0.36
   7  -1   7    2.15    0.34
   7   1   7    2.20    0.38
  -7   1  -7    1.95    0.34
  -7   1  -7    1.64    0.28
   7   1   7    1.63    0.31
   0   2  -7   33.45    1.61
   0   2  -7   34.89    2.47
   0  -2   7   32.78    2.36
   0  -2   7   37.02    2.03
   0  -2  -7   36.74    1.75
   0   2   7   34.14    1.42
  -1  -2  -7  100.31    3.86
  -1  -2  -7   82.91    3.93
   1   2  -7   95.04    3.76
   1  -2   7  103.17    4.27
  -1  -2  -7   94.94    3.53
   1   2  -7   92.50    4.81
  -1   2   7   96.53    3.56
   1   2   7   85.95    3.77
  -1   2  -7   84.07    4.81
  -1   2  -7   82.24    3.52
   1  -2  -7   88.95    3.82
  -1  -2   7   89.36    4.08
  -1   2  -7   83.40    3.63
   2   2  -7    9.08    1.25
  -2   2   7   10.26    0.78
   2   2  -7    9.41    0.77
  -2  -2  -7    9.96    0.62
  -2  -2   7    9.30    0.95
   2   2   7    9.30    0.82
  -2   2  -7    9.09    1.31
  -2   2  -7    8.84    0.62
   2   2   7    8.94    0.88
   2  -2  -7    8.26    0.76
   2  -2  -7    9.49    0.80
  -3  -2  -7    8.92    0.64
   3   2  -7    9.61    0.86
   3   2   7    8.20    0.86
   3  -2  -7    7.66    0.81
  -3   2  -7    7.85    0.62
   3  -2  -7    7.96    0.58
  -4  -2  -7   38.61    1.92
  -4  -2  -7   38.39    1.68
   4   2  -7   37.50    2.28
  -4   2  -7   39.08    1.92
   4  -2  -7   37.65    1.80
   4   2   7   38.79    2.32
   4  -2  -7   39.57    2.36
   5   2  -7    6.89    0.62
   5   2  -7    6.59    0.58
  -5  -2  -7    6.05    0.64
  -5  -2  -7    6.05    0.48
   5  -2   7    6.25    0.52
   5   2   7    6.64    0.51
   5  -2  -7    7.10    0.60
  -5   2  -7    7.13    0.69
  -5   2  -7    7.03    0.60
   6  -2   7    8.54    0.65
  -6  -2  -7    9.72    0.54
   6  -2   7    8.15    0.63
   6   2  -7    8.66    0.64
   6  -2  -7    8.43    0.68
  -6   2  -7    7.83    0.66
  -6   2  -7    8.22    0.69
   6   2   7    7.82    0.60
   7  -2   7   19.33    0.98
   7  -2   7   19.44    1.03
   7   2   7   19.98    1.02
  -7   2  -7   18.95    1.05
  -7   2  -7   19.21    1.01
  -7  -2   7   20.52    1.16
   0   3  -7   34.24    2.62
   0  -3   7   36.08    2.60
   0  -3   7   36.47    2.61
   0  -3  -7   38.35    1.84
  -1  -3  -7   20.99    1.23
   1   3  -7   20.18    1.14
  -1  -3  -7   21.11    1.01
   1   3  -7   18.39    1.87
   1  -3   7   20.22    1.88
   1  -3  -7   21.56    1.25
   1   3   7   19.71    1.07
  -2  -3  -7    7.23    0.54
   2   3  -7    6.14    0.63
  -2   3   7    6.90    0.62
  -2   3  -7    7.02    0.55
   2   3   7    7.44    0.75
   2  -3  -7    7.77    0.52
   2  -3  -7    7.81    0.73
   2   3   7    7.46    0.76
   3   3  -7    2.28    0.44
  -3  -3  -7    3.35    0.39
   3  -3  -7    3.58    0.37
   3   3   7    3.04    0.52
   3  -3  -7    3.06    0.50
  -3   3  -7    3.32    0.39
   4   3  -7   11.67    1.13
  -4  -3  -7   11.61    0.86
  -4  -3  -7   11.96    0.72
   4   3   7   12.55    1.18
   4  -3  -7   12.79    0.82
  -4   3  -7   12.51    0.90
  -5  -3  -7   20.87    1.04
  -5  -3  -7   21.12    0.89
   5  -3   7   20.32    1.06
   5  -3   7   21.10    1.11
  -5  -3  -7   19.63    1.25
   5   3  -7   21.06    1.17
   5  -3  -7   17.52    1.10
   5  -3  -7   17.01    1.08
  -5   3  -7   17.57    1.09
   5   3   7   16.72    0.98
  -5   3  -7   17.26    1.21
   6  -3   7   18.37    1.05
   6  -3   7   18.56    1.03
   6   3  -7   19.19    1.09
   6  -3  -7   19.54    1.12
  -6   3  -7   19.11    1.10
   6   3   7   17.96    1.02
  -6   3  -7   19.57    1.14
   7  -3   7    0.23    0.20
   7   3  -7    0.18    0.14
   7  -3   7    0.30    0.15
  -7   3  -7    0.34    0.20
  -7   3  -7    0.53    0.22
   7   3   7    0.80    0.23
  -7  -3   7    0.63    0.25
   0  -4  -7    0.43    0.14
   0  -4   7    0.49    0.40
   0  -4  -7    0.40    0.18
   0  -4   7    0.44    0.40
  -1  -4  -7    0.50    0.15
   1  -4   7    1.10    0.52
   1  -4  -7    0.37    0.19
   2   4  -7   94.29    4.11
  -2   4   7   97.86    3.96
  -2  -4  -7   95.62    3.87
   2   4   7   90.97    4.26
   2  -4  -7   96.98    3.81
   2  -4  -7  101.34    4.20
  -2   4  -7   95.06    3.89
  -3  -4  -7   36.33    1.74
   3   4  -7   34.80    2.00
  -3   4  -7   34.46    1.74
   3   4   7   33.48    2.08
   3  -4  -7   34.15    1.64
  -4  -4  -7    5.61    0.49
  -4  -4  -7    5.58    0.58
   4  -4   7    5.64    0.49
  -4  -4  -7    5.87    0.48
   4  -4  -7    6.15    0.54
  -4   4  -7    5.88    0.60
  -5  -4  -7   58.67    2.37
   5  -4   7   62.20    2.45
  -5  -4  -7   56.36    2.66
   5  -4   7   59.33    2.41
   5   4  -7   59.78    2.55
  -5   4  -7   53.48    2.45
   5  -4  -7   54.10    2.47
   5  -4  -7   51.92    2.37
   5   4   7   52.52    2.33
   5  -4  -7   50.78    2.47
  -5   4  -7   51.37    2.61
   6   4  -7    2.58    0.42
   6  -4   7    2.58    0.33
   6  -4   7    3.44    0.42
   6  -4  -7    2.29    0.40
  -6   4  -7    3.02    0.45
   6   4   7    2.97    0.40
  -6  -4   7    2.48    0.44
   7   4  -7    3.41    0.32
   7  -4   7    3.36    0.39
   7   4   7    3.22    0.37
  -7   4  -7    3.11    0.38
  -7  -4   7    3.37    0.39
  -7   4  -7    2.96    0.37
   0  -5  -7  144.05    5.83
   0  -5  -7  144.84    5.54
  -1  -5  -7   32.54    1.42
  -1  -5  -7   30.10    1.54
   1  -5   7   29.76    1.43
   1  -5  -7   36.81    1.82
   1  -5  -7   36.57    1.53
   1   5   7   31.92    1.84
  -2  -5  -7   64.37    2.86
  -2  -5  -7   67.75    2.71
   2  -5  -7   70.75    2.81
   2   5   7   66.28    3.27
  -3  -5  -7   40.92    1.93
  -3  -5  -7   41.47    1.71
  -3  -5  -7   41.56    1.74
   3   5  -7   39.80    2.19
  -3   5  -7   35.66    1.88
   3  -5  -7   34.87    1.76
   3   5   7   33.46    2.21
   4   5  -7   13.63    0.88
   4  -5   7   13.35    0.82
  -4  -5  -7   13.27    0.97
  -4  -5  -7   13.70    0.79
  -4  -5  -7   14.03    0.82
   4  -5  -7   13.09    0.86
   4  -5  -7   11.36    0.83
  -4   5  -7   12.36    0.95
  -5  -5  -7    5.89    0.50
   5  -5   7    6.79    0.56
   5  -5   7    6.40    0.50
   5  -5  -7    6.04    0.56
  -5  -5   7    5.47    0.56
  -5   5  -7    5.83    0.56
   5  -5  -7    5.79    0.51
   6  -5   7    0.45    0.24
   6   5  -7    0.73    0.27
   6   5   7    0.81    0.24
   6  -5  -7    0.56    0.24
  -6  -5   7    0.68    0.26
  -6   5  -7    0.62    0.26
   6  -5  -7    1.10    0.31
   7   5  -7    1.17    0.21
   7   5   7    1.01    0.24
  -7   5  -7    1.14    0.26
  -7  -5   7    0.86    0.17
  -7   5  -7    0.79    0.23
   0  -6  -7  130.95    5.14
  -1  -6  -7   60.90    2.38
  -1  -6  -7   58.72    2.54
   1  -6   7   55.35    2.38
   1   6   7   53.53    2.85
   1  -6  -7   60.23    2.44
  -2  -6  -7   18.65    1.00
  -2  -6  -7   17.14    1.10
   2  -6   7   18.23    1.02
   2   6   7   22.34    1.53
   2  -6  -7   20.81    1.09
  -3  -6  -7   13.78    0.85
  -3  -6  -7   13.48    0.99
  -3  -6  -7   14.02    0.83
   3  -6   7   13.55    0.80
  -3   6  -7   16.04    1.04
   3  -6  -7   15.68    0.92
   3   6   7   14.36    1.28
   4  -6   7   33.36    1.65
   4   6  -7   30.92    1.66
  -4  -6  -7   31.06    1.83
  -4  -6  -7   33.02    1.63
   4  -6   7   32.56    1.53
  -4  -6  -7   32.36    1.59
  -4  -6   7   36.14    1.69
   4  -6  -7   39.00    1.75
  -4   6  -7   38.34    1.92
   4  -6  -7   36.64    1.74
  -4   6  -7   37.24    1.70
   5  -6   7   22.96    1.24
  -5  -6  -7   23.25    1.19
  -5  -6  -7   23.06    1.32
  -5   6  -7   22.73    1.25
   5  -6  -7   23.24    1.28
   5  -6  -7   22.99    1.17
  -5  -6   7   22.61    1.22
   6  -6   7    1.57    0.32
   6   6  -7    1.87    0.37
   6  -6  -7    1.57    0.34
  -6   6  -7    1.60    0.34
   6  -6  -7    1.49    0.31
   6   6   7    1.49    0.28
  -6  -6   7    1.02    0.25
   7   6  -7   47.64    1.93
  -7   6  -7   47.51    1.99
   7  -6  -7   48.98    2.02
   0  -7  -7   18.04    1.07
   1  -7   7    7.34    0.55
   1  -7   7    7.12    0.52
  -1  -7  -7    7.59    0.54
  -1  -7  -7    7.41    0.63
  -1  -7   7    6.22    0.58
  -2  -7  -7   30.70    1.46
   2  -7   7   29.44    1.46
  -2  -7  -7   29.65    1.42
  -2  -7  -7   29.41    1.61
  -2  -7  -7   29.77    1.44
   2  -7   7   29.57    1.39
   2  -7  -7   30.71    1.49
  -2  -7   7   29.52    1.56
  -3  -7  -7   57.19    2.41
   3  -7   7   55.51    2.47
  -3  -7  -7   52.76    2.63
  -3  -7  -7   56.14    2.39
   3   7  -7   55.23    2.46
  -3  -7  -7   56.99    2.44
   3  -7   7   58.37    2.39
   3  -7   7   56.42    2.43
  -3   7  -7   57.23    2.65
  -3  -7   7   55.30    2.56
   3  -7  -7   54.80    2.48
   3  -7  -7   56.68    2.48
  -4  -7  -7   11.00    0.75
  -4  -7  -7   10.12    0.71
  -4  -7  -7   10.46    0.74
   4  -7   7   10.97    0.76
   4  -7   7   11.42    0.81
  -4  -7  -7    9.98    0.88
   4  -7  -7   10.92    0.66
  -4  -7   7   11.20    0.73
  -4   7  -7   11.26    0.92
   4  -7  -7   11.20    0.79
  -5  -7  -7    7.85    0.69
  -5  -7  -7    8.33    0.65
   5  -7   7    8.38    0.70
  -5  -7  -7    8.57    0.63
   5  -7   7    8.78    0.66
   5  -7  -7    8.22    0.68
  -5   7  -7    8.42    0.65
  -5  -7   7    8.53    0.58
   5  -7  -7    8.44    0.60
   6   7  -7   23.40    1.26
   6  -7   7   23.16    1.19
   6  -7  -7   24.90    1.19
  -6   7  -7   24.60    1.21
   6   7   7   24.22    1.16
   6  -7  -7   24.38    1.23
   6  -7  -7   23.47    1.11
   0  -8  -7   14.67    0.89
   0  -8   7   14.61    0.88
   0  -8   7   14.92    0.97
   0  -8  -7   15.67    1.02
   1  -8   7   11.39    0.81
  -1  -8  -7   11.24    0.86
  -1  -8  -7   11.02    0.73
   1  -8   7   11.35    0.73
  -1  -8  -7   11.80    0.73
  -1  -8  -7   11.70    0.54
   1  -8   7   10.58    0.74
  -1  -8  -7   11.66    0.76
  -1  -8   7    9.68    0.71
  -1  -8   7   10.73    0.81
   2  -8   7   58.00    2.53
  -2  -8  -7   58.26    2.72
  -2  -8  -7   59.26    2.52
   2  -8   7   56.68    2.46
   2  -8   7   59.06    2.47
  -2  -8  -7   59.15    2.51
  -2  -8  -7   57.63    2.44
   2   8  -7   55.15    2.46
  -2  -8  -7   58.66    2.48
   2  -8  -7   57.75    2.54
  -2  -8   7   54.68    2.61
   2  -8  -7   58.30    2.52
  -3  -8  -7    8.96    0.66
  -3  -8  -7    8.83    0.82
   3  -8   7    9.53    0.68
   3  -8   7    8.44    0.67
  -3  -8  -7    9.74    0.69
  -3  -8  -7    9.46    0.71
   3  -8   7   10.11    0.74
   3   8  -7    9.33    0.71
  -3   8  -7   10.80    0.87
   3  -8  -7   10.76    0.76
  -3  -8   7   10.18    0.82
  -3  -8   7   10.57    0.62
   3  -8  -7   10.68    0.58
  -4  -8  -7   10.54    0.75
   4  -8   7   10.94    0.76
  -4  -8  -7   11.34    0.76
  -4  -8  -7   11.57    0.80
   4  -8   7   12.05    0.85
   4  -8  -7   11.70    0.68
  -4  -8   7   12.46    0.64
   4  -8  -7   11.72    0.81
   5  -8   7   21.03    1.11
  -5  -8  -7   21.09    1.08
  -5  -8  -7   21.54    1.12
  -5  -8  -7   20.39    1.17
   5  -8  -7   19.28    1.02
   5  -8  -7   19.18    0.96
   5  -8  -7   19.83    1.12
  -6  -8  -7   36.98    1.70
   6  -8   7   36.12    1.61
   6  -8  -7   36.05    1.63
   6  -8  -7   37.98    1.60
   6   8   7   36.34    1.58
   0  -9   7   38.30    1.92
   0  -9  -7   40.16    1.84
   0  -9   7   36.82    1.78
   0  -9   7   38.12    1.76
  -1  -9  -7   62.15    2.82
   1  -9   7   60.01    2.55
   1  -9   7   59.00    2.60
   1  -9   7   60.55    2.58
  -1  -9  -7   60.43    2.56
  -1  -9  -7   59.06    2.60
  -1  -9  -7   61.03    2.30
  -1  -9  -7   60.34    2.55
  -1  -9  -7   60.69    2.60
   1  -9   7   63.96    2.74
  -1  -9   7   55.50    2.55
  -1  -9   7   57.86    2.54
  -1  -9   7   56.32    2.71
  -2  -9  -7   22.90    1.19
  -2  -9  -7   22.81    1.21
  -2  -9  -7   22.42    1.23
   2  -9   7   22.68    1.25
   2  -9   7   23.29    1.22
   2  -9   7   22.86    1.19
  -2  -9  -7   23.42    1.43
   2   9  -7   20.87    1.18
  -2  -9  -7   23.11    1.24
   2  -9   7   22.02    1.18
   2  -9  -7   23.03    0.98
   2  -9  -7   23.10    0.95
  -2  -9   7   22.12    1.35
   2  -9  -7   22.85    1.22
  -2  -9   7   21.72    1.20
   3  -9   7    5.59    0.55
   3  -9   7    4.66    0.49
   3  -9   7    5.28    0.48
   3   9  -7    5.20    0.51
  -3  -9  -7    5.14    0.48
  -3  -9  -7    5.20    0.46
   3  -9   7    4.98    0.50
  -3  -9  -7    4.99    0.49
  -3  -9  -7    4.58    0.49
   3  -9  -7    6.28    0.41
  -3  -9   7    6.87    0.68
   3  -9  -7    6.52    0.56
   3  -9  -7    6.21    0.37
  -4  -9  -7    2.89    0.41
   4  -9   7    2.50    0.43
  -4  -9  -7    2.32    0.39
  -4  -9  -7    2.49    0.38
   4  -9   7    2.70    0.41
   4  -9  -7    2.25    0.25
   4  -9  -7    2.18    0.38
   4  -9  -7    1.69    0.27
  -5  -9  -7   11.46    0.76
  -5  -9  -7   11.57    0.73
  -5  -9  -7   11.00    0.69
   5  -9   7   12.21    0.74
   5  -9  -7    9.80    0.62
   5  -9  -7    9.98    0.58
   5  -9  -7    9.99    0.71
  -6  -9  -7   12.88    0.76
   6  -9  -7   14.41    0.69
   0 -10   7    0.11    0.17
   0 -10   7    0.36    0.17
   0 -10   7    0.52    0.25
  -1 -10  -7   19.48    1.07
  -1 -10  -7   19.42    1.08
  -1 -10  -7   18.75    1.11
   1 -10   7   17.68    1.03
   1 -10   7   19.19    1.12
   1 -10   7   19.28    1.09
  -1 -10  -7   19.33    1.11
  -1 -10  -7   19.14    0.86
  -1 -10   7   19.72    1.10
  -1 -10   7   19.42    1.22
  -2 -10  -7    3.42    0.44
  -2 -10  -7    4.01    0.42
   2 -10   7    3.43    0.45
  -2 -10  -7    3.54    0.44
   2 -10   7    3.34    0.46
   2  10  -7    3.25    0.40
  -2 -10  -7    3.47    0.41
   2 -10   7    3.83    0.42
   2 -10   7    3.80    0.42
  -2 -10   7    3.49    0.55
   2 -10  -7    4.01    0.27
  -2 -10   7    3.50    0.47
   2 -10  -7    4.02    0.26
   2 -10  -7    4.26    0.45
  -3 -10  -7    7.12    0.57
   3 -10   7    7.14    0.59
   3 -10   7    6.80    0.63
   3 -10   7    6.95    0.55
   3 -10   7    7.54    0.60
  -3 -10  -7    6.80    0.52
   3  10  -7    6.92    0.57
  -3 -10  -7    6.84    0.60
  -3 -10  -7    6.47    0.57
   3 -10  -7    6.60    0.58
  -3 -10   7    7.15    0.71
   3 -10  -7    6.59    0.43
   3 -10  -7    6.63    0.41
  -4 -10  -7   73.16    3.01
   4 -10   7   76.23    3.03
  -4 -10  -7   75.80    3.04
  -4 -10  -7   75.36    3.08
  -4 -10   7   73.33    3.06
   4 -10  -7   71.74    3.05
   4 -10  -7   72.16    2.84
   4 -10  -7   71.52    2.86
  -4 -10   7   75.43    3.19
  -5 -10  -7    2.13    0.33
   5 -10  -7    1.25    0.20
   5 -10  -7    1.66    0.29
   5 -10  -7    1.33    0.21
   0 -11  -7   24.21    1.27
   0 -11   7   24.85    1.43
   0 -11   7   24.91    1.30
   0 -11  -7   24.28    1.01
   0 -11   7   23.40    1.23
  -1 -11  -7   19.36    1.07
  -1 -11  -7   19.29    1.06
   1 -11   7   19.13    1.04
  -1 -11  -7   18.41    1.10
   1  11  -7   18.53    1.04
   1 -11   7   19.06    1.09
  -1 -11   7   17.45    1.18
  -1 -11   7   18.36    1.08
   2 -11   7    7.06    0.57
  -2 -11  -7    6.05    0.54
   2 -11   7    7.21    0.59
   2  11  -7    6.33    0.53
  -2 -11  -7    6.02    0.56
   2 -11   7    6.17    0.52
  -2 -11  -7    6.21    0.56
  -2 -11  -7    6.26    0.44
  -2 -11   7    6.63    0.59
  -2 -11   7    6.32    0.67
   2 -11  -7    6.09    0.36
   2 -11  -7    6.40    0.55
  -3 -11  -7    1.41    0.25
  -3 -11  -7    1.28    0.31
   3 -11   7    1.75    0.30
  -3 -11  -7    1.79    0.32
   3 -11   7    2.03    0.35
   3 -11   7    2.15    0.35
  -3 -11  -7    1.44    0.32
   3 -11  -7    2.07    0.34
  -3 -11   7    2.14    0.39
  -3 -11   7    1.82    0.42
   3 -11  -7    1.79    0.20
  -4 -11  -7    5.69    0.49
  -4 -11  -7    5.43    0.51
  -4 -11  -7    6.00    0.46
   4 -11   7    6.18    0.49
   4 -11  -7    5.29    0.49
   4 -11  -7    5.52    0.36
  -5 -11  -7    2.47    0.27
   0 -12   7    1.92    0.40
   0 -12   7    2.77    0.42
   0 -12   7    1.84    0.37
  -1 -12  -7   16.07    0.94
   1 -12   7   17.30    1.00
   1 -12   7   16.32    0.92
  -1 -12  -7   16.24    0.96
   1 -12   7   15.83    0.97
   1  12  -7   16.68    0.94
  -1 -12   7   18.76    1.01
  -1 -12   7   18.12    1.12
  -2 -12  -7   20.06    1.05
   2 -12   7   18.60    1.00
   2 -12   7   19.54    1.07
  -2 -12  -7   18.08    1.04
   2  12  -7   19.62    1.04
  -2 -12  -7   17.20    1.05
   2 -12   7   19.78    1.08
  -2 -12   7   21.13    1.21
  -2 -12   7   22.61    1.09
  -2 -12   7   21.48    1.12
   3 -12   7   10.14    0.67
  -3 -12  -7   10.20    0.65
   3 -12   7    9.81    0.61
  -3 -12  -7    9.40    0.67
  -3 -12  -7   10.15    0.55
   3 -12  -7   12.00    0.70
  -3 -12   7   11.62    0.75
  -3 -12   7   11.69    0.82
  -4 -12  -7    2.95    0.24
   0 -13   7   23.42    1.20
   0  13  -7   23.81    1.16
   1 -13   7    2.55    0.35
   1 -13   7    2.91    0.38
   1  13  -7    3.16    0.34
  -1 -13   7    2.39    0.36
   2 -13   7   12.93    0.74
   2 -13   7   12.15    0.68
   2  13  -7   12.99    0.72
   3 -13   7   11.80    0.66
   1 -14   7    6.23    0.45
   0   0  -8  510.25   20.98
   0   0  -8  549.68   20.23
   0   0   8  589.73   20.46
   1   0  -8   33.45    2.21
  -1   0  -8   37.11    1.83
  -1   0  -8   37.46    1.60
  -1   0   8   36.74    1.90
  -1   0  -8   35.03    2.47
   1   0  -8   37.26    1.85
   1   0   8   38.81    2.10
   2   0   8   33.64    1.79
  -2   0  -8   29.43    2.44
  -2   0   8   33.48    1.93
   2   0   8   34.39    2.13
   2   0  -8   32.36    1.79
  -2   0  -8   31.54    1.51
  -3   0  -8   48.15    2.28
   3   0  -8   51.97    2.24
   3   0   8   54.65    2.72
   4   0  -8   26.40    1.85
  -4   0  -8   27.03    1.25
  -4   0  -8   26.24    1.46
   5   0  -8    5.60    0.56
   5   0  -8    5.48    0.43
  -5   0  -8    5.39    0.52
   5   0   8    5.46    0.48
  -5   0  -8    5.30    0.61
  -5   0  -8    5.65    0.56
  -6   0  -8   36.25    1.66
  -6   0  -8   37.23    1.78
   6   0  -8   36.87    1.79
   6   0   8   35.78    1.67
   7   0   8   81.82    3.37
   7   0   8   80.41    3.40
  -7   0  -8   88.91    3.19
  -7   0  -8   89.01    3.47
   0   1   8   36.90    1.78
   0  -1   8   36.48    2.03
   0  -1  -8   35.71    1.80
   0  -1  -8   35.87    2.04
   0   1  -8   34.86    2.49
   0   1  -8   35.88    1.75
  -1  -1  -8    4.54    0.37
  -1  -1  -8    4.17    0.69
   1   1  -8    4.68    0.50
   1   1  -8    4.33    0.78
  -1  -1  -8    4.96    0.53
  -1   1   8    4.83    0.48
   1  -1   8    5.08    0.67
   1  -1  -8    4.15    0.55
  -1   1  -8    4.22    0.37
   1  -1  -8    5.03    0.54
  -1   1  -8    4.42    0.47
   1   1   8    5.07    0.59
  -1   1  -8    4.65    0.88
  -1  -1   8    4.58    0.59
   2  -1   8   53.68    2.95
   2  -1   8   55.92    2.55
   2   1  -8   50.77    2.51
   2   1  -8   47.06    3.18
  -2   1   8   52.82    2.58
  -2  -1  -8   50.63    2.23
   2   1   8   54.74    2.86
   2  -1  -8   52.89    2.56
  -2  -1   8   54.81    2.78
   2   1   8   52.81    2.57
  -2   1  -8   49.33    2.23
  -2   1  -8   51.67    3.52
   3   1  -8   90.57    4.05
  -3  -1  -8   90.04    3.64
   3   1   8   89.28    4.08
   3  -1  -8   85.58    3.55
  -3   1  -8   84.83    3.63
  -4  -1  -8   72.73    2.85
  -4  -1  -8   72.86    3.12
   4   1  -8   71.07    3.61
   4  -1  -8   68.38    2.98
   4   1   8   71.56    3.59
  -4   1  -8   68.06    3.10
  -5  -1  -8   24.69    1.33
   5   1  -8   24.62    1.35
  -5  -1  -8   24.49    1.22
  -5  -1  -8   22.82    1.45
   5  -1   8   23.79    1.21
   5   1  -8   25.52    1.25
   5  -1  -8   25.48    1.36
  -5   1  -8   24.75    1.47
  -5   1  -8   25.13    1.32
  -5   1  -8   25.33    1.33
   5   1   8   23.85    1.20
   6  -1   8    2.89    0.40
   6   1  -8    3.11    0.31
  -6  -1  -8    3.34    0.33
   6   1   8    2.19    0.35
   6  -1  -8    2.82    0.45
  -6   1  -8    2.82    0.44
  -6   1  -8    2.41    0.38
   7  -1   8    6.07    0.49
   7  -1   8    5.83    0.49
  -7   1  -8    4.88    0.40
   7   1   8    5.12    0.47
  -7   1  -8    5.26    0.50
   0  -2  -8    2.22    0.35
   0   2  -8    2.14    0.66
   0   2  -8    2.18    0.32
   0  -2   8    2.37    0.47
   0   2   8    2.89    0.30
   1   2  -8   75.89    4.53
  -1  -2  -8   84.38    3.60
  -1  -2  -8   77.26    3.72
   1  -2   8   85.44    4.00
   1   2  -8   81.00    3.51
  -1  -2  -8   83.19    3.28
  -1   2   8   81.99    3.38
  -1   2  -8   83.52    3.31
  -1  -2   8   87.96    3.96
  -1   2  -8   81.78    4.74
  -1   2  -8   84.47    3.47
   1  -2  -8   86.10    3.63
   1   2   8   87.55    3.67
  -2  -2  -8    7.66    0.58
   2   2  -8    7.34    0.72
   2   2  -8    7.79    1.24
  -2   2   8    8.22    0.75
   2   2   8   10.00    0.87
   2  -2  -8    9.68    0.62
  -2   2  -8    9.65    1.46
   2   2   8    9.31    0.92
  -2   2  -8    8.89    0.63
   2  -2  -8    9.68    0.84
  -3  -2  -8   31.65    1.65
   3   2  -8   32.88    1.98
   3  -2  -8   34.38    1.61
   3  -2  -8   35.06    2.03
  -3   2  -8   34.51    1.69
   3   2   8   36.53    2.10
  -4  -2  -8    0.27    0.15
  -4  -2  -8    1.06    0.29
   4   2  -8    0.77    0.38
  -4   2  -8    0.62    0.23
   4  -2  -8    0.59    0.21
   4  -2  -8    0.36    0.29
   4   2   8    0.30    0.26
  -5  -2  -8   28.91    1.66
   5  -2   8   29.76    1.42
   5   2  -8   29.98    1.48
  -5  -2  -8   29.38    1.39
  -5  -2  -8   29.10    1.31
   5   2  -8   30.45    1.56
  -5   2  -8   29.88    1.52
  -5   2  -8   30.37    1.54
  -5   2  -8   28.80    1.66
   5  -2  -8   29.30    1.52
   5   2   8   27.72    1.37
   6  -2   8   10.84    0.69
   6  -2   8   10.46    0.71
   6   2  -8    9.89    0.63
  -6   2  -8    7.62    0.65
   6   2   8    7.52    0.60
   6  -2  -8    7.72    0.69
  -6   2  -8    7.51    0.66
   7  -2   8    4.13    0.42
   7  -2   8    3.61    0.37
  -7  -2   8    3.72    0.49
  -7   2  -8    3.46    0.41
   7   2   8    3.80    0.40
  -7   2  -8    3.90    0.38
   0   3  -8   78.07    4.66
   0  -3  -8   79.79    3.46
  -1  -3  -8  102.74    3.89
   1   3  -8  101.22    4.10
  -1   3   8  100.37    3.81
  -1  -3  -8  105.92    4.24
   1   3  -8   93.70    5.41
   1   3   8   89.79    4.04
   1  -3  -8   99.00    4.24
  -2  -3  -8   11.87    0.77
   2   3  -8   11.59    0.94
   2   3   8   12.30    1.04
   2  -3  -8   13.58    1.05
   2  -3  -8   13.04    0.76
  -2   3  -8   12.70    0.81
  -3  -3  -8   13.79    0.91
   3   3  -8   13.20    1.13
   3  -3  -8   14.71    0.88
   3   3   8   14.65    1.23
   3  -3  -8   14.79    1.20
  -3   3  -8   13.97    0.93
  -4  -3  -8    6.59    0.50
  -4  -3  -8    7.40    0.54
  -4  -3  -8    7.04    0.65
   4  -3  -8    6.26    0.57
  -4   3  -8    6.63    0.65
   5  -3   8   24.51    1.28
   5  -3   8   24.55    1.34
   5   3  -8   25.26    1.41
  -5  -3  -8   24.45    1.26
   5   3  -8   25.12    1.37
  -5  -3  -8   24.99    1.52
   5  -3  -8   26.92    1.36
   5  -3  -8   27.88    1.43
  -5   3  -8   27.93    1.58
  -5   3  -8   27.08    1.40
   5  -3  -8   28.27    1.44
   5   3   8   25.81    1.26
   6   3  -8    7.73    0.61
   6  -3   8    7.34    0.59
   6  -3   8    7.91    0.62
  -6   3  -8    7.45    0.64
   6   3   8    8.36    0.60
  -6   3  -8    8.08    0.66
   6  -3  -8    7.70    0.66
   7  -3   8    0.19    0.13
   7  -3   8    0.35    0.21
  -7  -3   8    0.19    0.22
  -7   3  -8    0.49    0.21
   7   3   8    0.44    0.21
  -7   3  -8    0.27    0.18
   0  -4  -8  161.48    6.48
  -1  -4  -8   10.43    0.69
  -1  -4  -8    9.96    0.87
   1   4   8   10.69    0.74
   1  -4  -8   11.72    0.92
   1  -4  -8   13.55    0.72
  -2  -4  -8    3.77    0.41
   2   4  -8    4.52    0.55
  -2   4  -8    3.69    0.41
   2  -4  -8    3.92    0.39
   2  -4  -8    4.08    0.57
   2   4   8    3.76    0.58
   3   4  -8    7.10    0.80
  -3  -4  -8    7.50    0.63
  -3   4  -8    5.97    0.58
   3  -4  -8    5.87    0.52
   3   4   8    5.60    0.77
  -4  -4  -8   65.09    2.67
  -4  -4  -8   62.90    2.63
  -4  -4  -8   62.29    2.90
   4  -4  -8   61.97    2.78
  -4   4  -8   62.63    2.91
   4  -4  -8   67.70    2.79
  -5  -4  -8   15.18    1.11
  -5  -4  -8   15.84    0.90
   5  -4   8   16.29    0.95
   5  -4   8   16.29    0.94
   5   4  -8   15.61    1.01
  -5   4  -8   16.64    1.15
   5  -4  -8   17.29    1.03
  -5   4  -8   16.00    1.00
   5  -4  -8   16.14    1.03
   5  -4  -8   15.73    0.93
   5   4   8   16.65    0.90
   6   4  -8   41.92    1.89
   6  -4   8   42.73    1.79
   6  -4   8   44.39    1.88
   6   4   8   40.18    1.81
  -6   4  -8   39.19    1.89
  -6   4  -8   39.30    1.92
   6  -4  -8   40.62    1.89
  -6  -4   8   37.61    1.92
   6  -4  -8   40.60    1.93
   7   4  -8    5.01    0.33
   7  -4   8    4.96    0.46
  -7  -4   8    5.30    0.45
  -7   4  -8    5.18    0.44
   7   4   8    5.13    0.44
  -7   4  -8    4.74    0.45
   0  -5  -8   16.20    1.14
  -1  -5  -8  143.98    5.62
   1   5   8  134.86    6.01
   1  -5  -8  147.76    5.54
   1  -5  -8  149.64    5.96
  -2  -5  -8  109.13    4.32
  -2  -5  -8  110.37    4.10
  -2   5  -8  104.75    4.31
   2   5   8   98.42    4.73
   2  -5  -8  105.61    4.21
  -3  -5  -8   10.36    0.69
  -3  -5  -8   10.75    0.69
  -3  -5  -8    9.65    0.80
  -3   5  -8   12.78    0.89
   3   5   8   12.39    1.18
   3  -5  -8   11.66    0.78
   4   5  -8    6.32    0.59
  -4  -5  -8    6.34    0.66
  -4  -5  -8    6.89    0.56
  -4  -5  -8    6.88    0.53
   4  -5  -8    7.72    0.63
   4  -5  -8    6.31    0.59
  -4   5  -8    7.02    0.69
   5  -5   8    8.01    0.62
  -5  -5  -8    7.54    0.56
   5  -5   8    8.35    0.58
   5   5  -8    8.09    0.68
  -5  -5   8    6.88    0.64
  -5   5  -8    6.86    0.61
   5  -5  -8    6.93    0.56
   5  -5  -8    7.07    0.64
   5  -5  -8    6.60    0.62
   6  -5   8   19.42    1.00
   6   5  -8   17.93    1.01
   6  -5  -8   15.77    0.95
   6   5   8   15.62    0.91
  -6  -5   8   16.01    0.98
  -6   5  -8   15.74    0.98
   6  -5  -8   17.28    1.02
   7   5  -8    7.87    0.43
   7  -5  -8    7.26    0.54
  -7   5  -8    7.02    0.51
  -7  -5   8    7.45    0.41
   0  -6  -8   71.75    3.33
  -1  -6  -8    6.96    0.60
   1   6   8    6.70    0.80
   1  -6  -8    7.20    0.55
   2  -6   8   28.39    1.40
  -2  -6  -8   27.90    1.54
  -2  -6  -8   29.72    1.38
  -2  -6  -8   29.56    1.38
  -2  -6  -8   28.97    1.39
   2  -6   8   29.92    1.35
  -2  -6   8   29.14    1.49
   2   6   8   28.13    1.91
   2  -6  -8   31.49    1.48
   3  -6   8    9.51    0.63
  -3  -6  -8    9.61    0.67
  -3  -6  -8    9.53    0.64
  -3  -6  -8    9.88    0.82
   3  -6  -8    8.37    0.67
  -3   6  -8    9.67    0.80
  -4  -6  -8    7.62    0.59
   4   6  -8    6.64    0.61
  -4  -6  -8    7.06    0.72
  -4  -6  -8    6.79    0.59
   4  -6   8    6.89    0.52
   4  -6   8    7.02    0.59
   4  -6   8    7.96    0.57
  -4  -6  -8    6.50    0.53
  -4   6  -8    6.75    0.69
   4  -6  -8    6.88    0.50
   4  -6  -8    6.62    0.60
  -4   6  -8    6.63    0.60
  -4  -6   8    6.21    0.59
   4  -6  -8    6.79    0.60
   5  -6   8   33.71    1.70
  -5  -6  -8   37.35    1.70
  -5  -6  -8   34.66    1.80
  -5  -6  -8   35.54    1.66
  -5  -6   8   36.24    1.71
  -5   6  -8   36.97    1.74
   5  -6  -8   37.91    1.80
   5  -6  -8   37.75    1.67
   6  -6   8   22.13    1.16
   6   6  -8   21.54    1.19
  -6  -6   8   24.38    1.12
  -6   6  -8   21.98    1.17
   6  -6  -8   22.59    1.15
   6  -6  -8   23.70    1.23
   6   6   8   22.73    1.12
   7   6  -8    0.12    0.10
  -7   6  -8    0.19    0.17
  -7   6  -8    0.34    0.17
   7  -6  -8    0.11    0.15
   0  -7   8    1.90    0.34
   0  -7   8    2.44    0.35
   1  -7   8   40.15    1.88
  -1  -7  -8   38.49    1.97
  -1  -7  -8   41.90    1.80
   1  -7   8   39.09    1.79
  -1  -7  -8   41.36    1.83
  -1  -7   8   39.68    1.79
  -1  -7   8   42.51    1.95
  -2  -7  -8   67.44    2.79
   2  -7   8   64.58    2.72
   2  -7   8   66.45    2.80
  -2  -7  -8   69.29    2.77
  -2  -7  -8   69.51    2.78
  -2  -7  -8   68.68    3.02
  -2  -7   8   63.41    2.89
   2  -7  -8   63.97    2.82
   2   7   8   63.05    3.43
  -3  -7  -8   51.07    2.25
  -3  -7  -8   48.74    2.20
   3  -7   8   53.15    2.22
   3  -7   8   50.97    2.28
   3   7  -8   49.24    2.27
  -3  -7  -8   50.69    2.49
  -3  -7   8   51.60    2.24
   3  -7  -8   51.72    2.31
  -3   7  -8   53.03    2.48
   3  -7  -8   49.35    2.31
  -3  -7   8   50.17    2.36
   4  -7   8   14.12    0.81
  -4  -7  -8   12.60    0.78
  -4  -7  -8   12.48    0.82
  -4  -7  -8   12.98    0.82
   4   7  -8   13.14    0.86
   4  -7   8   13.87    0.89
   4  -7   8   13.13    0.82
   4  -7  -8    9.99    0.80
   4  -7  -8   11.45    0.83
   4  -7  -8   11.32    0.69
  -4  -7   8   11.46    0.77
  -5  -7  -8   40.31    1.87
   5  -7   8   42.77    1.90
  -5  -7  -8   40.67    1.97
   5  -7   8   38.94    1.94
  -5  -7  -8   40.47    1.84
   5  -7  -8   41.68    1.96
  -5  -7   8   43.43    1.81
  -5   7  -8   41.43    1.90
   5  -7  -8   42.09    1.82
   6  -7   8    5.85    0.49
   6   7  -8    5.52    0.50
   6  -7  -8    5.61    0.46
   6   7   8    5.39    0.45
  -6   7  -8    5.12    0.47
   6  -7  -8    5.52    0.50
   6  -7  -8    5.41    0.42
   0  -8   8    8.67    0.70
   0  -8   8    8.27    0.62
  -1  -8  -8   46.72    2.26
  -1  -8  -8   48.03    1.77
   1  -8   8   44.44    2.01
  -1  -8  -8   46.85    2.03
  -1  -8  -8   46.16    2.06
  -1  -8  -8   46.94    2.05
   1  -8   8   46.59    2.15
   1  -8   8   45.50    2.03
  -1  -8   8   43.04    2.15
  -1  -8   8   42.74    2.02
   2  -8   8    5.82    0.50
   2  -8   8    5.07    0.50
  -2  -8  -8    4.49    0.46
  -2  -8  -8    5.78    0.63
   2   8  -8    4.47    0.46
   2  -8   8    4.64    0.46
  -2  -8  -8    4.65    0.47
  -2  -8  -8    4.81    0.49
   2  -8  -8    5.47    0.52
  -2  -8   8    5.90    0.60
  -2  -8   8    4.68    0.42
   2  -8  -8    5.15    0.51
  -3  -8  -8    0.99    0.28
   3   8  -8    1.29    0.30
  -3  -8  -8    1.14    0.26
  -3  -8  -8    1.24    0.28
  -3  -8  -8    1.20    0.28
   3  -8   8    1.24    0.29
  -3  -8  -8    1.19    0.34
   3  -8   8    2.16    0.36
   3  -8  -8    2.17    0.38
  -3   8  -8    2.22    0.45
  -3  -8   8    2.91    0.49
  -3  -8   8    2.12    0.31
  -4  -8  -8    1.77    0.33
   4   8  -8    1.74    0.35
  -4  -8  -8    1.92    0.35
   4  -8   8    1.85    0.34
   4  -8   8    1.88    0.37
  -4  -8  -8    1.57    0.32
   4  -8  -8    2.56    0.29
   4  -8  -8    2.44    0.40
  -4  -8   8    2.89    0.30
   5  -8   8   16.36    0.91
  -5  -8  -8   15.55    0.90
  -5  -8  -8   15.70    0.96
  -5  -8  -8   16.03    0.89
   5  -8  -8   14.87    0.83
   5  -8  -8   14.39    0.76
   5  -8  -8   14.48    0.93
  -6  -8  -8   14.27    0.84
   6   8  -8   13.95    0.80
   6  -8  -8   14.48    0.75
   6  -8  -8   14.11    0.80
   0  -9   8   60.09    2.55
   0  -9   8   59.96    2.71
   0  -9   8   58.76    2.56
  -1  -9  -8   13.08    0.99
   1  -9   8   12.28    0.80
   1  -9   8   11.89    0.77
  -1  -9  -8   13.12    0.83
  -1  -9  -8   12.44    0.79
   1  -9   8   12.97    0.91
   1   9  -8   12.26    0.79
  -1  -9   8   10.91    0.77
  -1  -9   8   10.82    0.87
  -2  -9  -8    5.86    0.52
   2  -9   8    5.44    0.50
   2  -9   8    6.46    0.57
  -2  -9  -8    6.07    0.44
   2   9  -8    5.42    0.51
  -2  -9  -8    5.26    0.52
  -2  -9  -8    5.88    0.54
   2  -9   8    5.40    0.51
  -2  -9  -8    6.34    0.68
   2  -9  -8    7.38    0.59
  -2  -9   8    7.11    0.67
   3   9  -8   50.54    2.23
   3  -9   8   48.96    2.25
  -3  -9  -8   49.17    2.11
  -3  -9  -8   48.74    2.18
   3  -9   8   51.69    2.21
  -3  -9  -8   51.76    2.19
  -3  -9  -8   49.18    2.23
   3  -9  -8   47.58    1.97
   3  -9  -8   48.14    2.22
  -3  -9   8   48.00    2.37
   4  -9   8    6.39    0.56
  -4  -9  -8    6.00    0.53
  -4  -9  -8    6.59    0.58
  -4  -9  -8    6.19    0.54
   4  -9  -8    5.85    0.39
   4  -9  -8    5.84    0.43
   4  -9  -8    6.26    0.56
  -5  -9  -8   14.66    0.87
   5  -9   8   15.37    0.86
  -5  -9  -8   15.13    0.90
   5  -9  -8   15.44    0.75
   5  -9  -8   15.27    0.78
   5  -9  -8   15.14    0.89
  -6  -9  -8    2.20    0.30
   6  -9  -8    2.12    0.22
   0 -10   8   34.46    1.78
   0 -10   8   33.75    1.61
   0 -10   8   32.98    1.63
  -1 -10  -8    2.81    0.40
   1 -10   8    1.90    0.40
   1 -10   8    2.43    0.36
  -1 -10  -8    1.94    0.36
   1  10  -8    1.44    0.29
   1 -10   8    1.84    0.34
  -1 -10   8    1.22    0.30
  -1 -10   8    1.67    0.38
  -2 -10  -8    2.62    0.39
   2 -10   8    2.01    0.34
  -2 -10  -8    2.39    0.27
   2  10  -8    2.33    0.37
  -2 -10  -8    2.83    0.44
  -2 -10  -8    2.57    0.41
   2 -10   8    2.39    0.38
   2 -10  -8    1.97    0.35
  -2 -10   8    1.96    0.37
  -2 -10   8    1.68    0.41
  -3 -10  -8    2.04    0.34
  -3 -10  -8    1.52    0.27
  -3 -10  -8    1.98    0.38
   3 -10   8    1.90    0.33
   3 -10   8    1.56    0.32
  -3 -10  -8    1.62    0.33
   3  10  -8    1.88    0.35
   3 -10  -8    1.45    0.31
  -3 -10   8    2.12    0.44
   3 -10  -8    1.96    0.20
   3 -10  -8    1.72    0.20
  -4 -10  -8    3.36    0.39
  -4 -10  -8    3.04    0.40
  -4 -10  -8    2.87    0.43
   4 -10  -8    3.43    0.28
   4 -10  -8    3.42    0.42
   4 -10  -8    3.45    0.29
  -5 -10  -8   48.00    1.99
   5 -10  -8   47.15    1.83
   5 -10  -8   46.74    1.99
   0 -11   8   26.33    1.36
   0 -11   8   25.56    1.31
   0 -11   8   26.19    1.48
   1 -11   8   14.44    0.86
   1 -11   8   14.16    0.89
   1  11  -8   13.83    0.86
  -1 -11  -8   14.50    0.89
  -1 -11   8   13.61    0.99
  -1 -11   8   15.05    0.92
  -2 -11  -8    7.72    0.46
   2 -11   8    8.41    0.60
  -2 -11  -8    7.34    0.62
   2 -11   8    7.88    0.62
  -2 -11  -8    7.42    0.60
   2  11  -8    7.89    0.60
  -2 -11   8    6.98    0.61
  -2 -11   8    7.03    0.70
  -3 -11  -8    2.57    0.36
  -3 -11  -8    3.18    0.43
  -3 -11  -8    2.57    0.30
   3 -11   8    3.07    0.40
  -3 -11  -8    2.35    0.37
   3  11  -8    3.11    0.37
   3 -11   8    2.82    0.35
  -3 -11   8    3.10    0.49
   3 -11  -8    2.79    0.40
  -3 -11   8    3.39    0.46
   3 -11  -8    2.81    0.23
  -4 -11  -8   12.92    0.69
   4 -11  -8   12.48    0.76
   0  12  -8    1.59    0.29
   0 -12   8    1.86    0.36
   0 -12   8    1.70    0.39
   1  12  -8   34.14    1.58
   1 -12   8   32.91    1.55
   1 -12   8   32.84    1.60
  -1 -12   8   35.78    1.62
  -1 -12   8   36.13    1.77
  -2 -12  -8    2.51    0.37
   2 -12   8    2.13    0.35
   2 -12   8    2.65    0.33
  -2 -12  -8    2.36    0.35
   2  12  -8    2.82    0.35
  -2 -12   8    2.99    0.41
  -2 -12   8    2.49    0.44
  -2 -12   8    2.41    0.39
   3 -12   8    2.02    0.27
   3 -12  -8    1.59    0.28
   0 -13   8    1.97    0.34
   0 -13   8    1.51    0.31
   0  13  -8    1.73    0.27
   1 -13   8   23.90    1.16
   1  13  -8   24.03    1.13
  -1  13  -8   21.97    1.10
   2 -13   8    0.55    0.21
  -2  13  -8    0.27    0.14
   0   0  -9    0.19    0.26
  -1   0  -9    0.53    0.15
  -1   0  -9    0.20    0.15
   1   0  -9    0.16    0.26
  -1   0  -9    0.37    0.35
   1   0   9    0.81    0.32
   2   0  -9   63.59    2.69
   2   0  -9   62.55    3.01
  -2   0  -9   61.58    2.67
   2   0   9   65.72    3.03
   2   0   9   65.39    3.45
   3   0  -9  101.89    4.70
   3   0  -9  104.41    4.22
  -3   0  -9  105.48    4.28
   3   0   9  109.21    4.76
   4   0  -9   59.24    3.22
  -4   0  -9   58.71    2.71
   5   0  -9   18.23    0.85
  -5   0  -9   17.66    0.99
  -5   0  -9   17.78    1.06
   5   0  -9   18.03    1.11
  -5   0  -9   17.40    1.20
   6   0  -9   43.42    2.04
  -6   0  -9   43.02    1.85
  -6   0  -9   44.16    2.03
   6   0   9   41.81    1.90
  -7   0  -9    0.16    0.20
   7   0   9    0.00    0.18
   7   0   9    0.26    0.19
   0   1  -9   78.45    3.32
   0   1  -9   71.68    4.21
   0   1   9   77.04    3.37
   0  -1   9   80.10    3.68
   0  -1  -9   72.40    3.62
   0  -1  -9   77.50    3.36
  -1   1   9   50.28    2.33
  -1  -1  -9   41.42    2.69
  -1  -1  -9   48.28    2.32
   1   1  -9   47.37    2.28
   1  -1   9   51.30    2.71
   1   1  -9   41.87    2.93
  -1  -1  -9   49.76    2.02
   1  -1  -9   45.03    2.46
  -1   1  -9   43.73    3.12
  -1  -1   9   48.08    2.53
  -1   1  -9   46.52    2.00
   1   1   9   48.25    2.49
  -1   1  -9   46.38    2.24
   1  -1  -9   49.27    2.36
   2   1  -9   27.08    1.37
   2  -1   9   29.02    1.64
   2   1  -9   27.36    1.64
  -2  -1  -9   26.61    1.36
   2  -1   9   28.18    2.02
   2   1   9   27.29    1.66
  -2   1  -9   27.75    1.38
  -2  -1   9   29.30    1.90
   2  -1  -9   27.00    1.65
   2  -1  -9   28.38    1.37
   3   1  -9    4.80    0.46
  -3  -1  -9    4.70    0.48
   3   1  -9    4.91    0.65
   3   1   9    4.39    0.65
   3  -1  -9    4.07    0.43
  -3   1  -9    3.74    0.43
   3  -1  -9    4.30    0.63
  -4  -1  -9    2.83    0.32
   4   1  -9    2.41    0.54
  -4  -1  -9    2.88    0.42
   4  -1  -9    2.09    0.38
  -4   1  -9    2.16    0.37
   4  -1  -9    2.02    0.55
   4   1   9    2.99    0.63
  -5  -1  -9   11.26    0.83
  -5  -1  -9   11.42    0.94
  -5  -1  -9   10.98    0.68
   5   1  -9   11.71    0.72
   5   1  -9   12.28    0.87
  -5   1  -9   12.21    0.80
  -5   1  -9   12.50    0.96
  -5   1  -9   12.76    0.85
   5  -1  -9   12.24    0.86
   6  -1   9    4.41    0.44
   6   1  -9    4.52    0.53
  -6  -1  -9    4.19    0.49
  -6  -1  -9    4.13    0.32
  -6   1  -9    3.17    0.39
   6   1   9    3.27    0.41
   6  -1  -9    3.44    0.51
  -6   1  -9    3.38    0.43
   7  -1   9   21.69    1.09
   7  -1   9   21.45    1.08
   7   1   9   20.98    1.07
  -7   1  -9   21.92    1.14
  -7   1  -9   22.43    0.93
   0   2  -9  120.83    6.43
   0   2  -9  126.27    5.13
   0   2   9  122.82    5.05
   0  -2  -9  127.97    5.28
   0  -2   9  140.58    5.74
   1   2  -9  193.18    7.54
  -1   2   9  199.12    7.47
   1  -2   9  212.19    8.21
  -1  -2  -9  200.29    7.27
  -1  -2  -9  197.51    7.65
   1   2  -9  175.10    8.80
  -1   2  -9  190.39    7.27
  -1  -2   9  199.17    8.06
   1   2   9  190.41    7.70
   1  -2  -9  187.34    7.65
  -1   2  -9  177.66    8.92
   2   2  -9   10.76    0.92
  -2  -2  -9   10.92    0.74
  -2   2  -9   11.37    0.76
   2   2   9   11.73    1.00
   2  -2  -9   12.32    1.02
   2  -2  -9   12.74    0.77
   3   2  -9   50.97    2.72
  -3  -2  -9   50.47    2.34
   3  -2  -9   51.69    2.75
   3   2   9   53.75    2.83
   3  -2  -9   50.95    2.28
  -3   2  -9   50.59    2.35
  -4  -2  -9   91.80    3.96
  -4  -2  -9   93.09    3.65
  -4  -2  -9   90.06    3.63
   4  -2  -9   90.50    3.82
   4   2   9   92.08    4.49
   4  -2  -9   95.22    4.52
  -4   2  -9   92.98    3.95
  -5  -2  -9   14.50    0.86
  -5  -2  -9   14.23    1.08
   5   2  -9   14.72    0.91
   5   2  -9   14.66    1.00
  -5  -2  -9   14.68    0.73
   5  -2  -9   17.12    1.03
  -5   2  -9   17.75    1.18
  -5   2  -9   16.96    1.01
  -5   2  -9   17.04    1.00
   6   2  -9   30.92    1.39
   6  -2   9   31.48    1.53
   6  -2   9   31.08    1.48
  -6   2  -9   30.99    1.55
   6  -2  -9   30.85    1.60
  -6   2  -9   29.87    1.49
   6   2   9   31.95    1.47
   7  -2   9   26.84    1.25
   7  -2   9   28.56    1.30
  -7   2  -9   27.89    1.36
  -7  -2   9   27.49    1.41
   7   2   9   28.31    1.29
  -7   2  -9   27.82    1.21
   0   3   9   42.94    1.86
   0  -3  -9   46.35    2.27
   0   3  -9   42.21    3.29
  -1  -3  -9  105.19    4.45
  -1   3   9  103.68    4.11
  -1  -3  -9  107.58    4.09
   1   3  -9  101.09    4.31
   1  -3  -9  106.00    4.09
   1   3   9  101.34    4.40
   1  -3  -9  102.49    4.49
  -1   3  -9  101.98    4.10
  -2  -3  -9   81.09    3.22
   2   3  -9   78.59    3.51
   2   3   9   75.76    3.64
  -2   3  -9   72.17    3.19
   2  -3  -9   75.89    3.58
   2  -3  -9   75.13    3.15
  -3  -3  -9   28.98    1.53
   3   3  -9   28.43    1.84
   3  -3  -9   29.71    1.47
   3   3   9   29.65    1.94
   3  -3  -9   28.11    1.87
  -3   3  -9   28.06    1.53
  -4  -3  -9    4.34    0.42
  -4  -3  -9    4.54    0.53
  -4  -3  -9    4.13    0.39
  -4   3  -9    3.75    0.51
   4  -3  -9    3.53    0.44
   4  -3  -9    4.82    0.49
   5   3  -9    9.06    0.74
  -5  -3  -9    8.78    0.61
  -5  -3  -9    8.59    0.80
   5  -3   9    8.47    0.67
   5   3  -9    8.33    0.65
  -5   3  -9    8.38    0.70
   5  -3  -9    8.92    0.72
  -5   3  -9    8.66    0.80
   5  -3  -9    8.55    0.66
   5  -3  -9    8.72    0.71
  -5   3  -9    8.44    0.68
   6   3  -9    6.26    0.52
   6  -3   9    7.07    0.57
   6  -3   9    5.87    0.53
  -6   3  -9    6.30    0.57
   6  -3  -9    7.31    0.65
   6   3   9    7.27    0.55
  -6   3  -9    6.69    0.58
   7  -3   9    4.48    0.33
  -7   3  -9    3.86    0.42
  -7   3  -9    3.71    0.34
  -7  -3   9    3.80    0.44
   7   3   9    3.64    0.39
   0  -4  -9   17.25    1.21
  -1  -4  -9    3.88    0.54
  -1  -4  -9    3.96    0.40
   1  -4  -9    4.53    0.42
   1  -4  -9    4.41    0.58
  -2  -4  -9   13.96    0.97
   2  -4  -9   18.53    1.34
   2  -4  -9   17.36    0.98
  -2   4  -9   17.14    1.04
   2   4   9   18.19    1.38
  -3  -4  -9   18.45    0.96
  -3  -4  -9   18.17    1.12
  -3  -4  -9   17.93    0.92
   3   4  -9   17.87    1.38
   3  -4  -9   16.06    1.01
   3   4   9   15.99    1.41
  -3   4  -9   17.27    1.10
   4   4  -9    1.92    0.37
  -4  -4  -9    2.09    0.33
  -4  -4  -9    2.22    0.45
  -4  -4  -9    2.09    0.32
  -4   4  -9    2.03    0.42
   4  -4  -9    2.06    0.37
   4  -4  -9    2.53    0.37
   5  -4   9   76.88    3.16
  -5  -4  -9   79.05    3.12
   5   4  -9   74.85    3.23
   5   4  -9   78.12    3.29
   5  -4  -9   75.16    3.29
   5  -4  -9   77.35    3.27
  -5   4  -9   76.87    3.23
   5  -4  -9   74.47    3.14
   5   4   9   75.21    3.08
   6  -4   9   24.37    1.23
   6  -4   9   23.03    1.16
   6   4  -9   23.44    1.22
   6  -4  -9   24.79    1.33
   6   4   9   25.55    1.21
  -6   4  -9   24.08    1.28
  -6   4  -9   24.58    1.28
   6  -4  -9   24.90    1.28
  -6  -4   9   24.00    1.33
   7  -4  -9   11.48    0.71
  -7  -4   9   11.60    0.67
  -7   4  -9   11.37    0.63
  -7   4  -9   10.84    0.69
   0  -5  -9  198.26    7.94
  -1  -5  -9   47.85    2.26
   1   5   9   48.89    2.69
   1  -5  -9   51.94    2.20
   1  -5  -9   52.58    2.62
  -2  -5  -9   15.70    1.06
   2   5   9   18.20    1.45
  -2   5  -9   19.11    1.12
   2  -5  -9   19.02    1.05
  -3  -5  -9    1.26    0.32
  -3  -5  -9    1.39    0.28
  -3  -5  -9    1.23    0.25
   3  -5  -9    1.90    0.35
  -3   5  -9    1.23    0.33
  -4  -5  -9    5.34    0.49
   4   5  -9    5.15    0.54
  -4  -5  -9    5.07    0.46
  -4  -5  -9    4.92    0.60
   4  -5   9    5.05    0.50
   4  -5  -9    6.43    0.58
  -4  -5   9    6.24    0.63
  -4   5  -9    6.58    0.57
   4  -5  -9    5.94    0.57
  -4   5  -9    6.31    0.65
   4  -5  -9    6.42    0.48
   5   5  -9    1.19    0.31
   5   5  -9    1.22    0.31
   5  -5   9    1.23    0.26
  -5  -5  -9    1.36    0.27
   5   5   9    1.19    0.26
  -5  -5   9    0.73    0.29
   5  -5  -9    0.75    0.23
  -5   5  -9    1.01    0.29
   5  -5  -9    0.84    0.27
   5  -5  -9    0.91    0.29
   6   5  -9    8.65    0.65
   6  -5   9    8.95    0.65
   6  -5  -9    9.05    0.66
   6  -5  -9    9.08    0.72
  -6   5  -9    9.04    0.68
   6   5   9    9.53    0.63
  -6   5  -9    9.37    0.69
  -6  -5   9    9.32    0.69
  -7  -5   9    1.14    0.16
   7  -5  -9    1.11    0.24
  -7   5  -9    1.02    0.20
  -7   5  -9    0.82    0.21
   0  -6  -9   44.90    2.39
  -1  -6  -9   11.63    0.83
   1  -6   9   10.39    0.66
  -1  -6   9   10.86    0.75
   1   6   9   11.00    1.09
   1  -6  -9   12.96    0.79
  -2  -6  -9   16.12    0.91
   2  -6   9   16.01    0.89
  -2  -6  -9   15.85    1.08
  -2  -6  -9   15.73    0.93
   2  -6  -9   18.91    1.04
  -2   6  -9   18.27    1.11
   2   6   9   17.07    1.43
  -2  -6   9   18.87    1.07
   3  -6   9   36.76    1.64
  -3  -6  -9   35.91    1.66
  -3  -6  -9   37.22    1.96
   3   6  -9   34.10    1.73
  -3  -6  -9   35.86    1.69
   3  -6   9   37.34    1.74
   3  -6  -9   35.72    1.78
   3  -6  -9   35.92    1.75
  -3   6  -9   37.65    1.92
  -4  -6  -9   21.13    1.14
  -4  -6  -9   21.82    1.18
  -4  -6  -9   20.73    1.40
   4  -6   9   23.67    1.16
   4   6  -9   19.83    1.20
  -4  -6  -9   21.20    1.21
   4  -6  -9   23.25    1.10
  -4  -6   9   22.80    1.25
  -4   6  -9   23.85    1.42
   4  -6  -9   23.27    1.27
   4  -6  -9   22.56    1.28
  -5  -6  -9   17.44    1.09
  -5  -6  -9   17.13    0.97
  -5  -6  -9   18.34    1.02
   5   6  -9   16.34    1.07
   5  -6  -9   18.87    0.99
   5  -6  -9   18.36    1.11
  -5   6  -9   18.81    1.06
   5   6   9   19.79    1.00
  -5  -6   9   17.94    1.03
   6   6  -9   40.70    1.89
   6  -6  -9   44.35    1.90
  -6  -6   9   44.65    1.84
   6   6   9   42.82    1.85
   6  -6  -9   44.43    1.98
  -6   6  -9   42.92    1.91
   0  -7   9    1.76    0.31
  -1  -7  -9   31.67    1.50
   1  -7   9   31.58    1.55
   1  -7   9   31.26    1.47
  -1  -7  -9   31.46    1.67
  -1  -7  -9   32.08    1.47
  -1  -7   9   30.57    1.58
  -1  -7   9   29.58    1.45
   2   7  -9   27.16    1.38
  -2  -7  -9   27.55    1.35
   2  -7   9   27.83    1.34
  -2  -7  -9   28.76    1.60
  -2  -7  -9   27.69    1.38
  -2  -7   9   26.95    1.48
   2  -7  -9   27.46    1.43
   3  -7   9   56.35    2.34
  -3  -7  -9   53.13    2.37
  -3  -7  -9   53.77    2.33
   3  -7   9   54.87    2.41
  -3  -7  -9   54.80    2.64
   3   7  -9   52.39    2.40
  -3  -7  -9   52.63    2.30
  -3   7  -9   56.91    2.62
   3  -7  -9   52.30    2.44
   3  -7  -9   54.83    2.44
  -3  -7   9   53.98    2.49
  -3  -7   9   53.25    2.36
   3  -7  -9   54.25    2.17
   4  -7   9   18.56    1.00
  -4  -7  -9   17.56    1.05
   4  -7   9   17.77    1.07
   4   7  -9   17.47    1.06
  -4  -7  -9   17.44    1.00
  -4  -7  -9   17.16    1.02
   4  -7  -9   19.26    1.11
   4  -7  -9   18.93    0.93
  -4  -7   9   19.21    1.04
   4  -7  -9   16.97    1.09
  -5  -7  -9   21.70    1.13
  -5  -7  -9   21.32    1.09
  -5  -7  -9   21.66    1.20
   5  -7  -9   20.68    1.19
   5  -7  -9   19.76    1.05
  -5  -7   9   20.45    1.05
  -6  -7  -9   11.93    0.80
   6   7  -9   12.48    0.75
   6  -7  -9   13.27    0.80
  -6   7  -9   12.89    0.76
   6  -7  -9   13.59    0.74
   0  -8   9   19.99    1.07
   0  -8   9   19.43    1.16
   0  -8   9   18.55    1.05
  -1  -8  -9    6.64    0.67
   1   8  -9    5.77    0.51
  -1  -8  -9    6.25    0.55
   1  -8   9    6.59    0.54
   1  -8   9    6.24    0.53
  -1  -8  -9    6.08    0.53
   1  -8   9    6.24    0.59
  -1  -8   9    6.21    0.53
  -1  -8   9    6.18    0.61
  -2  -8  -9  100.03    4.02
   2   8  -9   96.13    3.99
  -2  -8  -9   96.23    3.83
   2  -8   9   99.31    3.82
   2  -8   9   99.67    3.97
  -2  -8  -9   99.95    3.98
  -2  -8  -9  103.39    4.32
   2  -8  -9  103.83    4.05
  -2  -8   9   99.57    4.17
   2  -8  -9   97.93    4.07
  -2  -8   9   96.93    3.90
   3  -8   9    9.25    0.49
   3  -8   9    8.70    0.64
  -3  -8  -9    9.43    0.65
   3  -8   9   10.20    0.72
  -3  -8  -9    8.95    0.67
   3   8  -9    9.12    0.68
  -3  -8  -9    8.45    0.59
  -3  -8   9    7.96    0.73
   3  -8  -9    8.27    0.68
   3  -8  -9    7.32    0.66
   3  -8  -9    7.92    0.49
  -3  -8   9    7.80    0.58
   4  -8   9    2.93    0.45
   4   8  -9    2.20    0.38
  -4  -8  -9    2.82    0.40
  -4  -8  -9    2.11    0.37
   4  -8   9    2.69    0.38
  -4  -8  -9    2.54    0.40
  -4  -8   9    2.51    0.30
   4  -8  -9    1.83    0.37
   4  -8  -9    1.88    0.26
  -5  -8  -9   10.32    0.70
  -5  -8  -9   10.61    0.74
  -5  -8  -9   10.69    0.68
   5  -8  -9   10.24    0.58
   5  -8  -9   10.17    0.62
   5  -8  -9   10.02    0.73
  -6  -8  -9   18.94    0.95
   6  -8  -9   16.68    0.84
   0  -9   9   13.54    0.85
   0  -9   9   13.86    0.66
   0  -9   9   13.27    0.94
   0  -9   9   13.56    0.85
  -1  -9  -9   29.46    1.47
  -1  -9  -9   30.32    1.52
   1  -9   9   30.20    1.50
   1  -9   9   30.12    1.48
   1  -9   9   30.76    1.62
   1   9  -9   29.04    1.48
  -1  -9   9   30.60    1.64
  -1  -9   9   31.98    1.29
  -1  -9   9   29.80    1.49
  -2  -9  -9    9.86    0.58
  -2  -9  -9    9.75    0.70
   2   9  -9    9.97    0.71
   2  -9   9    9.64    0.70
   2  -9   9   10.61    0.70
  -2  -9  -9    9.78    0.73
  -2  -9   9   10.87    0.55
  -2  -9   9    9.28    0.79
  -3  -9  -9    9.96    0.64
   3   9  -9   10.06    0.72
   3  -9   9   10.10    0.70
  -3  -9  -9    9.89    0.69
  -3  -9  -9    9.72    0.71
   3  -9  -9    9.13    0.70
   3  -9  -9    9.03    0.51
  -3  -9   9    9.72    0.81
  -4  -9  -9   12.47    0.77
   4   9  -9   12.56    0.80
  -4  -9  -9   12.24    0.80
  -4  -9  -9   12.53    0.77
   4  -9  -9   11.14    0.79
   4  -9  -9   11.11    0.62
   4  -9  -9   10.95    0.60
  -5  -9  -9    8.05    0.56
  -5  -9  -9    7.58    0.53
   5  -9  -9    6.04    0.40
   5  -9  -9    6.18    0.43
   5  -9  -9    5.97    0.52
   0 -10   9    0.12    0.19
   0 -10   9    0.24    0.18
   0 -10   9    0.26    0.20
   1  10  -9   31.75    1.57
  -1 -10  -9   32.64    1.57
   1 -10   9   33.72    1.73
   1 -10   9   32.07    1.55
   1 -10   9   32.88    1.59
  -1 -10   9   32.03    1.72
  -1 -10   9   32.95    1.59
  -2 -10  -9   28.97    1.46
  -2 -10  -9   28.20    1.48
   2  10  -9   29.77    1.48
   2 -10   9   30.44    1.48
  -2 -10  -9   30.90    1.30
   2 -10   9   29.72    1.44
  -2 -10   9   29.86    1.64
  -3 -10  -9   25.94    1.33
   3  10  -9   27.13    1.35
  -3 -10  -9   27.40    1.25
  -3 -10  -9   26.28    1.37
   3 -10   9   28.35    1.36
   3 -10  -9   25.85    1.10
   3 -10  -9   26.66    1.36
  -3 -10   9   25.95    1.47
  -4 -10  -9   33.07    1.53
  -4 -10  -9   33.95    1.57
   4 -10  -9   34.58    1.61
   4 -10  -9   35.98    1.41
  -5 -10  -9   11.72    0.65
   5 -10  -9   11.55    0.68
   0 -11   9   18.19    1.04
   0 -11   9   18.51    1.15
   0  11  -9   16.73    0.97
   1 -11   9    9.49    0.71
   1  11  -9   10.33    0.71
   1 -11   9   10.32    0.70
  -1 -11   9   10.37    0.83
  -1 -11   9   11.04    0.75
  -2 -11  -9    9.49    0.71
  -2 -11  -9   10.02    0.69
   2 -11   9   10.65    0.68
   2  11  -9   10.70    0.71
   2 -11   9   10.75    0.73
  -2 -11   9    8.71    0.78
   3  11  -9    3.83    0.40
  -3 -11  -9    3.73    0.41
   3 -11   9    3.89    0.43
  -3 -11  -9    3.64    0.42
  -3 -11  -9    3.59    0.31
   3 -11  -9    3.65    0.43
  -3 -11   9    3.75    0.52
  -3 -11   9    4.01    0.47
  -4 -11  -9    4.99    0.35
   4 -11  -9    4.21    0.43
   0  12  -9    1.63    0.28
   0 -12   9    1.52    0.36
   0 -12   9    1.51    0.33
   1  12  -9   15.66    0.88
   1 -12   9   15.43    0.91
  -1 -12   9   16.01    0.91
  -1 -12   9   15.25    1.00
  -1  12  -9   15.60    0.86
   2  12  -9   15.25    0.85
  -2 -12  -9   15.26    0.86
   0  13  -9    9.11    0.57
   0   0  10  236.49    9.46
   0   0 -10  237.45    9.18
   1   0 -10   49.25    2.47
  -1   0 -10   51.47    2.15
   1   0  10   49.56    2.76
  -1   0 -10   48.05    2.43
  -1   0  10   50.92    2.64
  -2   0 -10  242.79    9.09
   2   0 -10  237.26    9.49
   2   0 -10  238.69    9.09
   2   0  10  243.67    9.51
   3   0 -10    1.50    0.32
   3   0 -10    2.06    0.45
   3   0  10    1.56    0.47
  -3   0 -10    1.31    0.31
  -4   0 -10    0.45    0.22
  -5   0 -10   38.44    1.72
  -5   0 -10   37.95    2.06
  -5   0 -10   39.47    1.88
   5   0 -10   39.15    1.93
  -6   0 -10   21.01    0.97
  -6   0 -10   21.83    1.22
   6   0 -10   20.24    1.21
  -7   0 -10   24.34    1.22
   0  -1 -10   60.23    2.85
   0   1 -10   57.77    2.76
   0   1  10   59.39    2.89
   0  -1  10   62.94    3.18
  -1  -1 -10   51.98    2.63
   1  -1  10   55.24    3.03
  -1  -1 -10   54.39    2.32
   1   1 -10   51.94    2.61
   1  -1 -10   59.00    2.41
   1  -1 -10   54.02    2.67
  -1   1 -10   53.69    2.59
  -1  -1  10   57.62    2.95
  -1   1 -10   55.32    2.33
   2   1 -10  218.22    8.23
  -2  -1 -10  215.57    8.21
   2   1 -10  205.04    8.56
   2  -1  10  229.22    8.62
   2   1  10  218.62    8.69
   2  -1 -10  211.35    8.65
  -2   1 -10  212.07    8.21
   2  -1 -10  221.31    8.22
  -3  -1 -10    3.64    0.44
   3   1 -10    3.53    0.60
   3   1 -10    3.18    0.41
   3  -1 -10    3.68    0.43
  -3   1 -10    3.76    0.44
   3   1  10    3.32    0.60
   3  -1 -10    2.80    0.53
  -4  -1 -10   81.50    3.26
  -4  -1 -10   84.06    3.60
  -4   1 -10   79.86    3.58
   4  -1 -10   81.49    3.48
  -5  -1 -10    4.87    0.53
  -5  -1 -10    4.39    0.37
   5   1 -10    4.59    0.39
  -5  -1 -10    4.57    0.59
   5   1 -10    4.26    0.51
   5  -1 -10    4.72    0.53
  -5   1 -10    4.58    0.45
  -5   1 -10    4.48    0.50
  -5   1 -10    4.58    0.59
  -6  -1 -10   11.45    0.81
   6   1 -10   11.09    0.83
   6  -1 -10   10.70    0.82
  -6   1 -10   10.78    0.79
  -6   1 -10   10.54    0.66
   7  -1  10    3.05    0.35
  -7   1 -10    3.92    0.41
   0  -2  10    2.64    0.57
   0   2 -10    2.66    0.41
   0   2  10    2.73    0.43
   0  -2 -10    2.62    0.45
  -1  -2 -10   98.01    3.85
  -1  -2 -10   93.36    4.20
   1   2 -10   93.77    4.12
  -1  -2  10   94.43    4.60
  -1   2 -10   95.20    3.84
   1  -2 -10  101.76    3.89
   1  -2 -10   97.36    4.27
  -2  -2 -10   31.76    1.51
   2   2 -10   29.80    1.76
   2   2  10   28.74    1.82
   2  -2 -10   29.26    1.83
  -2   2 -10   27.25    1.46
   2  -2 -10   29.04    1.46
  -3  -2 -10  125.19    4.99
   3   2 -10  134.27    5.77
  -3  -2 -10  130.05    5.29
   3  -2 -10  133.61    5.82
   3  -2 -10  133.18    5.23
  -3   2 -10  132.60    5.31
  -4  -2 -10   79.61    3.20
   4   2 -10   76.27    3.35
  -4  -2 -10   80.97    3.53
  -4  -2 -10   78.07    3.17
   4  -2 -10   78.75    3.39
  -4   2 -10   81.46    3.53
   4  -2 -10   78.77    3.37
   5   2 -10   25.91    1.48
   5   2 -10   26.32    1.32
  -5   2 -10   28.30    1.44
  -5   2 -10   27.47    1.62
  -5   2 -10   27.88    1.41
   5  -2 -10   28.61    1.50
   6   2 -10   35.92    1.43
   6   2 -10   34.06    1.76
   6  -2  10   32.70    1.68
   6  -2 -10   37.01    1.79
  -6   2 -10   37.17    1.64
  -6   2 -10   37.35    1.74
   7  -2  10    5.43    0.43
  -7   2 -10    7.16    0.54
  -7  -2  10    7.25    0.60
   0  -3 -10  140.49    6.02
   0   3  10  141.35    5.72
   0  -3 -10  154.82    5.62
  -1  -3 -10   11.62    0.71
  -1  -3 -10   11.38    0.94
   1   3 -10   10.61    0.86
   1  -3 -10    8.97    0.88
   1  -3 -10    8.88    0.65
  -1   3 -10    8.99    0.66
  -2  -3 -10   53.00    2.39
   2   3 -10   52.68    2.67
   2   3  10   52.19    2.83
  -2   3 -10   52.92    2.39
   2  -3 -10   53.97    2.36
   2  -3 -10   53.89    2.80
  -3  -3 -10   23.77    1.15
   3   3 -10   24.83    1.70
  -3  -3 -10   24.07    1.17
  -3  -3 -10   24.47    1.38
  -3   3 -10   22.77    1.35
   3   3  10   23.03    1.74
   3  -3 -10   22.77    1.28
   3  -3 -10   24.12    1.74
  -4  -3 -10    5.87    0.49
   4   3 -10    5.34    0.55
  -4  -3 -10    5.57    0.46
  -4  -3 -10    5.45    0.61
   4  -3 -10    5.68    0.56
   4  -3 -10    5.62    0.56
  -4   3 -10    5.87    0.63
   5   3 -10    6.12    0.55
   5   3 -10    5.76    0.61
   5  -3  10    5.29    0.55
  -5  -3 -10    6.18    0.51
   5  -3 -10    7.73    0.61
   5  -3 -10    7.91    0.67
  -5   3 -10    7.53    0.63
  -5   3 -10    7.47    0.62
   5  -3 -10    7.94    0.67
   6   3 -10    7.21    0.64
   6  -3  10    5.85    0.52
   6   3 -10    6.33    0.45
  -6   3 -10    5.98    0.56
  -6   3 -10    5.81    0.52
   6  -3 -10    6.68    0.63
  -7   3 -10    1.34    0.19
   7  -3 -10    1.65    0.30
  -7  -3  10    1.46    0.30
  -7   3 -10    1.41    0.27
   0  -4 -10    0.36    0.23
  -1  -4 -10   26.12    1.34
  -1  -4 -10   25.26    1.63
   1  -4 -10   26.59    1.33
  -1   4 -10   26.09    1.35
   1  -4 -10   25.71    1.67
  -2  -4 -10   66.00    2.94
   2  -4 -10   66.36    2.88
   2  -4 -10   71.67    3.43
   2   4  10   65.23    3.43
  -2   4 -10   67.66    2.95
   3   4 -10   16.10    1.38
  -3  -4 -10   17.86    1.18
  -3  -4 -10   17.72    1.00
  -3  -4 -10   18.55    0.98
   3   4  10   20.76    1.62
   3  -4 -10   21.59    1.18
  -3   4 -10   21.81    1.25
   4   4 -10   32.37    1.70
  -4  -4 -10   37.24    1.63
  -4  -4 -10   34.46    1.57
   4  -4  10   36.06    1.68
  -4  -4 -10   37.38    1.90
   4   4 -10   32.38    1.67
   4  -4 -10   32.10    1.72
  -4   4 -10   33.83    1.85
   4  -4 -10   32.08    1.69
  -4   4 -10   32.29    1.66
   5   4 -10   39.34    2.03
  -5  -4 -10   40.45    1.88
   5  -4  10   40.67    1.94
   5   4 -10   40.01    1.97
   5  -4 -10   45.74    1.97
   5  -4 -10   47.70    2.11
  -5   4 -10   44.52    2.04
   5  -4 -10   44.30    2.10
  -5   4 -10   45.27    2.02
   6   4 -10   13.66    0.76
   6  -4  10   13.44    0.75
  -6   4 -10   12.47    0.81
   6  -4 -10   12.18    0.86
   6  -4 -10   12.11    0.81
  -6  -4  10   12.26    0.88
  -6   4 -10   12.31    0.83
  -7  -4  10   17.49    0.87
  -7   4 -10   17.99    0.92
  -7   4 -10   17.38    0.81
   7  -4 -10   17.91    0.93
   0  -5 -10    7.29    0.80
  -1  -5 -10  128.50    5.19
   1  -5 -10  132.22    5.10
   1   5  10  123.63    5.72
   1  -5 -10  134.38    5.65
  -2  -5 -10   24.03    1.22
  -2  -5 -10   24.40    1.40
   2  -5  10   25.92    1.26
  -2  -5 -10   24.75    1.20
   2  -5 -10   24.82    1.34
   2   5  10   24.73    1.81
  -2   5 -10   25.56    1.41
  -2  -5  10   25.12    1.31
  -3  -5 -10   28.50    1.35
  -3  -5 -10   28.77    1.39
  -3  -5 -10   27.43    1.59
   3   5 -10   28.01    1.46
  -3   5 -10   28.25    1.58
  -4  -5 -10   25.24    1.26
   4   5 -10   23.71    1.34
   4  -5  10   25.21    1.27
  -4  -5 -10   25.41    1.24
  -4  -5 -10   25.54    1.52
   4   5 -10   23.86    1.34
  -4  -5 -10   25.68    1.34
   4  -5 -10   23.00    1.34
  -4   5 -10   22.87    1.28
   4  -5 -10   24.61    1.20
  -4   5 -10   24.62    1.48
   4  -5 -10   22.80    1.35
  -5  -5 -10   36.16    1.84
   5  -5  10   35.60    1.69
  -5  -5 -10   35.62    1.71
  -5  -5 -10   35.59    1.69
   5   5 -10   34.66    1.78
   5   5 -10   34.59    1.81
   5  -5 -10   41.78    1.90
   5  -5 -10   40.11    1.74
  -5   5 -10   41.10    1.82
  -5  -5  10   41.09    1.89
   5  -5 -10   39.39    1.91
   6   5 -10    1.44    0.27
  -6  -5  10    1.37    0.31
  -6   5 -10    1.51    0.31
  -6   5 -10    1.24    0.30
   6  -5 -10    1.31    0.29
   6  -5 -10    1.33    0.33
   7  -5 -10    8.79    0.55
  -7   5 -10    8.42    0.47
   0  -6  10   10.38    0.71
   0  -6  10    9.47    0.64
   0  -6 -10   11.27    1.03
   1  -6  10   70.11    2.85
  -1  -6 -10   70.53    2.75
  -1  -6 -10   70.35    3.01
   1  -6  10   64.79    2.72
  -1  -6 -10   67.68    2.78
  -1  -6  10   62.34    2.83
   1  -6 -10   68.04    2.88
   1   6  10   63.71    3.46
  -2  -6 -10   13.07    0.76
  -2  -6 -10   13.17    0.95
  -2  -6 -10   12.38    0.78
   2  -6  10   13.85    0.84
   2  -6  10   12.48    0.74
  -2  -6  10   11.30    0.83
  -2   6 -10   11.77    0.89
   2  -6 -10   11.54    0.83
  -3  -6 -10   46.60    2.32
   3  -6  10   47.01    1.98
  -3  -6 -10   47.71    2.05
   3   6 -10   45.61    2.09
  -3  -6 -10   46.33    1.99
  -3   6 -10   44.53    2.25
   3  -6 -10   41.31    2.11
   3  -6 -10   42.02    2.07
  -4  -6 -10   23.79    1.33
  -4  -6 -10   24.12    1.26
   4   6 -10   24.06    1.36
   4  -6  10   24.10    1.33
   4  -6  10   25.39    1.26
  -4  -6 -10   24.79    1.30
  -4  -6  10   26.79    1.40
   4  -6 -10   26.67    1.44
   4  -6 -10   28.11    1.44
   4  -6 -10   28.10    1.24
  -5  -6 -10   23.88    1.25
  -5  -6 -10   23.87    1.23
   5   6 -10   24.08    1.33
  -5  -6 -10   24.69    1.35
   5   6 -10   23.12    1.31
   5  -6 -10   26.81    1.40
  -5   6 -10   26.07    1.31
  -5  -6  10   25.84    1.31
   5  -6 -10   27.18    1.25
   6   6 -10   13.90    0.80
  -6   6 -10   14.99    0.86
  -6   6 -10   14.72    0.85
   6  -6 -10   14.57    0.82
  -6  -6  10   14.77    0.78
   6  -6 -10   15.15    0.90
   0  -7  10    8.66    0.63
   0  -7  10    9.17    0.69
  -1  -7 -10   75.43    3.08
   1  -7  10   72.05    3.07
  -1  -7 -10   74.48    3.12
   1  -7  10   72.69    3.17
  -1  -7  10   78.74    3.11
  -1  -7  10   82.31    3.28
   2   7 -10   66.46    2.88
   2  -7  10   71.03    2.92
  -2  -7 -10   64.90    2.85
  -2  -7 -10   69.04    3.14
   2  -7  10   67.45    2.81
  -2  -7 -10   67.29    2.81
   2  -7 -10   68.09    2.95
  -2  -7  10   67.95    2.98
  -2   7 -10   68.84    3.08
  -3  -7 -10   25.61    1.33
  -3  -7 -10   25.45    1.28
   3   7 -10   24.23    1.33
  -3  -7 -10   25.15    1.27
  -3  -7 -10   25.24    1.55
   3  -7  10   26.24    1.28
   3  -7 -10   25.00    1.37
  -3  -7  10   26.51    1.44
   3  -7 -10   24.19    1.39
  -3  -7  10   24.92    1.32
   3  -7 -10   26.23    1.14
  -3   7 -10   26.60    1.53
  -4  -7 -10   38.24    1.75
  -4  -7 -10   36.79    1.76
   4   7 -10   36.77    1.79
   4  -7  10   37.89    1.70
  -4  -7 -10   37.93    1.71
  -4  -7  10   36.01    1.71
   4  -7 -10   34.11    1.82
   4  -7 -10   36.83    1.60
   4  -7 -10   36.81    1.81
  -5  -7 -10   10.94    0.78
   5   7 -10   10.84    0.77
  -5  -7 -10   11.22    0.73
  -5  -7 -10   11.09    0.71
   5   7 -10   11.64    0.78
   5  -7 -10   11.21    0.69
   5  -7 -10   11.17    0.80
  -5  -7  10   11.52    0.69
   6   7 -10   10.03    0.61
   6  -7 -10   10.54    0.69
   6  -7 -10   10.99    0.63
  -6   7 -10   10.62    0.65
  -6   7 -10   11.09    0.68
   0  -8  10   75.82    3.14
   0  -8  10   73.98    3.12
   0  -8  10   77.37    3.09
   0  -8  10   77.23    3.28
   1  -8  10    5.68    0.50
  -1  -8 -10    4.77    0.48
  -1  -8 -10    5.00    0.48
   1  -8  10    4.66    0.51
   1  -8  10    4.89    0.43
   1   8 -10    4.89    0.47
   1  -8  10    4.37    0.45
  -1  -8  10    5.09    0.47
  -1  -8  10    4.84    0.47
  -1  -8  10    5.03    0.55
   2  -8  10   35.22    1.58
  -2  -8 -10   38.60    2.03
  -2  -8 -10   36.44    1.70
   2   8 -10   35.08    1.73
   2  -8  10   34.83    1.68
  -2  -8 -10   35.78    1.58
  -2  -8 -10   36.26    1.74
   2  -8 -10   37.53    1.82
  -2  -8  10   37.93    1.88
  -2  -8  10   37.17    1.68
  -2   8 -10   37.26    1.93
   3  -8  10   21.28    1.12
  -3  -8 -10   20.09    1.11
  -3  -8 -10   19.81    1.13
  -3  -8 -10   20.12    1.07
   3   8 -10   20.13    1.15
   3  -8  10   20.68    0.95
   3  -8 -10   21.25    1.20
  -3  -8  10   20.67    1.07
  -3  -8  10   20.70    1.26
   3  -8 -10   20.60    1.22
   3  -8 -10   21.34    0.94
  -4  -8 -10    5.94    0.51
  -4  -8 -10    6.31    0.55
   4   8 -10    5.72    0.55
  -4  -8 -10    5.62    0.51
   4  -8  10    5.72    0.51
  -4  -8  10    4.54    0.40
   4  -8 -10    4.52    0.38
   4  -8 -10    4.41    0.51
  -5  -8 -10    9.50    0.62
  -5  -8 -10   10.18    0.68
  -5  -8 -10    9.76    0.65
   5   8 -10    9.73    0.67
   5  -8 -10    7.92    0.54
   5  -8 -10    8.09    0.65
   6   8 -10   13.18    0.66
  -6  -8 -10   12.25    0.71
   6  -8 -10   12.60    0.63
   0  -9  10    3.87    0.44
   0  -9  10    4.68    0.52
   0  -9  10    4.47    0.35
   1  -9  10   17.38    1.09
   1   9 -10   15.74    0.96
   1  -9  10   16.66    0.98
   1  -9  10   17.15    0.77
   1  -9  10   16.52    0.96
  -1  -9 -10   16.12    0.98
  -1  -9  10   17.03    0.82
  -1  -9  10   16.25    0.96
  -1  -9  10   17.07    1.10
   2  -9  10   59.28    2.50
   2   9 -10   57.59    2.55
  -2  -9 -10   58.20    2.56
  -2  -9 -10   58.88    2.36
  -2  -9 -10   55.65    2.50
   2  -9  10   57.20    2.52
  -2  -9  10   62.62    2.33
  -2  -9  10   59.80    2.71
   3  -9  10   16.69    0.97
   3   9 -10   15.47    0.97
  -3  -9 -10   16.00    0.98
  -3  -9 -10   16.51    0.90
  -3  -9 -10   16.38    0.96
   3  -9 -10   17.14    1.01
   3  -9 -10   17.79    0.75
  -3  -9  10   17.38    1.12
   4  -9  10   30.03    1.33
  -4  -9 -10   26.24    1.28
  -4  -9 -10   27.28    1.30
  -4  -9 -10   26.79    1.33
   4   9 -10   27.70    1.34
   4  -9 -10   25.39    1.12
   4  -9 -10   24.37    1.11
   4  -9 -10   23.95    1.32
  -5  -9 -10   12.04    0.70
   5   9 -10   12.03    0.73
   5  -9 -10   11.08    0.58
   5  -9 -10   11.12    0.72
   5  -9 -10   11.40    0.57
   0  10 -10  106.11    4.27
   0 -10  10  106.29    4.30
   0 -10  10  110.14    4.48
   1 -10  10   13.87    0.86
   1  10 -10   13.60    0.87
   1 -10  10   15.04    1.00
   1 -10  10   14.96    0.90
  -1 -10  10   13.98    0.88
  -1 -10  10   13.38    0.97
  -2 -10 -10   13.10    0.66
   2 -10  10   13.16    0.81
   2  10 -10   12.77    0.83
  -2 -10 -10   12.84    0.81
   2 -10  10   13.01    0.83
  -2 -10 -10   12.43    0.83
  -2 -10  10   14.04    0.98
  -3 -10 -10    2.40    0.36
  -3 -10 -10    2.49    0.39
  -3 -10 -10    2.03    0.27
   3 -10  10    2.06    0.34
   3  10 -10    1.89    0.32
   3 -10 -10    1.61    0.31
  -3 -10  10    1.40    0.37
   3 -10 -10    1.30    0.16
   4  10 -10    7.50    0.54
  -4 -10 -10    6.82    0.55
  -4 -10 -10    7.15    0.49
  -4 -10 -10    6.95    0.53
   4 -10 -10    6.63    0.55
   4 -10 -10    6.27    0.38
  -5 -10 -10    1.99    0.23
   0  11 -10    0.22    0.15
   0 -11  10    0.63    0.28
   0 -11  10    0.32    0.23
   1  11 -10   29.09    1.39
   1 -11  10   29.87    1.42
   1 -11  10   31.59    1.54
  -1 -11  10   27.00    1.38
  -1 -11  10   25.89    1.50
  -1  11 -10   26.19    1.34
   2 -11  10   18.39    1.01
  -2 -11 -10   17.77    0.98
  -2 -11 -10   17.28    0.99
   2  11 -10   18.45    1.01
  -2 -11  10   17.29    1.12
  -3 -11 -10    1.12    0.25
   3  11 -10    1.30    0.26
  -3 -11 -10    0.99    0.26
   3 -11  10    1.25    0.28
  -3 -11  10    0.88    0.31
  -3 -11  10    0.75    0.26
   0  12 -10    4.77    0.43
   0 -12  10    5.74    0.51
   1 -12  10    0.49    0.25
   1  12 -10    0.45    0.18
  -1 -12  10    0.56    0.24
  -1 -12  10    0.32    0.24
  -1  12 -10    0.34    0.16
   2  12 -10   13.56    0.75
  -2  12 -10   11.71    0.68
   0  13 -10   19.17    0.94
   0   0 -11    1.07    0.34
  -1   0 -11   14.44    1.09
   1   0 -11   14.08    1.09
  -1   0 -11   14.62    0.86
   2   0 -11  112.23    5.04
   2   0 -11  111.80    4.63
  -2   0 -11  116.30    4.61
   2   0  11  119.40    5.09
  -3   0 -11    1.14    0.24
   3   0 -11    0.34    0.26
   3   0 -11    0.37    0.20
  -3   0 -11    0.30    0.18
   4   0 -11   91.60    3.73
  -4   0 -11   84.35    3.80
   4   0 -11   87.09    3.71
  -5   0 -11    0.06    0.17
  -5   0 -11    0.64    0.18
   5   0 -11    0.02    0.17
  -6   0 -11   24.14    1.31
   6   0 -11   24.26    1.35
   7   0  11    0.50    0.21
  -7   0 -11    0.32    0.18
   0   1 -11  197.97    7.93
   0  -1 -11  204.15    8.06
  -1  -1 -11  107.81    4.36
  -1  -1 -11  100.80    4.72
   1   1 -11   99.51    4.67
   1  -1 -11  118.02    4.48
   1  -1 -11  114.95    4.85
  -1   1 -11  119.97    4.41
  -1   1 -11  114.07    4.74
   2   1 -11    8.78    0.68
   2   1 -11    7.93    0.83
  -2  -1 -11    8.89    0.66
   2   1  11    7.87    0.86
   2  -1 -11    7.94    0.65
  -2   1 -11    7.63    0.63
   2  -1 -11    7.29    0.83
  -3  -1 -11    7.86    0.54
  -3  -1 -11    7.94    0.68
   3   1 -11    8.29    0.67
   3   1 -11    7.60    0.89
  -3  -1 -11    8.20    0.53
   3   1  11    6.95    0.89
  -3   1 -11    6.95    0.52
   3  -1 -11    6.87    0.63
   3  -1 -11    6.09    0.81
  -3   1 -11    6.67    0.65
  -4  -1 -11   10.42    0.88
  -4  -1 -11   12.33    0.73
   4   1 -11   10.24    0.81
  -4  -1 -11   10.93    0.68
   4  -1 -11   11.56    0.83
   4  -1 -11   10.26    0.82
  -4   1 -11   10.44    0.88
  -5  -1 -11   45.11    2.09
   5   1 -11   42.80    2.10
  -5   1 -11   43.19    1.91
  -5   1 -11   43.64    2.06
   5  -1 -11   42.47    2.10
   6   1 -11   27.38    1.47
  -6  -1 -11   28.28    1.44
  -6   1 -11   26.65    1.42
   6  -1 -11   27.27    1.47
  -6   1 -11   27.04    1.21
   7  -1  11   27.39    1.25
   0   2 -11    2.44    0.41
   0  -2  11    2.56    0.60
   0  -2 -11    2.84    0.36
   0  -2 -11    2.29    0.43
  -1  -2 -11   26.96    1.70
   1   2 -11   26.94    1.63
  -1   2 -11   28.24    1.39
   1  -2 -11   28.03    1.75
   1  -2 -11   28.76    1.43
  -2  -2 -11   41.37    2.05
   2   2 -11   40.38    2.34
   2   2  11   46.92    2.54
  -2   2 -11   44.57    2.08
   2  -2 -11   48.12    2.10
   2  -2 -11   45.34    2.48
   3   2 -11   36.65    2.28
  -3  -2 -11   38.38    1.95
  -3  -2 -11   38.23    1.69
  -3  -2 -11   38.09    1.71
   3  -2 -11   38.69    1.90
  -3   2 -11   40.18    1.98
   3  -2 -11   39.00    2.39
   3   2  11   40.48    2.45
  -4  -2 -11    3.79    0.51
  -4  -2 -11    4.17    0.40
   4   2 -11    3.41    0.46
  -4  -2 -11    4.18    0.41
  -4   2 -11    5.03    0.59
   4  -2 -11    5.16    0.54
   4  -2 -11    5.14    0.53
   5   2 -11   24.88    1.50
   5   2 -11   26.12    1.30
   5  -2 -11   30.96    1.58
  -5   2 -11   32.03    1.53
  -5   2 -11   30.04    1.43
   6  -2  11    6.31    0.58
   6   2 -11    6.37    0.63
   6  -2 -11    7.13    0.66
  -6   2 -11    6.71    0.49
  -6   2 -11    6.47    0.59
   7  -2  11    7.36    0.47
  -7   2 -11    7.36    0.54
   0  -3 -11    0.31    0.22
   0  -3 -11    0.50    0.18
  -1  -3 -11   10.39    0.97
  -1   3 -11   12.13    0.79
   1  -3 -11   10.94    1.02
   1  -3 -11   12.19    0.79
   2   3 -11   55.53    2.76
  -2  -3 -11   55.76    2.46
   2   3  11   52.68    2.91
   2  -3 -11   52.72    2.87
   2  -3 -11   52.58    2.41
  -2   3 -11   50.52    2.41
   3   3 -11   88.20    4.23
  -3  -3 -11   86.16    3.48
  -3  -3 -11   88.25    3.80
   3  -3  11   94.12    3.53
  -3  -3 -11   87.98    3.52
  -3   3 -11   89.46    3.80
   3  -3 -11   88.63    4.31
   3   3  11   85.10    4.35
   3  -3 -11   86.23    3.71
   4   3 -11   19.81    1.27
  -4  -3 -11   21.88    1.17
  -4  -3 -11   22.27    1.15
   4   3 -11   20.87    1.20
  -4  -3 -11   22.91    1.42
   4  -3 -11   24.92    1.39
  -4   3 -11   24.85    1.30
   4  -3 -11   25.36    1.35
  -4   3 -11   25.94    1.48
  -4   3 -11   24.81    1.29
   5   3 -11   13.91    0.96
  -5  -3 -11   13.96    0.81
   5   3 -11   13.62    0.82
   5  -3 -11   13.96    0.96
  -5   3 -11   13.38    0.86
  -5   3 -11   13.42    0.89
   5  -3 -11   13.23    0.94
   5  -3 -11   13.20    0.87
   6  -3  11    6.31    0.54
   6   3 -11    6.67    0.63
  -6   3 -11    6.34    0.59
   6  -3 -11    7.36    0.66
   6  -3 -11    7.38    0.63
  -6   3 -11    7.19    0.53
  -7  -3  11    0.49    0.21
  -7   3 -11    0.43    0.18
   0  -4 -11   59.30    3.03
  -1  -4 -11    8.45    0.88
  -1   4 -11    7.56    0.62
   1  -4 -11    7.80    0.63
   1  -4 -11    7.17    0.84
  -2  -4 -11    1.51    0.27
  -2  -4 -11    1.99    0.39
  -2  -4 -11    2.26    0.31
   2  -4  11    2.16    0.33
   2   4  11    1.32    0.46
   2  -4 -11    1.61    0.49
   2  -4 -11    1.42    0.32
  -2   4 -11    1.77    0.37
  -3  -4 -11   90.75    3.91
  -3  -4 -11   92.75    3.63
  -3  -4 -11   89.87    3.58
  -3   4 -11   92.23    3.89
   3  -4 -11   85.65    3.79
  -4  -4 -11    5.40    0.47
   4   4 -11    4.65    0.52
   4   4 -11    5.24    0.51
  -4  -4 -11    5.62    0.62
  -4  -4 -11    5.74    0.55
  -4  -4 -11    4.92    0.44
   4  -4 -11    4.28    0.43
  -4   4 -11    4.10    0.48
   4  -4 -11    4.76    0.53
  -4   4 -11    4.29    0.57
   4  -4 -11    4.87    0.54
  -5  -4 -11   13.71    0.79
   5   4 -11   13.33    0.92
   5   4 -11   13.50    0.82
   5  -4  11   13.48    0.83
   5  -4 -11   11.48    0.88
   5  -4 -11   11.53    0.87
   5  -4 -11   12.09    0.80
  -5   4 -11   12.35    0.84
  -5   4 -11   11.56    0.83
   6   4 -11   41.59    1.67
   6  -4  11   40.81    1.75
   6   4 -11   42.00    1.90
  -6  -4  11   40.37    1.91
   6  -4 -11   40.40    1.92
  -6   4 -11   39.77    1.79
  -6   4 -11   40.57    1.87
   6  -4 -11   39.89    1.84
  -7   4 -11   47.54    2.00
  -7  -4  11   49.34    1.95
   0  -5  11  151.43    5.94
   0  -5 -11  157.99    6.60
   1  -5  11    7.22    0.53
   1  -5  11    5.49    0.43
  -1  -5 -11    5.97    0.48
   1  -5 -11    5.78    0.53
   1  -5 -11    5.76    0.77
  -1   5 -11    5.53    0.54
  -1  -5  11    5.37    0.50
   1   5  11    5.56    0.82
  -2  -5 -11   31.43    1.43
  -2  -5 -11   31.57    1.48
   2  -5  11   32.97    1.51
  -2  -5 -11   32.98    1.71
   2  -5 -11   30.67    1.61
  -2   5 -11   31.05    1.66
  -2  -5  11   28.86    1.53
   2   5  11   29.54    2.12
  -3  -5 -11   14.18    1.06
   3   5 -11   12.90    0.91
  -3  -5 -11   13.57    0.85
  -3  -5 -11   13.59    0.82
  -3   5 -11   16.64    1.09
   3  -5 -11   14.91    0.95
   3  -5 -11   15.07    0.99
  -4  -5 -11    6.16    0.51
  -4  -5 -11    6.60    0.59
   4   5 -11    6.09    0.59
  -4  -5 -11    6.23    0.54
   4  -5  11    6.75    0.57
   4   5 -11    5.88    0.58
  -4   5 -11    8.92    0.65
  -5  -5 -11   21.39    1.13
   5  -5  11   22.04    1.15
   5   5 -11   21.10    1.20
   5   5 -11   20.38    1.25
  -5  -5 -11   21.74    1.26
   5  -5  11   24.07    1.15
  -5  -5 -11   22.31    1.17
  -5  -5  11   23.00    1.30
   5  -5 -11   25.01    1.20
   5  -5 -11   24.53    1.33
   5  -5 -11   23.66    1.33
  -5   5 -11   23.34    1.24
  -5   5 -11   23.74    1.26
   6   5 -11    1.09    0.21
   6  -5 -11    1.12    0.26
  -6  -5  11    1.08    0.28
   6  -5 -11    0.86    0.29
  -6   5 -11    0.91    0.27
  -6   5 -11    0.91    0.24
   0  -6  11   13.79    0.79
   0  -6 -11   13.98    1.22
   0  -6  11   12.85    0.84
   1  -6  11   16.67    0.93
   1  -6  11   17.28    1.02
  -1  -6 -11   17.26    0.97
  -1  -6  11   17.84    1.05
  -1   6 -11   19.06    1.14
   1  -6 -11   19.23    1.09
   1   6  11   17.52    1.52
   2  -6  11   26.16    1.33
   2  -6  11   23.79    1.21
  -2  -6 -11   25.21    1.48
   2   6 -11   25.03    1.32
  -2  -6 -11   24.61    1.27
  -2  -6 -11   23.55    1.22
  -2  -6  11   24.71    1.36
   2  -6 -11   24.47    1.37
  -2   6 -11   26.18    1.47
  -3  -6 -11   82.02    3.58
   3  -6  11   77.96    3.15
  -3  -6 -11   75.33    3.20
  -3  -6 -11   74.95    3.18
  -3  -6 -11   76.51    3.17
   3   6 -11   75.25    3.28
  -3  -6  11   77.90    3.33
   3  -6 -11   77.12    3.30
  -3   6 -11   81.43    3.49
   3  -6 -11   76.73    3.36
   3  -6 -11   79.62    3.04
   4   6 -11    1.10    0.30
   4   6 -11    0.92    0.27
  -4  -6 -11    0.78    0.24
  -4  -6 -11    1.26    0.30
   4  -6  11    0.99    0.24
  -4  -6 -11    0.84    0.22
   4  -6 -11    0.52    0.23
   4  -6 -11    0.70    0.19
  -4  -6  11    0.77    0.29
   5   6 -11   42.20    1.90
  -5  -6 -11   42.34    1.94
  -5  -6 -11   43.89    1.86
   5   6 -11   45.21    1.98
  -5  -6 -11   43.58    1.83
  -5  -6  11   38.61    1.87
   5  -6 -11   39.00    1.95
  -5   6 -11   37.96    1.87
   5  -6 -11   38.90    1.79
   6   6 -11   23.28    1.07
  -6  -6 -11   23.13    1.21
   6  -6 -11   23.37    1.13
  -6   6 -11   23.94    1.16
   6  -6 -11   23.41    1.22
  -6   6 -11   24.11    1.15
  -6  -6  11   24.06    1.08
   0   7 -11   71.39    2.86
   0  -7  11   64.26    2.79
   0  -7  11   67.43    2.92
  -1  -7 -11  181.57    6.88
   1  -7  11  181.49    6.94
   1  -7  11  177.83    6.82
   1   7 -11  184.09    6.91
  -1  -7  11  175.25    6.97
   2  -7  11   34.00    1.63
   2   7 -11   33.89    1.72
  -2  -7 -11   35.14    1.69
   2  -7  11   36.37    1.74
  -2  -7 -11   38.48    2.00
  -2  -7 -11   35.20    1.58
  -2  -7 -11   36.51    1.67
   2  -7 -11   36.34    1.81
  -2   7 -11   37.49    1.92
  -2  -7  11   34.28    1.71
  -2  -7  11   36.82    1.82
  -3  -7 -11    0.24    0.15
  -3  -7 -11    0.07    0.13
   3   7 -11   -0.08    0.12
  -3  -7 -11    0.13    0.15
   3  -7  11    0.09    0.14
  -3  -7  11    0.06    0.16
   3  -7 -11    0.17    0.15
   3  -7 -11    0.13    0.19
   3  -7 -11    0.12    0.10
   4   7 -11    1.81    0.37
  -4  -7 -11    2.11    0.37
  -4  -7 -11    2.37    0.38
   4  -7  11    1.77    0.31
  -4  -7 -11    2.15    0.34
   4  -7 -11    2.12    0.28
   4  -7 -11    1.62    0.34
   4  -7 -11    1.70    0.36
  -4  -7  11    1.81    0.34
   5   7 -11   26.26    1.32
  -5  -7 -11   24.35    1.21
   5   7 -11   24.77    1.27
  -5  -7 -11   25.13    1.30
  -5  -7 -11   25.30    1.25
   5  -7 -11   26.63    1.20
  -5  -7  11   25.13    1.19
   5  -7 -11   23.84    1.32
  -6  -7 -11   13.76    0.80
   6   7 -11   14.17    0.69
   6  -7 -11   14.33    0.73
  -6   7 -11   14.67    0.78
   6  -7 -11   14.43    0.82
   0  -8  11   54.42    2.48
   0  -8  11   55.10    2.33
   0  -8  11   52.35    2.34
   0   8 -11   55.57    2.38
   1  -8  11    1.67    0.33
   1  -8  11    1.72    0.31
   1  -8  11    1.52    0.33
   1  -8  11    1.44    0.28
  -1  -8 -11    1.59    0.32
   1   8 -11    1.77    0.33
  -1  -8  11    1.16    0.27
  -1  -8  11    1.45    0.31
  -1  -8  11    0.98    0.30
  -2  -8 -11    1.96    0.26
   2  -8  11    1.98    0.27
   2  -8  11    1.72    0.31
  -2  -8 -11    1.74    0.34
  -2  -8 -11    1.91    0.33
   2   8 -11    1.72    0.33
  -2  -8  11    1.72    0.38
   2  -8 -11    2.00    0.38
  -2  -8  11    1.53    0.30
   3   8 -11   26.00    1.37
   3  -8  11   27.68    1.18
  -3  -8 -11   26.62    1.27
  -3  -8 -11   25.41    1.30
  -3  -8 -11   26.71    1.36
   3  -8  11   26.98    1.32
   3  -8 -11   25.38    1.39
   3  -8 -11   24.32    1.42
   3  -8 -11   25.76    1.12
  -3  -8  11   26.93    1.48
  -3  -8  11   26.23    1.28
  -4  -8 -11   34.01    1.62
  -4  -8 -11   35.49    1.65
   4  -8  11   36.36    1.64
   4   8 -11   35.34    1.71
  -4  -8 -11   34.76    1.67
   4  -8 -11   37.02    1.51
   4  -8 -11   35.23    1.73
  -4  -8  11   36.55    1.54
   5   8 -11    9.26    0.63
  -5  -8 -11    8.86    0.62
  -5  -8 -11    9.10    0.62
  -5  -8 -11    8.81    0.59
   5  -8 -11    9.16    0.53
   5  -8 -11    8.49    0.65
   0  -9  11   71.37    3.17
   0  -9  11   70.65    3.01
   0   9 -11   73.87    3.04
   0  -9  11   74.03    2.85
   1   9 -11   15.19    0.97
   1  -9  11   15.28    1.05
   1  -9  11   15.31    0.97
   1  -9  11   16.23    0.81
  -1  -9  11   20.23    0.90
  -1  -9  11   18.92    1.02
  -1  -9  11   20.12    1.17
   2  -9  11   20.67    1.13
   2   9 -11   21.01    1.17
  -2  -9 -11   20.91    0.98
  -2  -9 -11   20.43    1.15
  -2  -9 -11   21.46    1.14
  -2  -9  11   21.99    1.29
  -2  -9  11   21.44    0.99
   3  -9  11   25.70    1.33
  -3  -9 -11   24.73    1.24
  -3  -9 -11   25.41    1.35
  -3  -9 -11   24.28    1.30
   3   9 -11   24.47    1.35
   3  -9 -11   29.04    1.41
  -3  -9  11   29.92    1.53
  -3  -9  11   31.04    1.12
  -4  -9 -11    7.13    0.56
  -4  -9 -11    6.12    0.48
   4   9 -11    7.07    0.55
  -4  -9 -11    6.44    0.51
   4  -9  11    6.95    0.53
   4  -9 -11    5.22    0.36
   4  -9 -11    5.02    0.51
  -5  -9 -11   14.84    0.78
   5  -9 -11   14.26    0.81
   0 -10  11    0.61    0.26
   0  10 -11    0.51    0.19
   0 -10  11    0.43    0.24
   1  10 -11    6.04    0.55
   1 -10  11    6.59    0.58
   1 -10  11    6.95    0.66
  -1 -10  11    8.58    0.63
  -1 -10  11    8.44    0.72
  -1  10 -11    8.20    0.59
   2 -10  11    1.58    0.32
  -2 -10 -11    1.76    0.32
  -2 -10 -11    1.85    0.34
   2  10 -11    1.56    0.31
  -2 -10  11    3.23    0.51
  -3 -10 -11    1.31    0.28
  -3 -10 -11    1.81    0.31
  -3 -10 -11    1.34    0.21
   3 -10  11    1.29    0.28
   3  10 -11    1.62    0.31
  -3 -10  11    2.13    0.42
   4  10 -11    5.21    0.44
  -4 -10 -11    4.32    0.35
   4 -10 -11    4.46    0.44
   0  11 -11    6.06    0.51
   0 -11  11    6.60    0.56
   0 -11  11    5.60    0.58
   1 -11  11    8.85    0.70
   1  11 -11    7.90    0.60
   1 -11  11    8.90    0.65
  -1  11 -11    8.05    0.58
  -1 -11  11    8.12    0.71
  -1 -11  11    8.86    0.64
  -2 -11 -11    7.09    0.56
  -2 -11 -11    7.17    0.58
   2 -11  11    7.11    0.58
   2  11 -11    7.96    0.59
  -2 -11  11    9.76    0.75
  -2  11 -11    8.96    0.56
   3  11 -11   16.89    0.90
   0 -12  11    0.65    0.26
   0 -12  11    0.71    0.26
   0  12 -11    0.63    0.19
   1  12 -11   12.25    0.73
   1 -12  11   12.13    0.76
  -1  12 -11   12.55    0.71
  -1 -12  11   12.30    0.83
   2  12 -11    1.26    0.23
   0   0 -12    6.08    0.71
   1   0 -12   18.24    1.34
  -1   0 -12   19.36    1.35
   2   0 -12    1.60    0.46
   2   0 -12    1.48    0.33
   2   0  12    2.50    0.53
  -2   0 -12    2.15    0.33
   3   0 -12   26.97    1.90
  -3   0 -12   28.22    1.55
   3   0 -12   28.09    1.53
  -3   0 -12   26.96    1.31
   4   0 -12   25.69    1.48
   4   0 -12   28.10    1.54
  -4   0 -12   28.01    1.61
  -4   0 -12   28.51    1.33
  -4   0 -12   27.28    1.24
  -4   0 -12   25.99    1.44
  -5   0 -12   23.39    1.32
  -5   0 -12   25.28    1.05
   5   0 -12   21.18    1.34
  -6   0 -12   19.16    1.10
   6   0 -12   18.47    1.13
   7   0  12    1.68    0.27
   0   1 -12    0.67    0.28
   0  -1 -12    0.63    0.29
   1   1 -12   92.23    4.27
  -1  -1 -12   94.36    4.32
  -1   1 -12   97.70    4.28
   1  -1 -12   95.08    4.38
   1  -1 -12  101.11    4.01
   2   1 -12   18.27    1.16
  -2  -1 -12   19.73    1.16
   2   1 -12   18.27    1.42
   2  -1 -12   19.67    1.48
   2   1  12   20.75    1.53
   2  -1 -12   20.17    1.19
  -2   1 -12   19.97    1.16
   3   1 -12   71.41    3.11
  -3  -1 -12   71.77    2.84
   3   1 -12   69.41    3.59
  -3  -1 -12   71.67    3.15
  -3  -1 -12   70.17    2.87
  -3   1 -12   67.98    2.85
  -3   1 -12   69.43    3.13
   3  -1 -12   70.07    3.12
   3   1  12   70.18    3.67
  -4  -1 -12   10.13    0.80
  -4  -1 -12   10.95    0.91
   4   1 -12   10.09    0.81
  -4  -1 -12   10.96    0.69
   4   1 -12   10.61    0.58
  -4   1 -12    9.66    0.76
  -4   1 -12   10.27    0.67
  -4   1 -12   11.58    0.92
   4  -1 -12   10.06    0.80
   4  -1 -12   11.20    0.86
   5   1 -12   29.04    1.62
  -5  -1 -12   31.12    1.61
  -5   1 -12   31.94    1.40
   5  -1 -12   30.31    1.64
  -5   1 -12   30.94    1.59
   6   1 -12    2.47    0.44
  -6  -1 -12    2.09    0.38
   6  -1 -12    2.32    0.43
  -6   1 -12    2.46    0.40
   7  -1  12    3.30    0.33
  -7   1 -12    4.17    0.38
   0  -2 -12   71.05    3.51
   0   2 -12   72.86    3.40
   0  -2 -12   76.66    3.15
   1   2 -12   25.04    1.62
  -1  -2 -12   25.82    1.71
   1  -2 -12   28.34    1.45
   1  -2 -12   27.52    1.78
  -2  -2 -12    2.57    0.31
   2   2 -12    2.61    0.45
  -2  -2 -12    4.47    0.49
   2   2 -12    2.56    0.53
   2   2  12    3.63    0.63
   2  -2 -12    3.33    0.42
   2  -2 -12    3.26    0.59
  -2   2 -12    3.22    0.42
   3   2 -12    1.62    0.36
  -3  -2 -12    1.74    0.39
   3  -2  12    2.24    0.32
  -3  -2 -12    1.22    0.25
  -3  -2 -12    1.30    0.24
   3  -2 -12    1.16    0.31
  -3   2 -12    1.17    0.33
  -4  -2 -12   46.55    2.29
   4   2 -12   44.80    2.29
  -4  -2 -12   48.15    2.11
  -4  -2 -12   49.42    2.47
   4   2 -12   45.52    2.08
  -4  -2 -12   49.62    2.15
   4  -2 -12   51.00    2.23
   4  -2 -12   53.97    2.38
   4  -2 -12   50.60    2.39
  -4   2 -12   52.10    2.31
  -4   2 -12   52.45    2.49
  -4   2 -12   49.95    2.17
  -5  -2 -12    1.90    0.39
   5   2 -12    1.86    0.22
   5   2 -12    2.13    0.43
  -5   2 -12    2.45    0.32
   5  -2 -12    1.79    0.39
   5  -2 -12    1.57    0.35
  -5   2 -12    1.95    0.38
   6   2 -12    4.74    0.54
   6  -2  12    4.77    0.48
   6  -2 -12    3.96    0.51
  -6   2 -12    3.36    0.43
  -6   2 -12    3.85    0.34
   7  -2  12  107.13    4.02
   0  -3 -12   41.96    1.94
   0  -3 -12   40.13    2.34
  -1  -3 -12   37.37    2.16
   1  -3 -12   35.17    1.75
   1  -3 -12   33.66    2.14
  -2  -3 -12    7.11    0.63
   2   3 -12    8.09    0.88
   2  -3  12    8.31    0.54
  -2  -3 -12    6.85    0.50
  -2  -3 -12    6.65    0.47
  -2   3 -12    5.42    0.56
   2   3  12    5.58    0.81
   2  -3 -12    5.37    0.79
   2  -3 -12    5.62    0.57
  -3  -3 -12   32.64    1.48
   3  -3  12   34.27    1.53
  -3  -3 -12   31.82    1.74
  -3  -3 -12   31.33    1.50
   3   3 -12   31.40    1.63
  -3   3 -12   33.43    1.78
   3  -3 -12   31.16    1.69
  -4  -3 -12   32.42    1.78
   4   3 -12   29.50    1.47
  -4  -3 -12   31.13    1.47
  -4  -3 -12   32.50    1.60
  -4  -3 -12   31.01    1.44
   4   3 -12   28.77    1.60
  -4   3 -12   30.68    1.58
   4  -3 -12   29.45    1.65
  -4   3 -12   31.60    1.53
   4  -3 -12   29.68    1.49
  -4   3 -12   31.46    1.76
   4  -3 -12   30.57    1.62
   5   3 -12    8.30    0.74
   5   3 -12    9.21    0.59
   5  -3 -12    9.63    0.71
   5  -3 -12    9.68    0.78
  -5   3 -12    8.71    0.65
  -5   3 -12    9.21    0.73
   5  -3 -12    9.41    0.77
   6   3 -12    0.95    0.30
   6  -3  12    0.72    0.23
  -6   3 -12    0.33    0.23
   6  -3 -12    0.28    0.24
   6  -3 -12    0.14    0.20
  -6   3 -12    0.17    0.15
  -7   3 -12    4.24    0.36
   0  -4 -12   23.33    1.65
   0  -4  12   23.15    1.17
   1  -4  12   53.84    2.29
  -1  -4 -12   55.60    2.28
  -1  -4 -12   54.32    2.92
   1  -4 -12   55.38    2.47
   1  -4 -12   53.77    2.94
  -1  -4  12   51.35    2.31
  -1   4 -12   54.75    2.46
   2  -4  12   99.39    3.78
  -2  -4 -12   98.51    3.72
  -2  -4 -12   99.23    4.04
  -2  -4 -12   95.54    3.76
   2  -4 -12   92.50    3.95
  -2   4 -12   94.22    3.99
   2   4  12   84.92    4.54
   2  -4 -12   92.10    4.52
   3  -4  12   18.62    0.99
  -3  -4 -12   16.56    0.92
   3   4 -12   16.23    1.04
  -3  -4 -12   17.59    1.18
  -3  -4 -12   16.93    0.96
   3  -4 -12   17.24    1.07
  -3   4 -12   18.63    1.19
   3  -4 -12   16.91    1.12
   4   4 -12   37.04    1.81
  -4  -4 -12   39.65    1.89
  -4  -4 -12   39.12    1.79
   4   4 -12   37.48    1.91
  -4  -4 -12   41.88    2.13
  -4  -4 -12   39.71    1.77
   4  -4 -12   41.04    1.98
   4  -4 -12   40.58    1.79
  -4   4 -12   39.02    1.86
  -4   4 -12   38.85    1.89
   4  -4 -12   39.09    1.99
   5   4 -12    6.28    0.63
  -5  -4 -12    6.26    0.53
   5   4 -12    6.41    0.52
  -5  -4 -12    6.95    0.53
   5  -4  12    6.01    0.55
   5  -4 -12    6.19    0.62
  -5   4 -12    6.60    0.56
  -5   4 -12    6.68    0.61
   5  -4 -12    6.62    0.65
   5  -4 -12    6.54    0.56
   6  -4  12   54.71    2.24
   6   4 -12   55.70    2.39
   6  -4 -12   53.25    2.33
  -6  -4  12   53.60    2.39
   6  -4 -12   54.67    2.42
  -6   4 -12   56.82    2.38
  -6   4 -12   55.93    2.25
   0  -5  12   53.27    2.32
   0  -5  12   50.40    2.20
   0  -5 -12   56.26    2.96
  -1  -5 -12   10.11    0.68
   1  -5  12    9.54    0.68
   1  -5  12   10.24    0.64
  -1  -5  12   10.14    0.72
  -1   5 -12   10.88    0.81
   1   5  12   10.83    1.17
   1  -5 -12   11.33    1.13
   1  -5 -12   11.01    0.79
  -2  -5 -12   33.10    1.56
   2  -5  12   32.97    1.58
   2   5 -12   32.22    1.63
  -2  -5 -12   33.35    1.53
  -2  -5 -12   33.90    1.81
   2  -5 -12   33.08    1.73
  -2  -5  12   32.61    1.63
  -2   5 -12   35.14    1.79
  -3  -5 -12   51.88    2.31
  -3  -5 -12   51.33    2.30
   3  -5  12   48.89    2.34
  -3  -5 -12   55.09    2.64
   3   5 -12   49.00    2.37
  -3  -5 -12   51.94    2.27
   3   5 -12   51.53    2.41
  -3   5 -12   58.86    2.62
   3  -5 -12   54.97    2.44
   3  -5 -12   54.81    2.52
   3  -5 -12   58.00    2.23
  -4  -5 -12   36.39    1.63
   4   5 -12   36.00    1.77
  -4  -5 -12   36.27    1.72
  -4  -5 -12   35.81    1.66
   4  -5  12   37.03    1.69
   4   5 -12   35.51    1.70
   4  -5 -12   35.33    1.61
   4  -5 -12   33.30    1.81
  -4   5 -12   34.72    1.73
  -4   5 -12   33.26    1.71
   4  -5 -12   33.40    1.77
   5   5 -12    7.04    0.56
  -5  -5 -12    7.20    0.64
  -5  -5 -12    7.53    0.58
   5   5 -12    7.36    0.66
  -5  -5 -12    7.06    0.54
   5  -5  12    8.17    0.56
  -5   5 -12    6.66    0.58
  -5   5 -12    7.69    0.63
   5  -5 -12    7.06    0.65
  -5  -5  12    7.27    0.67
   5  -5 -12    7.54    0.58
   5  -5 -12    6.81    0.67
   6  -5 -12   12.79    0.75
  -6   5 -12   13.48    0.73
  -6   5 -12   12.53    0.78
   6  -5 -12   12.88    0.83
  -6  -5  12   12.11    0.75
   0  -6  12    2.83    0.38
   0  -6  12    3.03    0.39
   1   6 -12   23.21    1.23
  -1  -6 -12   23.43    1.19
   1  -6  12   23.79    1.25
   1  -6  12   22.75    1.15
  -1   6 -12   23.45    1.35
   1  -6 -12   22.75    1.30
  -1  -6  12   22.05    1.25
   2  -6  12   45.90    2.05
  -2  -6 -12   43.29    1.98
   2  -6  12   41.99    1.91
  -2  -6 -12   43.46    1.94
  -2  -6 -12   43.86    2.25
   2   6 -12   41.61    2.03
  -2   6 -12   48.88    2.26
   2  -6 -12   44.43    2.15
  -2  -6  12   44.57    2.09
   3   6 -12    0.85    0.26
  -3  -6 -12    1.38    0.29
  -3  -6 -12    0.97    0.25
   3  -6  12    1.03    0.24
   3   6 -12    1.09    0.31
  -3  -6 -12    1.70    0.45
  -3  -6 -12    0.82    0.25
   3  -6 -12    1.36    0.22
  -3   6 -12    1.83    0.42
   3  -6 -12    1.75    0.37
  -3  -6  12    1.40    0.35
   3  -6 -12    1.54    0.35
  -4  -6 -12   55.71    2.40
  -4  -6 -12   56.90    2.38
   4   6 -12   54.31    2.45
   4   6 -12   54.44    2.43
   4  -6  12   58.52    2.32
  -4  -6 -12   56.03    2.33
   4  -6 -12   50.23    2.50
   4  -6 -12   52.09    2.25
   4  -6 -12   52.51    2.47
  -4  -6  12   54.56    2.45
   5   6 -12    6.45    0.54
   5   6 -12    6.31    0.59
   5  -6  12    6.10    0.49
  -5  -6 -12    5.91    0.49
  -5  -6 -12    5.73    0.51
  -5  -6 -12    5.87    0.56
   5  -6 -12    6.13    0.50
  -5  -6  12    6.51    0.58
  -5   6 -12    6.67    0.57
   5  -6 -12    5.66    0.58
  -5   6 -12    6.48    0.56
  -6  -6 -12    0.80    0.24
   6  -6 -12    1.08    0.27
   6  -6 -12    1.50    0.24
  -6   6 -12    1.33    0.26
  -6  -6  12    1.07    0.20
  -6   6 -12    1.11    0.21
   0  -7  12   71.81    3.11
   0  -7  12   69.94    2.98
   0  -7  12   71.50    3.05
   0   7 -12   77.65    3.06
  -1  -7 -12  123.70    4.69
   1  -7  12  119.13    4.64
   1   7 -12  124.48    4.73
   1  -7  12  121.75    4.75
   1  -7  12  118.51    4.69
  -1  -7  12  110.97    4.69
  -1   7 -12  119.85    4.90
  -1  -7  12  110.27    4.75
  -2  -7 -12    9.99    0.72
  -2  -7 -12   10.02    0.68
   2  -7  12   10.02    0.74
   2  -7  12    9.91    0.68
  -2  -7 -12    9.72    0.62
   2   7 -12    9.95    0.74
  -2  -7  12   10.58    0.81
   2  -7 -12   10.78    0.82
  -2  -7  12   10.72    0.77
   2  -7 -12   11.57    0.54
  -2   7 -12   11.16    0.88
  -3  -7 -12   36.17    1.69
   3   7 -12   36.48    1.79
  -3  -7 -12   37.24    1.74
  -3  -7 -12   35.78    1.67
   3  -7  12   36.73    1.69
  -3  -7  12   36.26    1.75
   3  -7 -12   38.03    1.82
   3  -7 -12   35.36    1.84
   3  -7 -12   38.63    1.54
  -4  -7 -12    6.74    0.56
  -4  -7 -12    5.86    0.50
   4  -7  12    5.98    0.50
   4   7 -12    6.10    0.58
  -4  -7 -12    6.25    0.54
   4   7 -12    5.96    0.57
   4  -7 -12    5.75    0.58
  -4  -7  12    6.77    0.58
   4  -7 -12    6.59    0.46
   4  -7 -12    6.08    0.60
  -5  -7 -12   19.61    1.03
   5   7 -12   21.31    1.08
  -5  -7 -12   20.15    1.05
   5   7 -12   22.88    1.15
  -5  -7 -12   21.00    1.11
  -5  -7  12   21.13    1.02
  -5   7 -12   21.60    1.12
   5  -7 -12   19.47    1.14
   5  -7 -12   20.88    1.00
  -6  -7 -12   22.72    1.09
  -6   7 -12   23.14    1.02
   6  -7 -12   22.66    1.00
   0  -8  12    5.53    0.50
   0  -8  12    5.35    0.54
   0   8 -12    5.52    0.51
   0  -8  12    4.87    0.48
   1  -8  12   27.91    1.46
   1  -8  12   27.46    1.33
   1  -8  12   25.60    1.34
   1   8 -12   26.02    1.38
  -1  -8 -12   27.20    1.38
  -1  -8  12   25.42    1.33
  -1   8 -12   29.46    1.38
  -1  -8  12   25.82    1.46
  -1   8 -12   29.31    1.59
   2  -8  12   15.73    0.85
   2  -8  12   16.33    0.93
  -2  -8 -12   15.36    0.81
   2  -8  12   18.20    1.04
  -2  -8 -12   16.12    0.95
   2   8 -12   16.20    0.98
  -2  -8 -12   16.30    0.91
  -2  -8  12   12.38    0.97
  -3  -8 -12   28.94    1.43
  -3  -8 -12   28.93    1.39
   3   8 -12   29.14    1.47
   3  -8  12   30.07    1.26
   3  -8  12   30.07    1.40
  -3  -8 -12   29.25    1.34
  -3  -8  12   27.51    1.35
   3  -8 -12   25.57    1.48
   3  -8 -12   26.75    1.45
   3  -8 -12   27.50    1.17
  -3  -8  12   27.50    1.52
  -4  -8 -12    4.89    0.49
   4   8 -12    5.11    0.51
  -4  -8 -12    4.76    0.45
  -4  -8 -12    4.57    0.45
   4   8 -12    5.12    0.51
   4  -8  12    5.12    0.46
  -4  -8  12    5.74    0.42
   4  -8 -12    5.27    0.53
   4  -8 -12    5.72    0.37
  -5  -8 -12   54.99    2.36
   5   8 -12   56.58    2.35
  -5   8 -12   60.19    2.42
   5  -8 -12   55.85    2.42
   5  -8 -12   59.50    2.24
   0   9 -12   22.87    1.20
   0  -9  12   23.10    1.07
   0  -9  12   22.49    1.19
   0  -9  12   21.89    1.30
   1  -9  12    5.50    0.58
   1   9 -12    5.50    0.52
   1  -9  12    6.06    0.42
   1  -9  12    5.99    0.55
  -1   9 -12    6.79    0.54
  -1  -9  12    6.67    0.47
  -1  -9  12    7.07    0.66
   2   9 -12   12.76    0.81
  -2  -9 -12   12.60    0.62
  -2  -9 -12   12.03    0.78
   2  -9  12   12.82    0.79
  -2  -9 -12   12.36    0.76
  -2  -9  12    9.58    0.61
  -2  -9  12    9.86    0.83
   3  -9  12   32.58    1.56
  -3  -9 -12   30.96    1.57
  -3  -9 -12   32.14    1.45
   3   9 -12   33.28    1.62
  -3  -9 -12   32.23    1.55
  -3  -9  12   36.81    1.34
  -3  -9  12   35.75    1.73
   4   9 -12    5.72    0.51
  -4  -9 -12    5.67    0.50
   4   9 -12    6.01    0.51
  -4  -9 -12    5.15    0.45
   4  -9  12    5.65    0.48
  -4  -9 -12    5.36    0.43
   4  -9 -12    6.75    0.54
   4  -9 -12    6.48    0.36
  -5  -9 -12    2.20    0.25
   5   9 -12    2.08    0.25
   0  10 -12   31.43    1.51
   0 -10  12   30.95    1.63
   0 -10  12   31.36    1.51
   1 -10  12   16.96    1.06
   1  10 -12   15.89    0.95
   1 -10  12   17.22    0.97
  -1  10 -12   16.22    0.92
  -1 -10  12   15.70    1.05
  -2 -10 -12    4.90    0.48
   2  10 -12    5.36    0.50
   2 -10  12    5.23    0.48
  -2 -10 -12    4.93    0.46
  -2 -10  12    5.19    0.59
  -3 -10 -12    5.56    0.47
  -3 -10 -12    5.61    0.49
   3 -10  12    5.60    0.48
   3  10 -12    6.29    0.52
  -3 -10  12    4.63    0.55
   4  10 -12    2.76    0.33
  -4 -10 -12    2.47    0.23
   4  10 -12    2.66    0.33
   0 -11  12    0.58    0.25
   0  11 -12    0.54    0.19
   0 -11  12    0.57    0.25
   1 -11  12    8.80    0.68
   1  11 -12    7.71    0.59
   1 -11  12    8.91    0.63
  -1 -11  12    8.20    0.69
  -1  11 -12    8.52    0.58
   2  11 -12    7.17    0.55
  -2 -11  12    8.91    0.70
   3  11 -12    6.71    0.49
   0  12 -12    5.35    0.43
  -1  12 -12    3.58    0.33
   0   0 -13    0.14    0.19
   1   0 -13    0.79    0.34
  -1   0 -13    1.26    0.42
   2   0 -13   57.84    2.80
  -2   0 -13   62.16    2.57
   2   0 -13   58.67    3.18
   2   0  13   68.28    3.33
  -2   0 -13   64.61    2.81
  -3   0 -13   13.71    0.81
   3   0 -13   13.80    0.94
   3   0 -13   13.69    1.00
  -3   0 -13   14.03    1.01
  -4   0 -13  112.72    4.76
  -4   0 -13  115.50    4.18
   4   0 -13  108.12    4.60
  -4   0 -13  113.18    4.57
  -4   0 -13  109.27    4.36
   4   0 -13  109.89    4.64
   5   0 -13   77.95    3.42
  -5   0 -13   79.57    3.36
  -6   0 -13   11.97    0.81
   6   0 -13   12.86    0.88
   0   1 -13  199.26    7.98
   0  -1 -13  193.18    8.03
   1   1 -13   13.51    1.20
  -1  -1 -13   13.47    1.21
   1  -1 -13   18.33    1.39
  -1   1 -13   18.17    1.31
   1  -1 -13   18.60    1.12
  -2  -1 -13    2.23    0.32
  -2  -1 -13    2.07    0.36
   2   1 -13    1.99    0.55
   2   1  13    2.11    0.57
  -2   1 -13    1.54    0.35
   2  -1 -13    1.50    0.35
   2  -1 -13    2.27    0.51
  -3  -1 -13    8.55    0.77
  -3  -1 -13    8.20    0.59
   3   1 -13   10.25    0.75
   3   1 -13    7.91    0.73
   3  -1 -13    8.44    0.75
  -3   1 -13    8.28    0.75
   3  -1 -13    8.80    0.73
  -3   1 -13    8.60    0.60
  -4  -1 -13   13.78    0.80
  -4  -1 -13   13.08    0.92
   4   1 -13   12.71    0.94
  -4  -1 -13   14.43    1.07
   4  -1 -13   12.85    0.97
  -4   1 -13   12.49    0.89
  -4   1 -13   12.31    0.99
   4  -1 -13   12.21    0.92
  -4   1 -13   12.79    0.74
   5   1 -13   10.94    0.85
  -5  -1 -13   12.32    0.84
   5  -1 -13    9.33    0.81
  -5   1 -13    9.90    0.78
  -5   1 -13   10.40    0.58
   6   1 -13   46.77    2.25
  -6  -1 -13   50.29    2.21
   6  -1 -13   51.00    2.30
  -6   1 -13   52.68    2.25
   0  -2 -13   11.74    0.85
   0  -2 -13   11.40    1.08
   1   2 -13   71.30    3.46
   1  -2  13   70.56    2.91
  -1  -2 -13   70.77    3.55
   1  -2 -13   72.77    3.62
   1  -2 -13   74.37    3.17
   2   2 -13   26.31    1.56
  -2  -2 -13   28.26    1.36
   2  -2  13   28.86    1.38
   2   2 -13   28.24    1.91
  -2  -2 -13   28.95    1.33
  -2  -2 -13   30.49    1.61
  -2   2 -13   31.05    1.60
   2   2  13   29.79    2.03
   2  -2 -13   30.22    2.03
   2  -2 -13   30.11    1.61
   3  -2  13   38.20    1.69
  -3  -2 -13   35.78    1.67
  -3  -2 -13   37.39    1.65
   3   2 -13   34.46    1.81
   3   2 -13   35.36    1.89
  -3  -2 -13   38.49    1.98
   3  -2 -13   35.06    1.81
  -3   2 -13   39.89    1.99
   3  -2 -13   36.49    1.91
   4   2 -13    2.18    0.27
   4   2 -13    2.09    0.41
  -4  -2 -13    2.42    0.35
  -4  -2 -13    2.64    0.52
  -4  -2 -13    2.44    0.43
  -4   2 -13    2.29    0.32
  -4   2 -13    2.41    0.48
   4  -2 -13    2.80    0.42
   4  -2 -13    2.68    0.48
  -4   2 -13    2.28    0.41
   4  -2 -13    2.32    0.43
  -5  -2 -13   49.23    2.17
   5   2 -13   46.47    2.20
   5  -2 -13   42.08    2.08
  -5   2 -13   44.67    2.13
  -5   2 -13   47.16    1.95
   5  -2 -13   44.83    2.19
   6   2 -13   16.24    1.00
   6  -2  13   16.25    0.93
  -6   2 -13   16.64    0.97
   6  -2 -13   16.79    1.02
   0  -3  13    0.65    0.21
   0  -3 -13    0.43    0.21
   0  -3 -13    0.36    0.25
  -1  -3 -13   18.02    1.43
   1  -3  13   18.39    0.96
  -1  -3 -13   18.91    0.95
  -1  -3  13   16.74    0.95
   1  -3 -13   17.82    1.12
   1  -3 -13   16.87    1.43
  -2  -3 -13   88.36    3.78
  -2  -3 -13   87.97    3.47
  -2  -3 -13   84.97    3.50
   2  -3  13   86.99    3.52
  -2   3 -13   91.43    3.78
   2  -3 -13   88.65    3.79
   3   3 -13   25.80    1.45
  -3  -3 -13   26.04    1.29
  -3  -3 -13   26.21    1.32
  -3  -3 -13   27.69    1.59
   3  -3  13   28.62    1.36
  -3   3 -13   28.54    1.59
   3  -3 -13   26.94    1.48
   3  -3 -13   28.16    1.56
  -4  -3 -13    1.52    0.35
  -4  -3 -13    1.01    0.25
   4   3 -13    0.98    0.23
  -4  -3 -13    1.12    0.24
   4   3 -13    1.13    0.30
  -4   3 -13    0.59    0.21
   4  -3 -13    2.06    0.34
   4  -3 -13    0.50    0.24
   4  -3 -13    0.59    0.25
  -4   3 -13    0.45    0.23
   5   3 -13    1.16    0.33
   5   3 -13    1.22    0.18
   5  -3 -13    1.22    0.35
   5  -3 -13    0.95    0.32
   5  -3 -13    1.18    0.30
  -5   3 -13    1.18    0.27
  -5   3 -13    1.19    0.31
   6  -3  13    7.28    0.55
   6   3 -13    7.79    0.65
  -6   3 -13    8.48    0.64
   6  -3 -13    8.62    0.68
   6  -3 -13    8.50    0.63
  -6   3 -13    8.54    0.45
   0  -4  13   20.96    1.11
   0  -4 -13   21.22    1.62
  -1  -4 -13   37.25    1.60
   1  -4  13   35.69    1.61
  -1  -4 -13   37.85    2.28
   1  -4 -13   31.93    2.18
  -1  -4  13   31.49    1.61
   1  -4 -13   33.92    1.77
   2  -4  13   39.93    1.86
   2   4 -13   41.60    1.96
  -2  -4 -13   40.73    1.85
  -2  -4 -13   41.30    1.80
   2  -4 -13   41.10    2.06
  -2   4 -13   44.25    2.10
   3   4 -13   52.40    2.45
  -3  -4 -13   55.20    2.46
  -3  -4 -13   55.32    2.42
   3   4 -13   53.87    2.54
   3  -4  13   57.69    2.44
  -3  -4 -13   56.66    2.73
  -3  -4 -13   55.86    2.38
  -3   4 -13   63.81    2.78
   3  -4 -13   56.93    2.68
  -3   4 -13   57.31    2.55
   3  -4 -13   58.91    2.39
  -3   4 -13   56.69    2.51
   3  -4 -13   58.48    2.59
  -4  -4 -13    4.30    0.42
   4   4 -13    4.28    0.42
   4   4 -13    4.02    0.48
  -4  -4 -13    4.45    0.40
  -4  -4 -13    4.42    0.50
   4  -4 -13    3.02    0.37
   4  -4 -13    3.18    0.46
  -4   4 -13    2.83    0.39
  -4   4 -13    2.70    0.45
   4  -4 -13    3.08    0.50
  -5  -4 -13   15.07    0.87
  -5  -4 -13   14.95    0.97
   5  -4  13   13.59    0.87
   5   4 -13   15.68    0.79
   5   4 -13   15.04    1.00
  -5   4 -13   15.55    0.88
   5  -4 -13   14.34    1.01
  -5   4 -13   15.08    0.95
   5  -4 -13   14.97    1.00
   5  -4 -13   14.74    0.89
   6   4 -13   37.39    1.67
  -6  -4  13   34.56    1.65
  -6   4 -13   35.84    1.46
   6  -4 -13   35.01    1.60
   6  -4 -13   34.78    1.68
  -6   4 -13   34.73    1.62
   0  -5  13    1.30    0.28
   1  -5  13    4.85    0.43
  -1  -5 -13    5.67    0.48
   1  -5  13    5.38    0.49
   1  -5 -13    6.14    0.59
  -1  -5  13    6.19    0.54
  -2  -5 -13   51.62    2.29
   2  -5  13   52.91    2.32
   2   5 -13   52.60    2.38
  -2  -5 -13   52.56    2.24
   2  -5 -13   53.29    2.51
  -2  -5  13   51.16    2.36
  -2   5 -13   56.52    2.55
   3   5 -13   64.75    2.77
  -3  -5 -13   64.70    2.66
  -3  -5 -13   64.66    2.66
   3   5 -13   61.47    2.70
   3  -5  13   63.78    2.72
  -3  -5 -13   63.97    2.60
  -3  -5 -13   68.88    3.04
   3  -5 -13   60.19    2.53
   3  -5 -13   56.60    2.82
  -3   5 -13   61.75    2.90
   3  -5 -13   58.28    2.74
  -3   5 -13   59.01    2.72
  -4  -5 -13    7.29    0.57
   4   5 -13    6.28    0.54
  -4  -5 -13    6.47    0.51
   4   5 -13    6.62    0.61
  -4  -5 -13    6.70    0.58
   4  -5  13    6.26    0.55
   4  -5  13    6.50    0.50
  -4   5 -13    5.69    0.56
  -4   5 -13    5.51    0.55
   4  -5 -13    5.37    0.58
   4  -5 -13    5.81    0.49
   4  -5 -13    5.43    0.61
  -5  -5 -13   18.33    0.97
   5   5 -13   19.47    1.10
   5  -5  13   19.34    0.94
  -5  -5 -13   17.74    1.04
   5   5 -13   18.53    0.92
  -5  -5 -13   17.96    0.94
  -5   5 -13   17.01    0.98
   5  -5 -13   15.90    1.05
  -5  -5  13   16.46    1.05
   5  -5 -13   16.16    0.94
  -5   5 -13   16.50    1.01
   6   5 -13   13.41    0.79
  -6  -5  13   13.50    0.75
  -6   5 -13   13.57    0.77
  -6   5 -13   12.95    0.66
   6  -5 -13   13.31    0.74
   0   6 -13   64.31    2.62
   0  -6  13   60.88    2.65
   0  -6  13   57.39    2.52
   1   6 -13    6.86    0.58
  -1  -6 -13    5.98    0.52
   1  -6  13    5.72    0.54
   1  -6  13    5.96    0.49
  -1  -6  13    6.92    0.59
   2  -6  13    1.19    0.25
  -2  -6 -13    1.47    0.28
  -2  -6 -13    1.36    0.26
   2   6 -13    1.31    0.30
   2   6 -13    1.03    0.30
   2  -6  13    1.01    0.26
  -2  -6 -13    1.07    0.26
  -2  -6  13    0.84    0.27
  -2   6 -13    1.48    0.37
   2  -6 -13    1.91    0.40
   2  -6 -13    1.37    0.21
   3   6 -13   57.28    2.46
  -3  -6 -13   54.77    2.32
   3   6 -13   53.25    2.41
  -3  -6 -13   55.09    2.35
   3  -6  13   56.89    2.30
  -3  -6 -13   57.91    2.32
   3  -6 -13   50.58    2.51
  -3  -6  13   49.27    2.42
   3  -6 -13   50.74    2.42
   3  -6 -13   51.39    2.17
  -4  -6 -13   15.68    0.91
   4   6 -13   14.69    0.90
   4   6 -13   15.13    0.96
  -4  -6 -13   15.48    0.87
  -4  -6 -13   15.64    0.93
   4  -6  13   15.51    0.86
   4  -6 -13   15.03    0.81
  -4   6 -13   14.52    0.94
   4  -6 -13   13.83    1.00
   4  -6 -13   14.72    0.99
  -4  -6  13   15.36    0.99
  -5  -6 -13   27.84    1.41
   5   6 -13   30.35    1.47
  -5  -6 -13   28.61    1.35
   5  -6  13   30.86    1.33
   5   6 -13   30.92    1.33
  -5  -6 -13   28.08    1.32
   5  -6 -13   28.34    1.31
  -5  -6  13   27.45    1.38
  -5   6 -13   27.88    1.38
  -5   6 -13   28.50    1.40
   5  -6 -13   26.97    1.45
  -6  -6 -13    9.27    0.61
   6  -6 -13    9.61    0.54
  -6  -6  13    9.07    0.48
  -6   6 -13    9.28    0.49
   0   7 -13   96.10    3.66
   0  -7  13   86.61    3.58
   0  -7  13   89.10    3.71
   0  -7  13   85.19    3.65
   1  -7  13   45.95    2.20
  -1  -7 -13   47.02    1.97
   1  -7  13   46.27    2.16
   1   7 -13   47.44    2.20
  -1  -7 -13   48.01    2.16
   1  -7  13   45.81    2.11
  -1  -7  13   55.17    2.26
  -1  -7  13   54.02    2.31
  -2  -7 -13   11.24    0.71
   2  -7  13   11.62    0.78
   2  -7  13   10.04    0.68
   2   7 -13   10.34    0.76
  -2  -7 -13   10.40    0.65
  -2  -7 -13   10.24    0.73
  -2  -7  13   10.70    0.81
  -2  -7  13   10.19    0.76
   2  -7 -13   11.43    0.54
   2  -7 -13   10.94    0.84
  -3  -7 -13    9.16    0.64
  -3  -7 -13    8.55    0.66
  -3  -7 -13    8.44    0.62
   3   7 -13    8.87    0.71
   3   7 -13    8.69    0.72
   3  -7  13    9.22    0.64
   3  -7 -13    9.94    0.78
  -3  -7  13   10.58    0.73
   3  -7 -13   10.76    0.77
   3  -7 -13   10.30    0.54
  -4  -7 -13    3.22    0.39
   4  -7  13    3.36    0.38
  -4  -7 -13    3.56    0.42
  -4  -7 -13    3.13    0.36
   4   7 -13    2.91    0.43
   4   7 -13    3.20    0.39
  -4   7 -13    2.44    0.42
   4  -7 -13    1.84    0.27
   4  -7 -13    2.11    0.39
  -4  -7  13    2.17    0.36
   5   7 -13   30.21    1.42
  -5  -7 -13   28.24    1.32
   5   7 -13   29.73    1.31
  -5  -7 -13   27.92    1.37
   5  -7 -13   29.21    1.27
  -5   7 -13   29.59    1.38
   5  -7 -13   29.05    1.44
  -5  -7  13   30.06    1.29
   0  -8  13    0.34    0.21
   0  -8  13    0.38    0.20
   0   8 -13    0.05    0.15
   0  -8  13    0.28    0.17
   1  -8  13   67.33    2.82
   1   8 -13   68.76    2.92
   1  -8  13   63.19    2.83
   1  -8  13   67.22    2.96
  -1  -8  13   71.75    3.03
  -1  -8  13   71.76    2.87
   2  -8  13    8.49    0.67
   2  -8  13    7.54    0.59
  -2  -8 -13    7.17    0.49
   2   8 -13    7.61    0.63
   2  -8  13    7.58    0.54
  -2  -8 -13    7.09    0.59
  -2  -8 -13    7.70    0.58
  -2  -8  13    8.76    0.63
  -2  -8  13    9.11    0.74
   3   8 -13    2.16    0.38
  -3  -8 -13    1.95    0.30
  -3  -8 -13    1.75    0.33
  -3  -8 -13    1.91    0.32
   3  -8  13    1.70    0.31
   3   8 -13    1.99    0.38
   3  -8  13    2.08    0.26
  -3  -8  13    2.32    0.34
   3  -8 -13    1.76    0.37
   4  -8  13   32.79    1.45
  -4  -8 -13   31.97    1.43
   4   8 -13   30.70    1.47
   4   8 -13   31.96    1.51
  -4  -8 -13   32.33    1.48
  -4  -8 -13   30.39    1.42
   4  -8 -13   30.34    1.27
   4  -8 -13   29.61    1.51
  -4  -8  13   30.68    1.34
   5   8 -13   10.12    0.57
  -5  -8 -13    9.67    0.60
  -5   8 -13   11.30    0.64
   5  -8 -13   10.87    0.68
   0  -9  13    3.63    0.43
   0  -9  13    2.78    0.46
   0  -9  13    2.75    0.31
   0   9 -13    2.62    0.35
   1   9 -13   15.23    0.93
   1  -9  13   15.22    0.76
   1  -9  13   15.52    0.92
   1  -9  13   15.16    0.99
  -1  -9  13   15.01    1.01
  -1   9 -13   15.37    0.89
  -1  -9  13   14.80    0.80
  -2  -9 -13    7.23    0.58
   2  -9  13    8.60    0.61
   2   9 -13    7.98    0.61
  -2  -9 -13    8.55    0.59
  -2  -9  13    6.52    0.65
  -2  -9  13    6.18    0.46
  -3  -9 -13   31.34    1.47
  -3  -9 -13   30.91    1.51
  -3  -9 -13   32.30    1.38
   3   9 -13   33.60    1.56
   3  -9  13   33.34    1.50
  -3  -9  13   31.43    1.61
   4   9 -13   18.77    0.96
  -4  -9 -13   18.12    0.88
   4   9 -13   19.15    0.99
   4  -9 -13   18.14    0.99
   0 -10  13    1.92    0.35
   0 -10  13    1.54    0.36
   0  10 -13    1.71    0.30
   1  10 -13    7.40    0.60
   1 -10  13    7.87    0.61
   1 -10  13    7.94    0.68
  -1  10 -13    8.99    0.60
  -1 -10  13    9.36    0.74
   2 -10  13   47.77    2.09
   2  10 -13   49.45    2.13
  -2 -10 -13   47.06    2.08
  -2 -10  13   49.48    2.24
   3  10 -13   26.76    1.28
   3 -10  13   26.67    1.26
   0 -11  13    0.85    0.27
   0  11 -13    0.74    0.21
   0 -11  13    1.08    0.29
   1 -11  13    7.87    0.59
   1  11 -13    7.60    0.56
   1 -11  13    8.08    0.63
  -1 -11  13    7.88    0.65
  -1  11 -13    8.29    0.54
   2  11 -13   54.83    2.29
   0  12 -13    4.36    0.36
   0   0 -14    8.25    0.91
  -1   0 -14    0.54    0.17
   1   0 -14    1.01    0.29
   1   0 -14    0.57    0.32
  -1   0 -14    0.65    0.36
  -2   0 -14    0.70    0.20
   2   0 -14    0.84    0.27
  -3   0 -14    4.00    0.54
  -3   0 -14    4.00    0.48
  -3   0 -14    3.97    0.40
   3   0 -14    4.54    0.57
   3   0 -14    3.87    0.49
   4   0 -14    3.47    0.47
  -4   0 -14    3.44    0.45
  -4   0 -14    3.42    0.37
   4   0 -14    3.85    0.53
   5   0 -14    8.44    0.75
  -5   0 -14    9.15    0.72
  -6   0 -14   36.87    1.69
   6   0 -14   36.18    1.75
   0  -1 -14    0.38    0.16
   0   1 -14    0.27    0.26
   0  -1  14    0.52    0.18
   0  -1 -14    0.20    0.23
  -1  -1 -14   42.33    2.44
   1  -1  14   40.55    1.83
   1   1 -14   41.37    2.41
  -1  -1 -14   41.96    1.82
   1  -1 -14   42.43    2.48
   1  -1 -14   41.60    2.12
   2   1 -14   53.12    2.64
  -2  -1 -14   57.65    2.37
   2  -1 -14   55.75    2.66
  -2   1 -14   57.52    2.35
  -3  -1 -14   33.59    1.77
  -3  -1 -14   40.15    1.98
  -3  -1 -14   36.97    1.65
   3   1 -14   35.82    1.82
   3   1 -14   36.56    1.90
  -3   1 -14   32.13    1.75
  -3   1 -14   35.68    1.91
   3  -1 -14   34.54    1.90
  -3   1 -14   35.63    1.53
   3  -1 -14   33.78    1.78
   4  -1  14   95.32    3.80
   4   1 -14   87.11    4.00
  -4  -1 -14   92.36    3.78
  -4  -1 -14   90.71    3.96
  -4   1 -14  102.19    3.66
   4  -1 -14  101.59    4.15
   4  -1 -14   97.91    4.06
   4  -1 -14   92.61    3.90
  -4   1 -14   98.54    4.00
   5   1 -14   23.99    1.45
  -5  -1 -14   26.56    1.42
   5  -1 -14   27.13    1.50
  -5   1 -14   29.88    1.47
   6   1 -14   18.66    1.07
  -6   1 -14   18.21    1.02
   6  -1 -14   18.48    1.08
   0  -2  14    4.92    0.44
   0  -2 -14    4.82    0.74
   0  -2 -14    5.18    0.57
   0  -2 -14    6.19    0.46
  -1  -2 -14   98.42    4.70
  -1  -2 -14  103.00    3.97
   1  -2  14   98.61    3.98
   1   2 -14  100.91    4.64
   1  -2 -14  103.60    4.29
   1  -2 -14  104.84    4.84
  -1  -2  14   99.29    3.98
   2   2 -14   74.64    3.46
  -2  -2 -14   78.92    3.19
   2  -2  14   77.76    3.20
  -2  -2 -14   81.85    3.15
  -2   2 -14   83.77    3.47
   2  -2 -14   75.89    3.48
  -3  -2 -14   46.08    2.06
   3   2 -14   45.62    1.94
  -3  -2 -14   49.00    2.40
   3   2 -14   46.26    2.32
   3  -2  14   47.39    2.08
   3   2 -14   43.79    2.21
  -3  -2 -14   47.41    2.03
   3  -2 -14   45.64    2.23
   3  -2 -14   49.31    2.37
  -3   2 -14   46.19    2.21
  -3   2 -14   49.12    2.06
  -3   2 -14   51.30    2.39
   4   2 -14    2.63    0.46
  -4  -2 -14    1.82    0.39
  -4  -2 -14    1.91    0.32
  -4   2 -14    2.78    0.33
   4  -2 -14    2.95    0.51
  -4   2 -14    3.02    0.47
   4  -2 -14    2.63    0.46
   4  -2 -14    2.76    0.42
   5   2 -14   17.04    1.07
   5  -2 -14   14.75    0.97
  -5   2 -14   16.42    0.77
  -5   2 -14   16.10    1.01
   5  -2 -14   15.56    1.05
   6   2 -14   14.55    0.93
   6  -2  14   13.86    0.85
   6  -2 -14   17.98    1.01
  -6   2 -14   17.93    0.95
   0  -3 -14    1.10    0.42
   0  -3 -14    1.25    0.31
   0  -3  14    1.06    0.25
   1  -3  14   26.68    1.38
  -1  -3 -14   27.83    1.36
   1  -3 -14   32.08    1.65
  -1  -3  14   29.80    1.42
   2  -3  14    8.78    0.62
   2   3 -14    9.03    0.78
  -2  -3 -14    8.22    0.59
  -2  -3 -14    9.21    0.58
   2   3 -14    8.58    0.69
   2  -3 -14    7.54    0.73
  -2   3 -14    7.90    0.73
  -3  -3 -14   10.97    0.92
   3   3 -14    9.28    0.76
  -3  -3 -14   10.49    0.75
  -3  -3 -14   10.21    0.68
   3   3 -14   10.04    0.65
   3  -3  14   10.87    0.70
  -3  -3 -14    9.68    0.64
  -3   3 -14   10.38    0.72
   3  -3 -14    9.21    0.78
  -3   3 -14   10.44    0.87
  -3   3 -14    9.81    0.77
   3  -3 -14   10.20    0.85
   3  -3 -14    9.18    0.67
   4   3 -14    1.15    0.21
  -4  -3 -14    1.24    0.28
  -4  -3 -14    1.27    0.26
   4   3 -14    1.07    0.30
  -4  -3 -14    1.27    0.32
  -4   3 -14    1.43    0.34
   4  -3 -14    1.64    0.38
   4  -3 -14    1.44    0.35
   4  -3 -14    1.59    0.32
  -4   3 -14    1.28    0.27
   5   3 -14    1.22    0.33
   5  -3 -14    0.63    0.28
  -5   3 -14    0.91    0.20
   5  -3 -14    0.87    0.27
  -5   3 -14    0.75    0.28
   6   3 -14   20.34    1.04
   6  -3  14   19.55    0.93
   6  -3 -14   16.36    0.95
  -6   3 -14   17.53    0.97
   6  -3 -14   16.29    1.00
   0  -4  14    2.91    0.36
   1  -4  14   40.11    1.83
  -1  -4 -14   41.54    1.80
   1  -4 -14   40.85    2.04
  -1  -4  14   38.09    1.84
   2   4 -14   64.19    2.80
  -2  -4 -14   65.08    2.71
   2  -4  14   64.26    2.77
  -2  -4 -14   64.46    2.76
   2   4 -14   65.94    2.89
  -2   4 -14   64.40    2.81
  -2   4 -14   74.51    3.07
   2  -4 -14   67.39    3.03
  -3  -4 -14   46.71    2.01
   3   4 -14   46.72    2.01
   3   4 -14   47.27    2.16
  -3  -4 -14   48.01    1.98
  -3  -4 -14   50.60    2.39
  -3  -4 -14   46.36    2.06
   3  -4  14   49.37    2.04
  -3   4 -14   40.83    2.07
  -3   4 -14   42.25    2.04
   3  -4 -14   41.83    1.94
  -3   4 -14   45.59    2.28
   3  -4 -14   39.70    2.20
   3  -4 -14   39.99    2.10
   4   4 -14    0.16    0.14
  -4  -4 -14    0.43    0.22
  -4  -4 -14    0.27    0.18
   4   4 -14    0.62    0.24
  -4  -4 -14    0.13    0.14
  -4   4 -14    0.17    0.17
   4  -4 -14    0.07    0.19
   4  -4 -14    0.23    0.20
   4  -4 -14    0.18    0.16
  -4   4 -14    0.01    0.18
  -5  -4 -14   16.79    0.90
   5  -4  14   16.11    0.91
   5   4 -14   17.17    1.03
  -5  -4 -14   16.94    1.01
  -5   4 -14   15.42    0.85
  -5   4 -14   14.94    0.95
   5  -4 -14   13.78    0.88
   5  -4 -14   14.24    0.98
   6   4 -14    5.28    0.49
   6  -4 -14    6.26    0.54
  -6  -4  14    5.95    0.51
   6  -4 -14    5.86    0.47
   0  -5  14    1.95    0.35
   1  -5  14   25.40    1.35
   1   5 -14   27.02    1.40
   1  -5  14   24.02    1.25
  -1  -5 -14   27.31    1.33
   1  -5 -14   28.35    1.52
  -1  -5  14   28.62    1.40
   2  -5  14   70.87    2.96
   2   5 -14   71.24    3.09
   2   5 -14   77.21    3.17
  -2  -5 -14   71.97    3.00
  -2  -5 -14   76.03    2.99
  -2  -5 -14   76.39    3.05
   2  -5  14   76.13    3.09
  -2  -5  14   70.80    3.11
  -2   5 -14   67.41    3.08
   2  -5 -14   73.99    2.91
   2  -5 -14   69.01    3.26
  -2   5 -14   79.33    3.32
  -3  -5 -14    9.70    0.68
  -3  -5 -14   10.19    0.64
   3  -5  14   10.26    0.69
  -3  -5 -14    9.69    0.67
   3   5 -14    9.73    0.69
   3   5 -14    9.47    0.73
   3  -5 -14    8.09    0.76
   3  -5 -14    8.22    0.57
  -3   5 -14    7.94    0.68
   3  -5 -14    7.75    0.70
   4   5 -14    2.37    0.41
   4   5 -14    2.92    0.36
   4  -5  14    3.13    0.35
  -4  -5 -14    2.67    0.36
  -4  -5 -14    2.66    0.39
  -4  -5 -14    3.11    0.41
  -4   5 -14    2.77    0.45
   4  -5 -14    2.82    0.35
   4  -5 -14    2.87    0.46
  -4   5 -14    2.72    0.42
   4  -5 -14    3.16    0.47
   5   5 -14    7.10    0.40
  -5  -5 -14    6.88    0.53
   5  -5  14    7.04    0.49
  -5  -5 -14    7.39    0.60
   5   5 -14    7.22    0.61
  -5   5 -14    5.57    0.54
   5  -5 -14    4.89    0.55
  -5   5 -14    5.40    0.47
   5  -5 -14    5.54    0.49
  -5  -5  14    5.23    0.55
  -6  -5 -14    5.78    0.51
   6  -5 -14    7.40    0.48
  -6  -5  14    8.20    0.50
  -6   5 -14    7.51    0.51
   0  -6  14    4.48    0.47
   0  -6 -14    4.66    0.36
   1   6 -14   36.48    1.72
   1  -6  14   33.26    1.57
   1   6 -14   32.06    1.69
   1  -6  14   33.27    1.68
  -1  -6 -14   33.27    1.51
  -1  -6 -14   33.71    1.62
  -1  -6  14   35.77    1.72
   1  -6 -14   38.30    1.47
   2  -6  14   12.12    0.79
  -2  -6 -14   11.61    0.70
   2   6 -14   11.09    0.79
  -2  -6 -14   11.40    0.74
  -2  -6 -14   10.86    0.68
   2   6 -14   11.94    0.81
   2  -6  14   10.94    0.69
  -2   6 -14    8.73    0.74
  -2  -6  14    9.42    0.77
   2  -6 -14    9.64    0.82
   2  -6 -14   10.05    0.57
  -3  -6 -14    5.31    0.49
   3   6 -14    5.20    0.51
  -3  -6 -14    5.31    0.47
   3   6 -14    5.21    0.53
   3  -6  14    4.38    0.43
  -3  -6 -14    4.87    0.44
  -3  -6  14    5.11    0.57
   3  -6 -14    4.98    0.57
  -3   6 -14    5.10    0.53
   3  -6 -14    5.40    0.41
   4  -6  14   41.62    1.73
  -4  -6 -14   40.17    1.76
  -4  -6 -14   40.08    1.72
   4   6 -14   38.68    1.72
   4   6 -14   40.65    1.86
  -4  -6 -14   39.32    1.78
   4  -6 -14   34.62    1.88
  -4  -6  14   35.83    1.80
   4  -6 -14   36.73    1.85
  -4   6 -14   36.53    1.77
   4  -6 -14   36.18    1.63
   5   6 -14   14.26    0.67
   5  -6  14   13.78    0.74
  -5  -6 -14   13.48    0.77
  -5  -6 -14   14.50    0.83
   5   6 -14   14.33    0.85
   5  -6 -14   12.33    0.71
  -5   6 -14   12.57    0.78
   5  -6 -14   11.79    0.83
  -5   6 -14   12.92    0.74
  -5  -6  14   12.13    0.76
   0   7 -14   38.49    1.73
   0  -7  14   35.26    1.73
   0  -7  14   34.01    1.64
   0  -7  14   35.55    1.77
   1  -7  14   12.37    0.85
   1   7 -14   13.35    0.86
  -1  -7 -14   12.25    0.66
  -1  -7 -14   13.07    0.82
   1  -7  14   12.18    0.78
   1  -7  14   12.26    0.82
  -1  -7  14   12.73    0.86
  -1  -7  14   12.74    0.88
   2   7 -14    8.89    0.69
  -2  -7 -14    8.26    0.56
   2   7 -14    8.84    0.71
   2  -7  14    8.88    0.63
   2  -7  14    8.66    0.68
  -2  -7 -14    8.72    0.65
  -2  -7 -14    8.73    0.61
  -2  -7  14    9.12    0.74
   2  -7 -14    9.36    0.47
  -2  -7  14    8.32    0.68
   2  -7 -14    9.12    0.76
  -3  -7 -14   11.26    0.70
  -3  -7 -14   11.39    0.71
   3   7 -14   11.74    0.78
  -3  -7 -14   11.89    0.76
   3  -7  14   11.36    0.71
   3   7 -14   12.03    0.80
   3  -7 -14   10.20    0.56
  -3  -7  14    9.85    0.74
   3  -7 -14   10.11    0.82
  -3   7 -14    9.94    0.76
   4   7 -14   28.19    1.39
   4   7 -14   27.25    1.30
  -4  -7 -14   27.35    1.31
  -4  -7 -14   26.82    1.31
  -4  -7 -14   26.71    1.28
   4  -7  14   27.30    1.29
  -4  -7  14   26.08    1.30
   4  -7 -14   25.76    1.39
   4  -7 -14   27.22    1.18
  -4   7 -14   26.89    1.34
  -5  -7 -14   62.76    2.55
   5   7 -14   64.73    2.41
  -5   7 -14   63.23    2.50
   5  -7 -14   60.90    2.61
   5  -7 -14   61.13    2.42
  -5  -7  14   63.48    2.44
   0  -8  14  104.65    4.22
   0  -8  14  107.93    4.23
   0   8 -14  108.73    4.28
   0  -8  14  105.93    4.37
   1  -8  14    8.31    0.62
   1  -8  14    7.95    0.67
   1   8 -14    7.67    0.63
   1  -8  14    7.72    0.59
  -1  -8  14    8.73    0.72
  -1  -8  14    8.03    0.61
  -2  -8 -14    1.98    0.33
  -2  -8 -14    1.95    0.25
   2   8 -14    2.05    0.36
   2  -8  14    2.32    0.35
   2   8 -14    2.35    0.42
   2  -8  14    2.00    0.30
  -2  -8 -14    2.16    0.32
   2  -8  14    2.50    0.41
  -2  -8  14    2.13    0.36
  -2  -8  14    2.32    0.43
   3   8 -14   16.94    0.99
   3  -8  14   17.85    0.84
   3   8 -14   18.16    1.02
  -3  -8 -14   16.42    0.96
  -3  -8 -14   16.69    0.88
  -3  -8 -14   16.44    0.92
   3  -8  14   16.31    0.93
  -3  -8  14   19.80    0.96
   4   8 -14    9.57    0.66
   4  -8  14    8.93    0.60
  -4  -8 -14    9.13    0.62
   4   8 -14    9.31    0.60
  -4  -8 -14    8.58    0.58
  -4  -8 -14    8.97    0.58
  -4   8 -14    9.73    0.64
  -4  -8  14    8.89    0.50
   4  -8 -14    9.28    0.66
  -5  -8 -14   26.12    1.14
  -5   8 -14   26.15    1.14
   0   9 -14   12.29    0.79
   0  -9  14   11.76    0.86
   0  -9  14   12.19    0.67
   0  -9  14   12.48    0.78
   1   9 -14    8.75    0.65
   1  -9  14    9.07    0.72
   1  -9  14    9.34    0.66
   1  -9  14    9.27    0.52
  -1  -9  14    8.90    0.74
  -1  -9  14    8.08    0.54
   2  -9  14   24.44    1.24
   2   9 -14   23.00    1.26
  -2  -9 -14   23.11    1.23
  -2  -9  14   27.27    1.39
  -2  -9  14   26.64    1.11
  -3  -9 -14   13.31    0.76
  -3  -9 -14   12.32    0.77
   3  -9  14   12.93    0.77
   3   9 -14   13.61    0.81
   3   9 -14   13.65    0.82
  -3  -9 -14   13.52    0.65
  -4  -9 -14   25.61    1.07
   4   9 -14   25.94    1.21
   4   9 -14   25.74    1.16
  -4   9 -14   24.33    1.18
   0  10 -14   61.78    2.51
   0 -10  14   58.22    2.47
   0 -10  14   57.86    2.60
   1 -10  14   20.37    1.15
   1  10 -14   19.17    1.06
   1 -10  14   19.81    1.06
  -1 -10  14   21.51    1.19
   2 -10  14   27.19    1.28
   2  10 -14   27.46    1.31
  -2 -10  14   25.59    1.38
   3  10 -14    1.96    0.29
   3  10 -14    1.73    0.29
   0  11 -14    9.90    0.62
   1  11 -14   16.97    0.89
   2  11 -14   31.50    1.42
   2  11 -14   32.41    1.45
   0   0  15    0.23    0.15
   0   0 -15    0.02    0.21
  -1   0 -15   41.76    2.42
   1   0 -15   37.56    2.06
  -1   0 -15   41.41    1.78
   2   0 -15   63.67    3.04
  -2   0 -15   67.96    2.73
   3   0 -15    2.56    0.50
  -3   0 -15    2.27    0.48
   3   0 -15    2.24    0.43
  -3   0 -15    2.23    0.33
  -3   0 -15    1.79    0.37
   4   0 -15    4.72    0.58
   4   0 -15    3.93    0.51
  -4   0 -15    3.78    0.49
   5   0 -15    0.35    0.24
  -5   0 -15    0.59    0.24
   6   0 -15    1.02    0.29
   0  -1  15    4.84    0.44
   0  -1 -15    5.35    0.43
   0  -1 -15    5.65    0.61
   0   1 -15    5.26    0.77
  -1  -1 -15   11.42    0.70
   1  -1  15   11.27    0.71
   1  -1 -15   10.82    0.90
   2  -1  15   25.81    1.28
   2   1 -15   25.39    1.40
   2   1 -15   24.95    1.52
  -2  -1 -15   25.21    1.26
   2  -1 -15   26.91    1.56
   3   1 -15   46.30    2.34
   3  -1  15   47.47    2.06
  -3  -1 -15   51.49    2.43
   3   1 -15   46.31    2.25
  -3  -1 -15   46.80    2.05
   3  -1 -15   43.61    2.21
   3  -1 -15   46.35    2.36
  -3   1 -15   43.88    2.18
  -3   1 -15   50.56    2.38
   3  -1 -15   43.52    2.12
  -3   1 -15   47.36    1.85
  -4  -1 -15   16.33    1.04
   4  -1  15   17.08    0.93
  -4  -1 -15   17.09    0.93
   4   1 -15   15.71    1.08
  -4   1 -15   16.00    1.03
   4  -1 -15   15.61    1.00
   4  -1 -15   16.87    1.16
   4  -1 -15   15.73    1.08
   5   1 -15   43.69    2.16
   5  -1 -15   44.96    2.16
  -5   1 -15   48.36    2.13
   6   1 -15   31.41    1.49
   6  -1 -15   29.63    1.48
   0  -2 -15    1.86    0.30
   0  -2  15    1.35    0.28
   0  -2 -15    1.20    0.35
   1  -2  15    6.18    0.49
  -1  -2 -15    5.76    0.48
   1  -2 -15    5.44    0.61
  -1  -2  15    5.68    0.51
  -2  -2 -15   62.12    2.58
   2   2 -15   59.83    2.88
   2   2 -15   61.93    2.72
   2  -2  15   61.93    2.60
   2  -2 -15   61.25    2.91
   3   2 -15  145.67    6.00
   3   2 -15  145.68    5.89
  -3  -2 -15  151.21    5.84
  -3  -2 -15  163.44    6.13
  -3  -2 -15  146.68    5.69
   3  -2  15  144.46    5.69
   3  -2 -15  135.98    5.72
  -3   2 -15  141.77    5.84
  -3   2 -15  146.38    5.60
   3  -2 -15  143.52    5.89
  -3   2 -15  164.73    6.12
   4   2 -15    5.01    0.57
  -4  -2 -15    4.88    0.47
  -4   2 -15    5.23    0.38
   4  -2 -15    5.52    0.59
   4  -2 -15    4.67    0.50
   4  -2 -15    5.09    0.61
  -4   2 -15    4.94    0.54
   5   2 -15    0.91    0.31
  -5   2 -15    0.46    0.25
   5  -2 -15    0.53    0.27
   5  -2 -15    0.59    0.26
   6   2 -15    2.00    0.34
   6  -2  15    1.45    0.27
  -6   2 -15    2.47    0.33
   6  -2 -15    2.64    0.39
   6  -2 -15    2.68    0.36
   0  -3 -15    0.36    0.22
   0  -3  15    1.01    0.25
  -1  -3 -15   34.72    1.58
   1  -3  15   32.80    1.59
   1  -3 -15   35.13    1.85
  -1  -3  15   32.89    1.60
   2   3 -15   38.39    1.86
   2   3 -15   37.25    1.68
   2   3 -15   36.94    1.99
  -2  -3 -15   37.68    1.74
  -2  -3 -15   39.07    1.70
   2  -3  15   39.66    1.78
  -2   3 -15   37.58    1.84
   2  -3 -15   38.85    2.03
  -2   3 -15   37.38    1.72
   3   3 -15   13.75    0.78
  -3  -3 -15   14.50    0.84
   3  -3  15   14.36    0.88
  -3  -3 -15   14.24    0.94
   3   3 -15   13.71    0.98
  -3  -3 -15   13.59    0.86
  -3   3 -15   18.78    1.18
   3  -3 -15   16.11    1.03
  -3   3 -15   15.46    0.99
  -3   3 -15   16.16    0.88
   3  -3 -15   15.53    0.90
   3  -3 -15   16.57    1.13
  -4  -3 -15    0.33    0.19
  -4  -3 -15    0.38    0.23
   4   3 -15    0.34    0.21
   4  -3 -15    0.75    0.27
  -4   3 -15    0.60    0.19
  -4   3 -15    0.93    0.29
   4  -3 -15    0.44    0.20
   4  -3 -15    0.91    0.32
   5   3 -15   18.85    1.10
   5  -3  15   18.19    1.03
  -5  -3 -15   18.69    0.96
   5  -3 -15   16.15    1.07
   5  -3 -15   17.61    1.01
  -5   3 -15   17.71    1.05
  -5   3 -15   18.71    0.79
  -6   3 -15   11.24    0.68
   6  -3 -15   10.99    0.67
   0  -4  15   13.52    0.84
   1  -4  15   52.17    2.29
  -1  -4 -15   54.42    2.26
   1   4 -15   49.95    2.26
  -1   4 -15   51.29    2.28
  -1  -4  15   51.64    2.31
   1  -4 -15   54.00    2.53
  -2  -4 -15   91.39    3.60
   2  -4  15   90.01    3.62
  -2  -4 -15   92.35    3.63
  -2  -4 -15   93.99    3.55
   2   4 -15   87.04    3.86
   2   4 -15   93.32    3.74
   2   4 -15   90.04    3.60
  -2   4 -15   84.51    3.61
   2  -4 -15   85.61    3.87
   2  -4 -15   83.63    3.52
   3   4 -15   12.50    0.88
  -3  -4 -15   13.05    0.76
  -3  -4 -15   13.16    0.85
   3   4 -15   12.92    0.76
   3  -4  15   14.00    0.83
  -3  -4 -15   13.25    0.80
  -3   4 -15   11.76    0.77
   3  -4 -15   12.07    0.76
   3  -4 -15   11.21    0.94
  -3   4 -15   12.00    0.86
   3  -4 -15   12.18    0.90
  -4  -4 -15   21.38    1.24
   4   4 -15   21.73    1.04
   4   4 -15   21.10    1.28
  -4  -4 -15   22.00    1.17
  -4   4 -15   24.76    1.17
  -4   4 -15   25.48    1.31
   4  -4 -15   23.75    1.33
   4  -4 -15   23.36    1.41
   4  -4 -15   25.48    1.22
   5  -4  15    3.31    0.37
  -5  -4 -15    3.38    0.40
   5   4 -15    3.21    0.47
  -5  -4 -15    3.56    0.46
  -5   4 -15    5.35    0.52
  -5   4 -15    5.30    0.36
   5  -4 -15    5.17    0.46
   5  -4 -15    5.27    0.53
  -6  -4  15   22.83    1.10
   0  -5  15    2.77    0.38
   0   5 -15    2.94    0.39
   0  -5 -15    2.49    0.29
   1  -5  15   25.25    1.25
   1   5 -15   29.59    1.43
  -1  -5 -15   27.27    1.28
   1   5 -15   26.61    1.36
  -1  -5 -15   28.81    1.34
   1  -5  15   27.06    1.38
   1  -5 -15   25.17    1.49
  -1   5 -15   24.46    1.35
   1  -5 -15   25.13    1.21
  -1  -5  15   25.58    1.36
   2  -5  15   11.15    0.68
  -2  -5 -15   10.90    0.67
  -2  -5 -15   10.54    0.70
   2  -5  15   10.53    0.73
   2   5 -15   10.52    0.73
  -2  -5 -15   10.43    0.68
   2   5 -15   11.19    0.79
   2  -5 -15    9.28    0.61
   2  -5 -15    9.22    0.83
  -2   5 -15    8.49    0.69
  -3  -5 -15   15.77    0.93
   3   5 -15   16.05    1.00
   3  -5  15   15.68    0.87
  -3  -5 -15   15.41    0.87
   3  -5  15   16.12    0.94
  -3  -5 -15   14.81    0.90
   3   5 -15   14.63    0.87
   3  -5 -15   15.92    0.85
  -3   5 -15   15.85    0.93
   3  -5 -15   15.01    1.08
   4  -5  15    0.56    0.20
  -4  -5 -15    0.28    0.17
   4   5 -15    0.36    0.16
  -4  -5 -15    0.39    0.22
  -4  -5 -15    0.49    0.22
   4   5 -15    0.53    0.24
  -4   5 -15    0.98    0.30
   4  -5 -15    1.83    0.38
   4  -5 -15    1.06    0.24
  -5  -5 -15   31.44    1.46
  -5  -5 -15   33.26    1.55
   5   5 -15   32.82    1.58
   5  -5  15   33.44    1.45
  -5  -5  15   32.71    1.55
  -5   5 -15   33.00    1.53
  -5   5 -15   33.55    1.39
   5  -5 -15   32.47    1.46
   5  -5 -15   32.20    1.60
   0   6 -15  174.06    6.99
   0  -6  15  185.16    7.02
   0  -6 -15  187.56    6.77
   1  -6  15    2.30    0.38
  -1  -6 -15    2.87    0.39
   1  -6  15    2.66    0.36
   1   6 -15    2.28    0.38
   1   6 -15    2.71    0.41
  -1  -6 -15    2.74    0.30
   1  -6 -15    1.92    0.24
  -1  -6  15    1.68    0.34
  -1   6 -15    2.10    0.38
  -2  -6 -15    0.97    0.23
  -2  -6 -15    0.83    0.22
   2  -6  15    0.93    0.25
   2   6 -15    0.94    0.26
   2  -6  15    0.89    0.24
  -2  -6 -15    0.85    0.24
   2   6 -15    1.19    0.28
   2  -6 -15    1.07    0.31
   2  -6 -15    1.40    0.21
  -2   6 -15    1.19    0.29
  -2  -6  15    1.27    0.34
  -3  -6 -15   93.85    3.73
   3   6 -15   91.54    3.76
  -3  -6 -15   91.85    3.77
   3   6 -15   94.10    3.88
  -3  -6 -15   93.13    3.76
   3  -6  15   93.71    3.73
   3  -6 -15   98.74    3.64
  -3  -6  15   96.26    3.91
  -3   6 -15   93.96    3.81
   4   6 -15   35.30    1.50
   4  -6  15   34.30    1.53
  -4  -6 -15   36.48    1.61
   4   6 -15   33.83    1.65
  -4  -6 -15   34.27    1.53
  -4  -6 -15   36.31    1.59
   4  -6 -15   32.32    1.66
  -4   6 -15   32.03    1.54
  -4  -6  15   32.31    1.62
   4  -6 -15   31.88    1.46
  -5  -6 -15    7.05    0.53
   5   6 -15    7.06    0.56
   5  -6 -15    7.42    0.59
   5  -6 -15    7.37    0.46
  -5   6 -15    7.48    0.46
  -5  -6  15    7.34    0.51
   0   7 -15   17.24    1.06
   0  -7  15   18.65    1.09
   0  -7  15   17.71    1.06
   1   7 -15    9.15    0.67
   1   7 -15    8.40    0.67
   1  -7  15    7.94    0.63
  -1  -7 -15    8.42    0.49
   1  -7  15    8.41    0.66
   1  -7  15    8.71    0.62
  -1  -7  15    6.77    0.64
  -1   7 -15    7.05    0.63
  -1  -7  15    7.47    0.67
   2   7 -15    6.55    0.58
  -2  -7 -15    6.45    0.47
   2  -7  15    6.50    0.57
  -2  -7 -15    6.09    0.53
   2  -7  15    6.35    0.55
   2  -7  15    7.08    0.55
   2   7 -15    6.10    0.58
  -2  -7  15    6.00    0.60
   2  -7 -15    6.62    0.65
  -2   7 -15    5.32    0.54
  -2  -7  15    5.68    0.57
   3   7 -15    0.60    0.22
   3  -7  15    1.00    0.26
   3   7 -15    0.68    0.23
  -3  -7 -15    0.86    0.22
   3  -7  15    1.29    0.28
  -3  -7 -15    0.86    0.24
  -3  -7 -15    0.71    0.22
  -3  -7  15    0.73    0.25
   3  -7 -15    0.82    0.15
  -3   7 -15    0.65    0.25
  -4  -7 -15   16.15    0.89
   4   7 -15   18.27    0.89
  -4  -7 -15   17.25    0.94
   4  -7  15   18.27    0.84
   4   7 -15   17.91    1.00
  -4  -7 -15   17.64    0.93
   4  -7  15   17.53    0.92
   4  -7 -15   17.51    0.80
  -4   7 -15   17.70    0.94
   4  -7 -15   17.08    1.01
  -4  -7  15   17.57    0.93
  -5  -7 -15   20.94    0.97
  -5  -7  15   20.28    0.85
  -5   7 -15   19.82    0.89
   0   8 -15    2.13    0.35
   0  -8  15    2.11    0.35
   0  -8  15    1.79    0.38
   0   8 -15    1.79    0.36
   1   8 -15   39.60    1.89
   1  -8  15   40.19    1.79
   1   8 -15   42.26    1.88
   1  -8  15   41.34    1.82
   1  -8  15   41.06    1.93
  -1  -8  15   38.85    1.93
  -1  -8  15   37.78    1.79
   2  -8  15    5.45    0.54
   2   8 -15    5.07    0.54
   2   8 -15    5.35    0.51
   2  -8  15    6.45    0.53
  -2  -8 -15    5.44    0.50
  -2  -8 -15    5.23    0.38
   2  -8  15    5.68    0.46
  -2  -8  15    6.60    0.62
  -2  -8  15    6.38    0.53
  -2   8 -15    5.69    0.54
  -3  -8 -15    4.84    0.39
   3   8 -15    4.75    0.48
   3  -8  15    5.00    0.35
  -3  -8 -15    5.11    0.44
   3   8 -15    4.81    0.45
  -3  -8 -15    4.74    0.45
   3  -8  15    4.81    0.44
  -3  -8  15    5.07    0.43
  -3   8 -15    4.78    0.48
   4   8 -15   21.66    0.99
   4   8 -15   21.85    1.09
  -4  -8 -15   20.89    0.98
  -4   8 -15   21.14    1.04
  -4  -8  15   21.61    0.90
   0  -9  15    4.94    0.53
   0   9 -15    5.13    0.47
   0  -9  15    5.18    0.39
   1  -9  15   45.41    1.75
   1   9 -15   44.75    2.01
   1  -9  15   43.99    1.93
   1  -9  15   42.57    2.02
   1   9 -15   44.36    1.97
  -1  -9  15   42.81    2.05
  -1  -9  15   42.45    1.79
   2  -9  15   22.44    1.17
  -2  -9 -15   20.55    1.07
   2  -9  15   21.30    1.09
   2   9 -15   20.75    1.12
   2   9 -15   22.06    1.14
  -2  -9  15   21.34    1.19
  -2   9 -15   20.72    1.13
  -2  -9  15   20.52    0.93
   3   9 -15   10.27    0.63
   3   9 -15   10.29    0.67
   3  -9  15    9.89    0.63
  -3   9 -15   11.11    0.68
   4   9 -15    5.51    0.34
  -4   9 -15    4.41    0.36
   0  10 -15    0.16    0.14
   0 -10  15    0.36    0.23
   1 -10  15    5.49    0.49
   1  10 -15    5.52    0.46
  -1 -10  15    4.38    0.51
   2  10 -15    7.21    0.53
   2  10 -15    7.97    0.56
  -2  10 -15    7.68    0.55
   3  10 -15   40.76    1.68
  -3  10 -15   40.64    1.71
   0   0  16   13.44    0.81
   1   0 -16   18.41    1.25
   1   0  16   17.39    0.98
  -2   0 -16    8.75    0.61
   2   0 -16    9.85    0.86
   3   0 -16   71.06    3.27
   3   0 -16   70.40    3.12
   4   0  16   64.46    2.67
   4   0 -16   64.00    2.95
   4   0 -16   63.82    2.89
   5   0 -16    3.41    0.46
   6   0 -16    0.26    0.20
   0  -1 -16   17.83    1.21
   0  -1  16   17.03    0.96
   0   1  16   16.69    0.95
  -1  -1 -16   15.45    0.86
   1  -1  16   15.01    0.88
   1   1 -16   15.03    1.11
   1  -1 -16   15.47    1.12
  -2  -1 -16   21.48    1.08
  -2  -1 -16   21.91    1.20
   2   1 -16   19.92    1.32
   2  -1  16   20.41    1.08
   2  -1 -16   18.62    1.11
   2  -1 -16   18.02    1.28
   3  -1  16   38.76    1.82
   3   1 -16   38.76    2.00
  -3  -1 -16   38.36    1.80
   3   1 -16   39.02    2.11
   3  -1 -16   42.93    2.17
   3  -1 -16   41.67    2.03
   3  -1 -16   44.06    1.95
  -3   1 -16   41.40    1.97
   4   1 -16   22.06    1.27
  -4  -1 -16   22.02    1.07
   4  -1  16   21.54    1.08
  -4   1 -16   19.72    1.18
   4  -1 -16   19.67    1.16
   4  -1 -16   19.03    1.22
   4  -1 -16   19.36    1.30
   5   1 -16   15.10    1.03
  -5   1 -16   19.39    1.04
   5  -1 -16   18.05    1.09
   6  -1 -16    4.58    0.46
   0  -2 -16   93.93    4.11
   0  -2  16   96.13    3.81
   1  -2  16  121.43    4.66
  -1  -2 -16  123.16    4.63
   1  -2 -16  114.59    4.98
  -1   2 -16  115.12    4.48
  -2  -2 -16    6.96    0.61
   2   2 -16    7.40    0.74
   2   2 -16    6.53    0.62
   2  -2  16    6.02    0.52
  -2  -2 -16    6.42    0.52
   2  -2 -16    7.27    0.59
  -2   2 -16    7.30    0.46
   2  -2 -16    7.18    0.74
  -3  -2 -16    0.97    0.24
   3  -2  16    0.89    0.22
   3   2 -16    0.77    0.32
   3   2 -16    1.35    0.34
  -3  -2 -16    1.11    0.29
   3  -2 -16    0.84    0.25
  -3   2 -16    0.90    0.17
   3  -2 -16    0.72    0.30
  -3   2 -16    1.19    0.31
   3  -2 -16    0.67    0.27
   4   2 -16   19.08    1.15
  -4  -2 -16   19.57    0.99
   4  -2  16   19.36    1.00
   4  -2 -16   16.78    1.03
   4  -2 -16   16.16    1.17
   4  -2 -16   15.94    1.08
  -4   2 -16   16.71    1.06
   5   2 -16   33.33    1.61
   5  -2 -16   30.53    1.52
   5  -2 -16   29.57    1.59
  -5   2 -16   32.09    1.54
   0  -3 -16   25.24    1.49
   0  -3  16   24.77    1.28
   0   3 -16   24.75    1.19
   1  -3  16   12.01    0.81
  -1  -3 -16   12.58    0.80
  -1  -3 -16   12.16    0.81
   1   3 -16   12.65    0.75
  -1  -3  16   15.80    0.91
   1  -3 -16   15.22    1.09
  -1   3 -16   14.84    0.79
   1  -3 -16   14.73    0.83
  -2  -3 -16   57.04    2.50
   2   3 -16   58.65    2.58
   2   3 -16   57.33    2.30
   2   3 -16   57.44    2.75
   2  -3  16   56.80    2.46
  -2  -3 -16   57.34    2.43
   2  -3 -16   57.23    2.45
  -2   3 -16   57.78    2.37
   2  -3 -16   53.84    2.73
   3  -3  16   10.03    0.68
  -3  -3 -16   10.04    0.74
   3   3 -16    9.95    0.77
  -3  -3 -16    9.97    0.67
   3  -3 -16    9.18    0.76
   3  -3 -16    9.06    0.66
   3  -3 -16    9.56    0.85
  -3   3 -16    9.07    0.73
  -3   3 -16    9.68    0.60
  -4  -3 -16    3.00    0.47
  -4  -3 -16    3.23    0.38
   4   3 -16    2.91    0.47
   4  -3 -16    2.77    0.50
  -4   3 -16    3.23    0.48
   4  -3 -16    2.99    0.48
   4  -3 -16    2.97    0.40
  -4   3 -16    3.31    0.28
   5   3 -16   11.28    0.77
   5  -3  16   10.71    0.70
  -5   3 -16   10.04    0.71
   5  -3 -16   10.11    0.69
   5  -3 -16    9.13    0.74
   6  -3 -16   23.87    1.10
   0   4 -16   14.22    0.84
   0  -4 -16   13.68    0.80
   0  -4  16   13.80    0.88
   1  -4  16   95.20    3.87
  -1  -4 -16   98.94    3.94
   1  -4  16   97.29    3.99
  -1  -4 -16  100.93    3.95
   1   4 -16   97.68    3.92
   1  -4 -16   99.75    4.26
  -1   4 -16  101.41    3.95
   1  -4 -16   99.07    3.89
  -1  -4  16  101.46    4.03
  -2  -4 -16   33.64    1.60
  -2  -4 -16   32.94    1.61
   2  -4  16   33.36    1.62
   2   4 -16   33.74    1.53
   2   4 -16   34.44    1.70
  -2  -4 -16   34.41    1.55
   2   4 -16   33.46    1.83
   2  -4 -16   33.39    1.55
   2  -4 -16   34.15    1.86
  -2   4 -16   34.58    1.58
   3   4 -16    1.39    0.33
  -3  -4 -16    1.63    0.33
   3   4 -16    1.28    0.22
  -3  -4 -16    1.59    0.27
   3  -4  16    1.25    0.28
  -3  -4 -16    1.56    0.31
   4   4 -16   37.73    1.91
  -4  -4 -16   37.44    1.77
  -4  -4 -16   38.32    1.86
  -4   4 -16   41.22    1.88
   4  -4 -16   39.02    1.93
   4  -4 -16   40.82    1.79
  -4   4 -16   43.17    1.70
  -5  -4 -16   12.51    0.78
   5   4 -16   12.05    0.79
   5  -4  16   11.86    0.67
   5  -4 -16   11.52    0.80
  -5   4 -16   12.12    0.75
   5  -4 -16   11.86    0.71
   0   5 -16    6.37    0.54
   0  -5  16    6.24    0.56
   0  -5 -16    6.10    0.46
   1   5 -16    8.83    0.67
   1  -5  16    8.79    0.69
  -1  -5 -16    9.14    0.62
  -1  -5 -16    9.42    0.67
   1  -5  16    8.89    0.63
  -1  -5  16   11.84    0.77
   1  -5 -16   10.81    0.86
  -1   5 -16    9.94    0.69
   1  -5 -16   10.25    0.61
   2   5 -16   31.90    1.53
  -2  -5 -16   32.77    1.56
   2  -5  16   31.16    1.58
  -2  -5 -16   32.92    1.55
   2   5 -16   32.81    1.65
   2  -5  16   30.47    1.49
   2  -5 -16   34.13    1.47
  -2   5 -16   33.80    1.57
   2  -5 -16   33.28    1.81
  -3  -5 -16    2.67    0.37
   3  -5  16    1.73    0.33
  -3  -5 -16    1.83    0.29
   3  -5  16    2.04    0.32
   3   5 -16    1.73    0.27
  -3  -5 -16    1.65    0.31
   3   5 -16    1.29    0.31
   3  -5 -16    1.83    0.29
   3  -5 -16    2.16    0.45
  -3   5 -16    2.43    0.33
   4   5 -16   10.11    0.73
  -4  -5 -16   10.94    0.72
  -4  -5 -16   10.61    0.67
   4  -5  16    9.69    0.61
   4  -5 -16    8.29    0.59
  -4   5 -16    8.91    0.58
   4  -5 -16    7.55    0.68
  -5  -5 -16   10.01    0.66
   5   5 -16   10.27    0.68
  -5  -5  16   10.47    0.68
   5  -5 -16   10.57    0.61
   5  -5 -16    9.98    0.71
   0  -6  16    5.84    0.55
   0   6 -16    5.90    0.54
   0  -6 -16    5.85    0.41
   1  -6  16   31.26    1.52
  -1  -6 -16   31.94    1.56
   1  -6  16   32.11    1.62
   1  -6  16   31.68    1.65
   1   6 -16   32.89    1.63
   1   6 -16   31.55    1.58
  -1  -6 -16   30.24    1.44
  -1   6 -16   34.66    1.62
   1  -6 -16   36.56    1.42
  -1  -6  16   36.50    1.68
   2   6 -16   37.85    1.82
  -2  -6 -16   36.86    1.75
  -2  -6 -16   36.36    1.68
   2  -6  16   36.82    1.70
   2   6 -16   36.48    1.74
   2  -6  16   37.18    1.80
  -2  -6  16   40.36    1.87
  -2   6 -16   38.67    1.78
   2  -6 -16   40.36    1.59
   2  -6 -16   39.08    1.98
   3  -6  16   29.39    1.37
   3   6 -16   28.77    1.34
  -3  -6 -16   28.95    1.38
   3  -6  16   29.43    1.43
  -3  -6 -16   29.09    1.35
  -3  -6 -16   28.07    1.39
   3   6 -16   27.61    1.46
   3  -6 -16   29.21    1.27
  -3  -6  16   27.82    1.49
  -3   6 -16   28.98    1.39
  -4  -6 -16   16.10    0.88
   4  -6  16   14.45    0.80
   4   6 -16   15.93    0.70
   4   6 -16   15.37    0.92
  -4  -6 -16   15.64    0.86
  -4   6 -16   15.07    0.80
  -4  -6  16   14.76    0.89
   4  -6 -16   13.84    0.90
   4  -6 -16   13.91    0.74
  -5  -6 -16    4.77    0.41
  -5  -6  16    5.89    0.41
   5  -6 -16    5.61    0.35
   0  -7  16    2.31    0.39
   0  -7  16    2.58    0.43
   0   7 -16    2.32    0.38
   1   7 -16   22.58    1.22
   1  -7  16   21.52    1.19
  -1  -7 -16   23.20    1.01
   1  -7  16   22.80    1.15
   1  -7  16   22.47    1.24
   1   7 -16   22.74    1.22
  -1  -7  16   23.14    1.25
  -1  -7  16   23.44    1.29
  -1   7 -16   21.04    1.19
   2  -7  16    5.63    0.53
   2  -7  16    6.39    0.53
  -2  -7 -16    5.83    0.52
   2   7 -16    6.16    0.54
  -2  -7 -16    5.75    0.44
   2  -7  16    5.89    0.55
   2   7 -16    5.88    0.54
  -2  -7  16    6.72    0.58
  -2  -7  16    7.87    0.66
  -2   7 -16    6.86    0.56
  -3  -7 -16    7.16    0.55
  -3  -7 -16    6.71    0.50
  -3  -7 -16    6.63    0.51
   3  -7  16    7.64    0.56
   3   7 -16    7.06    0.59
   3   7 -16    7.30    0.53
   3  -7  16    7.25    0.54
  -3   7 -16    7.55    0.57
  -3  -7  16    7.68    0.59
   3  -7 -16    7.20    0.37
   4   7 -16   33.49    1.52
   4  -7  16   31.67    1.29
   4   7 -16   34.25    1.31
  -4  -7 -16   32.70    1.42
  -4  -7  16   29.94    1.40
  -4   7 -16   30.26    1.38
   0   8 -16   76.05    3.21
   0  -8  16   79.19    3.29
   0  -8  16   77.33    3.14
   1   8 -16   12.22    0.82
   1  -8  16   12.01    0.75
   1  -8  16   11.46    0.83
   1   8 -16   12.60    0.81
   1  -8  16   12.51    0.78
  -1  -8  16   13.57    0.89
  -1  -8  16   13.76    0.80
  -1   8 -16   12.92    0.82
   2   8 -16    5.43    0.49
   2  -8  16    4.94    0.41
  -2  -8 -16    5.00    0.46
   2   8 -16    4.77    0.47
   2  -8  16    5.25    0.51
   2  -8  16    5.27    0.48
  -2  -8  16    4.67    0.54
  -2   8 -16    4.42    0.46
  -2  -8  16    4.65    0.45
  -3  -8 -16   10.42    0.56
   3   8 -16   11.06    0.64
  -3  -8 -16   10.04    0.66
   3  -8  16   10.49    0.66
   3   8 -16   10.16    0.69
   3  -8  16   11.17    0.51
  -3  -8  16    9.75    0.59
  -3   8 -16   10.33    0.65
   4   8 -16    9.09    0.59
  -4  -8 -16    8.88    0.47
  -4   8 -16    8.62    0.50
   0  -9  16   12.05    0.62
   0   9 -16   12.42    0.78
   0  -9  16   11.56    0.81
   1   9 -16    2.97    0.36
   1   9 -16    3.06    0.40
   1  -9  16    2.91    0.23
   1  -9  16    3.20    0.40
   1  -9  16    2.64    0.41
  -1  -9  16    3.37    0.45
  -1  -9  16    3.15    0.28
  -1   9 -16    3.26    0.39
   2   9 -16   11.46    0.72
   2  -9  16   11.08    0.70
   2   9 -16   11.42    0.70
  -2   9 -16   11.85    0.71
  -2  -9  16   12.09    0.53
  -2  -9  16   12.31    0.81
   3   9 -16   10.01    0.55
   3   9 -16   10.10    0.61
  -3   9 -16    8.19    0.55
   0  10 -16    6.65    0.51
   0  10 -16    6.69    0.48
   1  10 -16    5.09    0.44
   1  10 -16    4.31    0.40
  -1  10 -16    5.55    0.45
   2  10 -16   23.54    1.13
  -2  10 -16   24.39    1.11
   0   0  17    0.15    0.14
   0   0 -17    0.19    0.19
   1   0  17   11.69    0.74
   1   0 -17   11.73    0.81
   1   0 -17   10.75    0.95
   2   0 -17   51.98    2.35
   2   0 -17   50.03    2.56
   2   0  17   52.87    2.26
   3   0 -17    8.06    0.79
   3   0  17    7.55    0.58
   3   0 -17    7.75    0.68
   4   0  17   55.65    2.36
   4   0 -17   55.89    2.56
   5   0 -17   14.15    0.90
   0  -1  17   80.56    3.30
   0  -1 -17   76.65    3.62
   0  -1 -17   83.17    3.35
   0   1  17   80.81    3.28
   1   1 -17    2.08    0.45
  -1  -1 -17    1.98    0.37
   1  -1  17    1.94    0.32
  -1  -1 -17    2.93    0.52
   1  -1 -17    1.64    0.33
   1  -1 -17    1.81    0.42
   2   1 -17    9.38    0.85
  -2  -1 -17    8.90    0.72
  -2  -1 -17    9.18    0.62
   2  -1  17    9.21    0.65
   2  -1 -17    9.19    0.70
   2  -1 -17    9.51    0.86
  -3  -1 -17   23.03    1.17
   3   1 -17   23.33    1.35
   3   1 -17   23.11    1.46
   3  -1  17   21.88    1.18
   3  -1 -17   24.72    1.29
   3  -1 -17   23.84    1.35
   3  -1 -17   24.27    1.49
   4   1 -17   37.88    1.89
   4  -1  17   36.36    1.71
   4  -1 -17   40.06    1.84
   4   1  17   39.27    1.74
   4  -1 -17   38.14    1.91
   5   1 -17    1.08    0.30
   5  -1 -17    0.64    0.26
   5  -1 -17    0.95    0.26
   0  -2  17   73.99    3.03
   0  -2 -17   73.96    3.04
   0  -2 -17   70.44    3.32
  -1  -2 -17   25.37    1.35
  -1  -2 -17   26.72    1.30
   1  -2  17   25.28    1.33
   1   2 -17   25.68    1.59
   1  -2 -17   29.20    1.37
   1  -2 -17   28.16    1.64
  -2  -2 -17    5.77    0.56
   2  -2  17    5.37    0.49
  -2  -2 -17    5.23    0.47
   2   2 -17    6.12    0.67
   2  -2 -17    7.78    0.59
   2  -2 -17    6.91    0.73
   3   2 -17    4.53    0.53
   3   2 -17    5.69    0.66
   3  -2  17    4.65    0.45
  -3  -2 -17    4.94    0.53
  -3  -2 -17    5.12    0.47
   3  -2 -17    5.64    0.52
   3  -2 -17    5.79    0.66
  -4  -2 -17   13.66    0.78
   4  -2  17   14.78    0.82
   4   2 -17   14.37    0.94
   4  -2 -17   11.92    0.84
   4  -2 -17   12.06    0.90
   5   2 -17    7.09    0.59
   5  -2 -17    5.86    0.57
   5  -2 -17    6.66    0.55
   0   3 -17   69.82    2.70
   0  -3 -17   66.02    3.11
   0  -3 -17   67.55    2.83
   0  -3  17   68.45    2.87
   1  -3  17    5.78    0.50
  -1  -3 -17    5.54    0.49
   1   3 -17    5.51    0.36
  -1  -3 -17    5.50    0.47
  -1  -3  17    4.31    0.47
  -1   3 -17    4.09    0.36
   1  -3 -17    4.16    0.43
   1  -3 -17    4.22    0.58
  -2  -3 -17    5.00    0.50
   2   3 -17    5.53    0.55
   2  -3  17    5.12    0.47
  -2  -3 -17    5.57    0.47
   2   3 -17    5.82    0.65
   2  -3 -17    4.43    0.45
   2  -3 -17    4.49    0.60
  -2   3 -17    4.59    0.37
  -3  -3 -17   58.98    2.55
   3   3 -17   58.38    2.61
  -3  -3 -17   58.04    2.44
   3  -3  17   57.63    2.45
  -3   3 -17   60.94    2.24
   3  -3 -17   54.36    2.44
   3  -3 -17   53.45    2.74
  -4  -3 -17   23.57    1.24
  -4  -3 -17   22.65    1.13
   4   3 -17   23.66    1.28
   4  -3 -17   21.03    1.15
   4  -3 -17   20.75    1.25
   5  -3 -17   13.21    0.77
   5  -3 -17   13.10    0.84
   0  -4 -17   63.88    2.68
   0  -4  17   65.77    2.80
   0   4 -17   65.84    2.66
  -1  -4 -17   10.84    0.70
   1  -4  17   10.19    0.73
   1   4 -17   10.98    0.65
  -1  -4 -17   10.20    0.68
  -1   4 -17   10.64    0.65
  -1  -4  17   10.20    0.73
   1  -4 -17   10.32    0.67
   1  -4 -17    9.60    0.86
   2  -4  17    3.97    0.39
  -2  -4 -17    3.56    0.42
   2   4 -17    3.86    0.32
   2  -4  17    3.79    0.42
   2   4 -17    4.16    0.56
   2   4 -17    3.62    0.43
  -2  -4 -17    3.75    0.39
   2  -4 -17    2.36    0.32
  -2   4 -17    2.80    0.33
   2  -4 -17    2.37    0.48
   3  -4  17   10.18    0.70
   3   4 -17    9.78    0.75
  -3  -4 -17   10.33    0.73
  -3  -4 -17    9.81    0.68
  -3   4 -17   11.31    0.61
   3  -4 -17    9.96    0.66
   3  -4 -17    9.21    0.85
  -4  -4 -17    3.63    0.40
  -4  -4 -17    3.96    0.45
   4   4 -17    3.63    0.45
   4  -4  17    3.53    0.36
   4  -4 -17    3.99    0.40
   4  -4 -17    3.44    0.45
  -5  -4 -17    2.93    0.35
   5   4 -17    2.68    0.36
   5  -4 -17    4.54    0.45
   0   5 -17   24.31    1.21
   0  -5 -17   24.33    1.16
   0  -5  17   24.03    1.30
   1  -5  17    6.31    0.57
  -1  -5 -17    6.45    0.49
  -1  -5 -17    6.34    0.53
   1   5 -17    6.75    0.52
   1  -5  17    7.11    0.53
  -1   5 -17    6.23    0.51
   1  -5 -17    5.76    0.45
  -1  -5  17    6.47    0.59
  -2  -5 -17    3.16    0.38
  -2  -5 -17    3.35    0.39
   2  -5  17    3.38    0.41
   2   5 -17    3.81    0.36
   2   5 -17    3.69    0.44
   2  -5  17    3.58    0.39
   2  -5 -17    3.58    0.52
   2  -5 -17    3.24    0.34
  -2   5 -17    3.27    0.38
   3  -5  17   49.91    2.16
   3   5 -17   50.55    1.94
  -3  -5 -17   45.47    2.10
   3   5 -17   47.79    2.22
   3  -5  17   45.10    2.04
  -3  -5 -17   49.03    2.14
   3  -5 -17   49.73    2.05
  -3   5 -17   52.70    2.06
   4   5 -17   12.29    0.81
   4  -5  17   11.79    0.69
  -4  -5 -17   12.37    0.74
  -4  -5 -17   12.91    0.78
   4  -5 -17   11.52    0.80
  -4   5 -17   12.76    0.60
   4  -5 -17   12.05    0.69
  -5  -5 -17    5.12    0.43
   5  -5 -17    6.06    0.38
   0  -6 -17    3.88    0.33
   0   6 -17    3.55    0.41
   0  -6  17    3.97    0.47
  -1  -6 -17   21.74    1.05
   1  -6  17   21.26    1.23
   1  -6  17   20.76    1.19
   1   6 -17   22.40    1.15
   1  -6  17   22.42    1.13
   1  -6 -17   22.77    1.00
  -1   6 -17   21.60    1.14
  -1  -6  17   22.81    1.24
   2  -6  17    6.40    0.55
   2  -6  17    6.62    0.51
  -2  -6 -17    5.84    0.50
   2   6 -17    6.67    0.49
   2   6 -17    6.55    0.56
  -2  -6 -17    6.23    0.48
  -2   6 -17    5.00    0.47
   2  -6 -17    5.00    0.38
   3   6 -17   23.80    1.03
  -3  -6 -17   21.74    1.13
   3   6 -17   23.10    1.22
  -3  -6 -17   22.62    1.12
   3  -6  17   22.13    1.10
   3  -6  17   23.29    1.16
  -3   6 -17   22.15    1.09
  -3  -6  17   21.72    1.21
   3  -6 -17   21.78    1.01
   4  -6  17   10.75    0.67
   4   6 -17   11.13    0.76
  -4  -6 -17   12.21    0.72
  -4   6 -17   13.99    0.63
   4  -6 -17   13.42    0.64
  -4  -6  17   13.97    0.78
   0   7 -17    1.11    0.26
   0  -7  17    1.46    0.33
   0  -7  17    1.00    0.29
   1   7 -17    1.89    0.33
   1  -7  17    1.59    0.32
   1   7 -17    1.98    0.33
   1  -7  17    1.68    0.34
   1  -7  17    2.51    0.36
  -1  -7 -17    1.86    0.21
  -1   7 -17    1.57    0.30
  -1  -7  17    1.75    0.36
  -1  -7  17    1.31    0.32
   2  -7  17    7.15    0.58
   2  -7  17    7.26    0.54
   2   7 -17    7.33    0.58
   2   7 -17    7.29    0.52
  -2  -7 -17    6.48    0.44
   2  -7  17    7.28    0.55
  -2  -7 -17    7.07    0.54
  -2   7 -17    6.33    0.53
  -2  -7  17    5.99    0.57
  -2  -7  17    7.00    0.63
   3   7 -17    7.31    0.45
  -3  -7 -17    7.17    0.53
  -3  -7 -17    7.42    0.49
   3  -7  17    7.96    0.50
   3   7 -17    7.38    0.58
   3  -7  17    8.09    0.54
  -3  -7  17    6.04    0.52
  -3   7 -17    6.11    0.48
  -4  -7 -17   12.93    0.65
  -4   7 -17   12.30    0.58
  -4  -7  17   12.29    0.65
   0  -8  17   28.72    1.33
   0  -8  17   27.19    1.43
   0   8 -17   27.71    1.34
   1  -8  17   17.93    0.92
   1   8 -17   18.07    0.97
   1  -8  17   16.65    1.01
   1  -8  17   17.09    0.95
   1   8 -17   17.79    0.98
  -1  -8  17   18.26    1.06
  -1   8 -17   17.54    0.97
  -1  -8  17   18.82    0.96
   2  -8  17   16.24    0.82
   2  -8  17   15.84    0.89
   2   8 -17   16.46    0.87
   2   8 -17   16.34    0.94
   2  -8  17   16.81    0.97
  -2  -8 -17   16.41    0.90
  -2   8 -17   18.13    0.91
  -2  -8  17   18.20    0.89
  -2  -8  17   18.74    1.03
   3   8 -17   11.03    0.55
   3   8 -17   10.89    0.68
  -3  -8  17   10.07    0.55
  -3   8 -17   10.52    0.59
   0   9 -17   48.34    2.08
   0  -9  17   50.23    1.89
   1   9 -17    8.53    0.57
   1   9 -17    8.45    0.57
   1  -9  17    8.16    0.62
  -1  -9  17    8.12    0.41
  -1   9 -17    8.00    0.56
   2   9 -17   33.23    1.42
  -2   9 -17   32.96    1.44
  -3   9 -17    2.12    0.23
   1  10 -17    5.46    0.40
   0   0 -18   12.38    0.84
   0   0 -18   11.62    0.98
   0   0  18   13.20    0.81
   1   0 -18   28.43    1.74
   1   0  18   31.62    1.50
  -1   0 -18   30.27    1.75
   1   0 -18   31.83    1.57
   2   0 -18   83.87    3.79
   2   0 -18   84.90    3.54
   2   0  18   85.21    3.45
   3   0 -18    6.55    0.62
   3   0  18    6.29    0.52
   3   0 -18    6.39    0.71
   3   0 -18    6.09    0.59
   4   0  18    0.97    0.23
   4   0 -18    1.00    0.29
   5   0 -18    9.24    0.67
   0   1 -18    0.01    0.15
   0  -1 -18    0.26    0.22
   0  -1  18    0.12    0.15
   0   1  18    0.24    0.16
   0  -1 -18    0.14    0.17
  -1  -1 -18   12.21    0.99
  -1  -1 -18   12.95    0.86
   1   1 -18   12.78    1.03
   1  -1  18   12.02    0.78
   1  -1 -18   13.67    0.85
   1   1  18   11.98    0.79
   1  -1 -18   11.47    0.99
   2  -1  18   32.08    1.52
  -2  -1 -18   32.62    1.61
   2   1 -18   32.25    1.81
   2   1  18   32.57    1.54
   2  -1 -18   28.86    1.78
   2  -1 -18   31.07    1.57
   3   1 -18   31.12    1.57
   3   1 -18   30.81    1.71
   3  -1  18   28.66    1.42
   3   1  18   29.22    1.43
   3  -1 -18   27.98    1.68
   3  -1 -18   30.09    1.50
   4  -1  18   16.09    0.88
   4   1 -18   16.49    1.01
   4   1  18   14.85    0.86
   4  -1 -18   14.85    0.97
   4  -1 -18   16.10    0.96
   5   1 -18   25.20    1.25
   5  -1 -18   23.76    1.25
   5  -1 -18   25.12    1.22
   0  -2 -18    0.14    0.16
   0  -2 -18    0.48    0.26
   0  -2  18    0.27    0.18
  -1  -2 -18   61.72    2.70
   1   2 -18   66.47    3.03
   1  -2  18   64.18    2.68
   1  -2 -18   63.71    2.69
   1  -2 -18   58.45    2.96
   2  -2  18   18.99    1.06
  -2  -2 -18   19.20    1.02
   2   2 -18   19.78    1.30
  -2  -2 -18   18.84    1.10
   2  -2 -18   19.93    1.09
   2  -2 -18   19.12    1.31
   3   2 -18   12.06    0.85
   3   2 -18   11.59    0.95
  -3  -2 -18   11.73    0.82
  -3  -2 -18   11.17    0.71
   3  -2  18   10.46    0.72
   3  -2 -18   11.50    0.95
   3  -2 -18   11.38    0.76
   4   2 -18   11.71    0.81
   4  -2  18   11.60    0.70
  -4  -2 -18   11.51    0.80
   4  -2 -18   10.80    0.80
   4   2  18   10.61    0.69
   4  -2 -18   11.59    0.75
   5   2 -18    3.92    0.43
   5  -2 -18    4.88    0.43
   5  -2 -18    4.61    0.46
   0  -3 -18   12.41    0.78
   0  -3  18   12.05    0.80
  -1  -3 -18   15.58    0.94
   1   3 -18   15.71    1.15
   1  -3  18   15.47    0.95
  -1  -3 -18   15.69    0.90
   1  -3 -18   16.81    0.94
   1  -3 -18   16.15    1.17
  -1  -3  18   17.53    1.00
   2   3 -18    1.88    0.42
  -2  -3 -18    1.56    0.29
   2  -3  18    1.54    0.30
  -2  -3 -18    1.60    0.32
   2  -3 -18    0.80    0.33
   2  -3 -18    1.13    0.27
  -3  -3 -18    1.04    0.25
  -3  -3 -18    0.68    0.25
   3   3 -18    0.47    0.22
   3  -3  18    0.54    0.21
   3  -3 -18    0.93    0.25
   3  -3 -18    1.19    0.38
  -4  -3 -18   17.87    1.02
   4   3 -18   17.65    1.04
   4  -3 -18   18.20    0.97
   4  -3 -18   17.74    1.05
  -5  -3 -18   13.86    0.79
   0  -4  18    0.42    0.21
   0  -4 -18    0.14    0.14
   0   4 -18    0.47    0.14
   1   4 -18    9.40    0.85
  -1  -4 -18    8.49    0.64
   1  -4  18    9.13    0.70
  -1  -4 -18    8.59    0.64
   1   4 -18    9.13    0.51
  -1  -4  18   12.24    0.78
   1  -4 -18   11.40    0.67
   1  -4 -18   12.30    0.94
   2  -4  18   17.94    1.00
   2   4 -18   18.61    1.06
  -2  -4 -18   17.81    0.96
  -2  -4 -18   17.38    0.98
   2   4 -18   17.47    1.17
   2  -4  18   17.33    0.92
   2  -4 -18   14.62    1.14
  -2   4 -18   17.00    0.81
   2  -4 -18   15.66    0.91
  -3  -4 -18   15.86    0.94
   3  -4  18   16.22    0.86
  -3  -4 -18   15.25    0.88
   3   4 -18   16.47    0.99
   3  -4  18   15.67    0.91
   3  -4 -18   14.88    0.86
   4  -4  18    9.57    0.59
  -4  -4 -18   10.52    0.68
   4   4 -18    9.94    0.70
  -4  -4 -18    9.32    0.60
   4  -4 -18    8.38    0.59
  -5  -4 -18    2.17    0.29
   5  -4 -18    1.43    0.22
   0  -5  18    0.34    0.21
   0   5 -18    0.27    0.15
   0  -5 -18    0.22    0.14
   1   5 -18    3.35    0.33
  -1  -5 -18    3.59    0.39
   1  -5  18    3.72    0.44
  -1  -5 -18    3.39    0.36
  -1  -5  18    3.57    0.46
   1  -5 -18    3.27    0.34
  -1   5 -18    3.52    0.34
  -2  -5 -18    6.58    0.54
   2   5 -18    7.26    0.41
   2  -5  18    6.46    0.57
   2  -5  18    7.21    0.55
   2   5 -18    6.95    0.59
  -2  -5 -18    6.53    0.53
  -2   5 -18    8.35    0.50
   2  -5 -18    8.59    0.52
   3  -5  18    0.35    0.19
  -3  -5 -18    0.51    0.20
   3   5 -18    0.35    0.20
   3  -5  18    0.46    0.21
  -3  -5 -18    0.32    0.20
   3  -5 -18    0.28    0.15
  -3   5 -18    0.33    0.11
   4   5 -18    8.58    0.62
  -4  -5 -18    8.30    0.57
  -4  -5  18    8.45    0.63
   0  -6  18   14.51    0.91
   0  -6 -18   13.68    0.71
   0   6 -18   14.46    0.81
   1  -6  18   12.86    0.86
   1   6 -18   14.71    0.78
   1  -6  18   12.95    0.87
  -1  -6 -18   14.00    0.74
   1  -6 -18   14.44    0.69
  -1  -6  18   14.24    0.92
  -1   6 -18   14.32    0.79
   2  -6  18    3.75    0.40
   2   6 -18    3.33    0.29
  -2  -6 -18    3.20    0.33
   2  -6  18    3.52    0.41
   2   6 -18    3.46    0.40
   2  -6  18    3.66    0.44
  -2  -6 -18    3.20    0.37
  -2  -6  18    2.38    0.42
   3  -6  18   17.44    0.93
  -3  -6 -18   17.00    0.91
   3  -6  18   16.71    0.89
   3   6 -18   18.08    0.99
  -3  -6 -18   16.91    0.88
  -3   6 -18   17.17    0.79
  -3  -6  18   17.24    0.98
  -4  -6 -18   13.88    0.73
   4  -6  18   14.11    0.69
   4   6 -18   14.26    0.81
  -4  -6  18   13.97    0.76
   0   7 -18   15.56    0.85
   0  -7  18   14.79    0.90
   0  -7  18   14.93    0.94
   1  -7  18    8.20    0.64
   1   7 -18    8.51    0.57
   1  -7  18    9.01    0.65
  -1  -7  18    9.24    0.67
  -1   7 -18    8.82    0.59
  -1  -7  18    9.33    0.70
   2  -7  18    4.98    0.45
  -2  -7 -18    4.81    0.43
   2   7 -18    5.02    0.46
  -2  -7 -18    4.85    0.33
   2  -7  18    5.17    0.45
   2  -7  18    5.11    0.48
   2   7 -18    4.85    0.36
  -2   7 -18    4.81    0.39
  -2  -7  18    5.19    0.49
  -3  -7 -18    2.82    0.26
   3   7 -18    2.93    0.35
   3  -7  18    2.80    0.28
  -3  -7  18    2.95    0.34
  -3   7 -18    2.71    0.25
   0   8 -18    7.03    0.50
   0  -8  18    6.92    0.50
   0  -8  18    6.76    0.59
   1   8 -18   44.33    1.84
   1  -8  18   43.63    1.82
  -1  -8  18   45.24    1.86
  -1  -8  18   42.68    1.98
  -1   8 -18   43.90    1.84
   2   8 -18   19.02    0.89
   2  -8  18   19.26    0.89
  -2  -8  18   20.80    0.95
  -2   8 -18   22.23    0.96
  -3   8 -18    1.15    0.15
   0   9 -18   12.53    0.67
   1   9 -18    3.39    0.29
   2   9 -18    5.51    0.29
  -2   9 -18    4.83    0.33
   0   0 -19    0.57    0.27
   0   0  19    0.30    0.19
   0   0 -19    0.02    0.17
   1   0  19    6.00    0.53
  -1   0 -19    6.16    0.67
   1   0 -19    5.65    0.66
   1   0 -19    5.60    0.54
   2   0 -19   43.62    2.27
   2   0  19   43.66    1.96
   2   0 -19   43.50    2.02
   3   0  19   89.70    3.65
   3   0 -19   93.60    3.73
   4   0 -19    3.15    0.41
   4   0  19    3.19    0.34
   0  -1 -19   22.22    1.44
   0  -1 -19   23.12    1.24
   0   1 -19   22.42    1.45
   0  -1  19   23.85    1.22
   1   1 -19    1.00    0.33
   1  -1  19    1.59    0.31
  -1  -1 -19    1.65    0.34
   1   1  19    0.59    0.22
   1  -1 -19    0.60    0.22
   1  -1 -19    0.41    0.25
  -2  -1 -19   16.49    1.01
   2   1 -19   16.79    1.19
   2  -1  19   16.51    0.95
   2  -1 -19   15.69    0.96
   2   1  19   17.11    0.96
   2  -1 -19   15.96    1.18
   3  -1  19    2.09    0.33
   3   1  19    2.55    0.34
   3  -1 -19    2.40    0.39
   4   1 -19    7.23    0.59
   4  -1  19    6.84    0.50
   4   1  19    5.82    0.47
   4  -1 -19    5.90    0.55
   4  -1 -19    7.19    0.56
   0  -2 -19   19.15    1.32
   0  -2 -19   20.93    1.13
   0  -2  19   22.09    1.15
   0   2 -19   20.52    1.36
   1  -2  19   28.87    1.46
  -1  -2 -19   30.02    1.50
   1   2 -19   29.51    1.74
   1  -2 -19   28.56    1.73
   1   2  19   31.59    1.49
   1  -2 -19   31.39    1.49
   2  -2  19   33.20    1.55
  -2  -2 -19   35.06    1.62
   2   2 -19   34.41    1.84
   2   2  19   32.52    1.56
   2  -2 -19   31.69    1.55
   2  -2 -19   27.50    1.75
  -3  -2 -19    4.85    0.50
   3   2 -19    4.60    0.49
   3  -2  19    4.62    0.44
   3  -2 -19    5.16    0.49
   3   2  19    5.20    0.47
  -4  -2 -19    7.80    0.59
   4   2 -19    7.19    0.59
   4  -2 -19    7.46    0.56
   4   2  19    6.96    0.52
   4  -2 -19    7.52    0.60
   0  -3  19    1.60    0.33
   1   3 -19    5.48    0.64
   1  -3  19    5.29    0.51
  -1  -3 -19    5.35    0.49
   1  -3 -19    4.55    0.45
   1   3  19    5.13    0.49
   1  -3 -19    4.79    0.62
   2  -3  19    6.31    0.55
  -2  -3 -19    6.51    0.50
  -2  -3 -19    6.62    0.57
   2  -3  19    7.54    0.53
   2   3 -19    6.63    0.71
   2  -3 -19    6.87    0.72
   2  -3 -19    7.06    0.55
   3   3 -19   22.95    1.22
   3  -3  19   21.23    1.11
  -3  -3 -19   22.82    1.17
   3  -3 -19   20.68    1.10
  -4  -3 -19   20.58    1.03
   4   3 -19   20.41    1.06
   4  -3 -19   16.75    0.94
   0  -4  19   39.60    1.83
   0  -4 -19   37.66    1.71
   1   4 -19   18.10    1.22
   1  -4  19   18.35    1.04
  -1  -4 -19   17.92    0.97
  -1  -4  19   18.28    1.05
   1  -4 -19   16.78    1.17
   1  -4 -19   17.08    0.94
   2  -4  19    2.35    0.36
  -2  -4 -19    2.06    0.33
   2  -4  19    2.57    0.34
  -2  -4 -19    2.15    0.32
   2  -4 -19    1.78    0.29
   3  -4  19    2.54    0.34
  -3  -4 -19    2.65    0.37
   3  -4  19    2.36    0.31
   3   4 -19    2.44    0.38
  -3  -4 -19    2.25    0.32
   3  -4 -19    3.26    0.35
  -4  -4 -19    2.58    0.32
   4   4 -19    2.71    0.35
   4  -4 -19    3.13    0.31
   0  -5  19   15.33    0.94
   0  -5 -19   14.57    0.81
   0   5 -19   16.71    0.72
  -1  -5 -19    3.10    0.33
   1  -5  19    3.36    0.42
  -1   5 -19    3.45    0.26
   1  -5 -19    2.80    0.31
  -1  -5  19    3.42    0.44
  -2  -5 -19    2.73    0.36
   2  -5  19    2.90    0.38
   2  -5  19    2.70    0.36
  -2  -5 -19    2.95    0.34
   2  -5 -19    3.59    0.32
   3  -5  19    6.87    0.50
  -3  -5 -19    7.78    0.53
   3  -5  19    7.20    0.54
  -3  -5 -19    6.49    0.50
  -4  -5 -19   10.65    0.60
   0  -6  19    4.58    0.51
   0   6 -19    4.19    0.33
   0  -6  19    4.47    0.48
   0  -6 -19    4.15    0.32
   1  -6  19   19.56    1.09
  -1  -6 -19   19.91    0.92
   1   6 -19   21.03    0.86
   1  -6  19   20.80    1.12
  -1  -6  19   19.78    1.12
  -1   6 -19   19.46    0.90
   1  -6 -19   19.01    0.85
  -1  -6  19   20.74    1.15
  -2  -6 -19   44.27    1.83
   2  -6  19   42.19    1.93
   2  -6  19   42.43    1.88
  -2  -6 -19   45.06    1.91
   2   6 -19   47.08    1.99
   2  -6  19   42.70    1.95
  -2   6 -19   48.10    1.73
  -2  -6  19   44.72    2.00
   3  -6  19   11.93    0.67
  -3  -6 -19   11.47    0.62
  -3  -6  19   11.02    0.70
  -4  -6 -19    8.01    0.44
   0  -7  19   13.10    0.85
   0  -7  19   13.70    0.82
   0   7 -19   13.55    0.68
   1  -7  19   12.51    0.82
   1   7 -19   13.94    0.64
   1  -7  19   13.84    0.80
  -1  -7  19   13.90    0.87
  -1   7 -19   14.15    0.68
  -1  -7  19   14.10    0.81
   2   7 -19    8.42    0.56
   2  -7  19    7.86    0.51
  -2   7 -19    7.43    0.39
  -2  -7  19    7.15    0.54
   3  -7  19    9.47    0.48
  -3  -7  19    9.52    0.55
   0  -8  19   22.98    1.05
   0   8 -19   23.77    1.01
   1  -8  19    4.89    0.34
   1   8 -19    4.98    0.28
  -1   8 -19    4.35    0.31
  -1  -8  19    4.20    0.35
  -2  -8  19    3.09    0.26
   0   0 -20   10.58    0.75
   0   0 -20    9.46    0.86
   1   0 -20    3.13    0.56
  -1   0 -20    2.83    0.44
   1   0 -20    2.54    0.42
   1   0  20    2.92    0.39
   2   0 -20   42.30    1.94
   2   0  20   41.44    1.88
   3   0  20    0.68    0.21
   3   0 -20    0.88    0.26
   4   0 -20   31.51    1.48
   0  -1  20    1.00    0.28
   0  -1 -20    0.83    0.31
   0   1 -20    0.60    0.27
   0  -1 -20    0.89    0.26
  -1  -1 -20   26.88    1.34
   1   1 -20   24.49    1.51
   1  -1  20   26.25    1.29
   1   1  20   24.70    1.27
   1  -1 -20   23.19    1.49
  -1   1 -20   24.66    1.49
   1  -1 -20   23.27    1.27
  -2  -1 -20   24.05    1.27
   2  -1  20   23.69    1.20
   2  -1 -20   23.44    1.23
   2   1  20   22.60    1.19
  -3  -1 -20    6.16    0.56
   3  -1  20    5.20    0.47
   3   1  20    6.48    0.50
   3  -1 -20    7.34    0.56
   4  -1 -20   11.04    0.68
   0   2 -20   55.25    2.70
   0  -2  20   58.52    2.45
   0  -2 -20   56.11    2.41
   0  -2 -20   53.67    2.66
   1   2 -20    2.72    0.51
   1  -2  20    2.56    0.39
  -1  -2 -20    2.64    0.37
   1  -2 -20    2.12    0.35
  -1   2 -20    2.24    0.46
   1  -2 -20    2.40    0.49
   1   2  20    2.37    0.37
   2  -2  20    1.61    0.30
  -2  -2 -20    1.36    0.31
   2   2  20    2.10    0.35
   2  -2 -20    1.81    0.33
  -3  -2 -20   26.85    1.31
   3  -2  20   24.59    1.24
   3  -2 -20   25.81    1.25
   3   2  20   25.85    1.26
   4   2 -20    5.39    0.47
  -4  -2 -20    5.65    0.47
   4  -2 -20    5.32    0.43
   0  -3 -20    5.06    0.47
   0  -3  20    5.70    0.54
  -1  -3 -20    5.25    0.49
   1  -3  20    5.70    0.53
   1  -3 -20    5.70    0.49
   1   3  20    6.40    0.54
   2  -3  20    0.99    0.25
  -2  -3 -20    1.18    0.29
   2  -3 -20    1.34    0.27
   2   3  20    1.31    0.29
   3  -3  20    2.76    0.35
   3  -3  20    3.19    0.35
  -3  -3 -20    3.39    0.39
   3  -3 -20    2.96    0.36
   3   3  20    3.03    0.36
  -4  -3 -20   31.65    1.41
   4  -3 -20   31.10    1.37
   0  -4  20    3.75    0.44
   0  -4 -20    3.38    0.36
   1  -4  20   36.74    1.75
  -1  -4 -20   36.22    1.67
   1  -4 -20   40.32    1.68
  -2  -4 -20    1.24    0.27
   2  -4  20    1.08    0.27
   2   4  20    1.57    0.30
   2  -4 -20    1.28    0.24
   3   4 -20    0.11    0.16
  -3  -4 -20    0.11    0.16
   3  -4 -20    0.15    0.13
   3   4  20    0.18    0.18
  -4  -4 -20    2.02    0.27
   0  -5  20    8.21    0.64
   0  -5 -20    8.53    0.52
   1  -5  20   15.62    0.92
  -1  -5 -20   15.82    0.82
  -1  -5  20   17.69    0.99
   1  -5 -20   16.14    0.80
   2  -5  20    4.24    0.43
  -2  -5 -20    4.32    0.37
   2  -5 -20    4.77    0.34
   3   5 -20    0.40    0.18
  -3  -5 -20    0.55    0.17
   3  -5  20    0.36    0.19
   3  -5 -20    0.34    0.12
   0  -6  20   35.35    1.68
   0  -6  20   36.78    1.69
   1  -6  20    0.72    0.25
  -1  -6 -20    0.41    0.12
   1  -6  20    0.42    0.22
  -1  -6  20    0.76    0.26
  -1  -6  20    0.82    0.29
   2  -6  20   12.08    0.71
  -2  -6 -20   11.52    0.58
  -2  -6  20   12.12    0.75
   3  -6  20   28.15    1.22
  -3  -6 -20   28.39    1.15
   0  -7  20    2.00    0.30
   1  -7  20   43.13    1.82
  -1  -7  20   44.07    1.84
   2  -7  20   26.56    1.17
  -2  -7  20   28.49    1.22
   0  -8  20    7.49    0.41
  -1  -8  20   25.49    1.03
   0   0 -21    0.12    0.18
  -1   0 -21    6.97    0.61
   1   0 -21    6.86    0.60
   1   0  21    6.82    0.57
   2   0 -21   19.65    1.07
   2   0  21   18.71    1.02
   3   0 -21   83.50    3.27
   3   0  21   79.80    3.23
   4   0 -21    0.54    0.20
   0  -1  21    0.69    0.26
   0  -1 -21    0.58    0.23
  -1  -1 -21    3.35    0.42
   1  -1  21    3.69    0.44
   1  -1 -21    3.20    0.41
   1   1  21    3.59    0.42
   2  -1  21   26.35    1.33
  -2  -1 -21   28.42    1.39
   2  -1 -21   28.95    1.39
   2   1  21   28.50    1.36
   3  -1  21   11.24    0.70
  -3  -1 -21   12.38    0.76
   3   1  21   11.68    0.71
   3  -1 -21   12.87    0.73
   4  -1 -21    8.92    0.55
   0  -2 -21   11.41    0.76
   0  -2  21   13.06    0.82
  -1  -2 -21   33.21    1.55
   1  -2  21   33.20    1.57
   1   2  21   33.36    1.56
   1  -2 -21   32.37    1.55
   2  -2  21    7.85    0.61
  -2  -2 -21    8.71    0.64
   2  -2 -21    9.87    0.64
   2   2  21    9.62    0.64
  -3  -2 -21   11.19    0.70
   3  -2 -21   11.38    0.68
   4  -2 -21   25.93    1.16
   0  -3  21   41.14    1.89
   0  -3 -21   42.62    1.85
  -1  -3 -21    4.07    0.41
   1  -3  21    3.76    0.44
   1  -3 -21    4.26    0.41
   2  -3  21    4.08    0.42
  -2  -3 -21    4.76    0.44
   2   3  21    4.66    0.45
   2  -3 -21    4.36    0.40
  -3  -3 -21    6.22    0.47
   3  -3 -21    6.44    0.45
   0  -4 -21   37.66    1.60
   0  -4  21   35.76    1.68
   1  -4  21    3.12    0.40
  -1  -4 -21    3.17    0.34
   1  -4 -21    3.57    0.33
   2  -4  21    0.27    0.18
  -2  -4 -21    0.34    0.17
   2  -4 -21    0.66    0.16
  -3  -4 -21    4.27    0.36
   3  -4 -21    5.21    0.34
   0  -5  21    3.07    0.40
   0  -5 -21    2.90    0.27
   1  -5  21    3.44    0.40
  -1  -5 -21    3.17    0.28
   1  -5 -21    2.69    0.24
   2  -5  21    3.27    0.37
  -2  -5 -21    2.99    0.27
   2  -5 -21    2.65    0.21
   3  -5  21   10.77    0.61
  -3  -5 -21   11.23    0.55
   0  -6  21    0.43    0.21
   1  -6  21   22.19    1.09
  -1  -6  21   22.55    1.11
   2  -6  21   19.39    0.91
  -2  -6  21   18.09    0.93
   0  -7  21    0.25    0.15
   1  -7  21   14.34    0.71
  -1  -7  21   15.06    0.74
   0   0 -22   41.50    1.88
   1   0  22   86.82    3.47
   1   0 -22   86.70    3.48
  -1   0 -22   85.59    3.49
   2   0  22   13.22    0.79
   2   0 -22   14.19    0.81
   3   0 -22    7.12    0.51
   0  -1 -22   11.62    0.74
   1  -1  22    5.76    0.51
  -1  -1 -22    5.93    0.50
   1  -1 -22    5.31    0.48
   1   1  22    5.32    0.50
  -2  -1 -22    6.11    0.48
   2  -1  22    5.65    0.48
   2  -1 -22    4.79    0.44
   2   1  22    4.99    0.47
   3  -1 -22   42.22    1.78
   0  -2 -22    5.31    0.46
   0  -2  22    5.70    0.53
   1  -2  22   23.88    1.22
  -1  -2 -22   23.50    1.19
   1  -2 -22   25.95    1.20
  -2  -2 -22   20.23    1.02
   2  -2 -22   20.48    1.00
  -3  -2 -22    4.32    0.38
   3  -2 -22    5.39    0.39
   0  -3 -22   20.82    1.03
  -1  -3 -22   20.47    0.99
   1  -3  22   19.08    1.03
   1  -3 -22   19.49    0.97
  -2  -3 -22    4.80    0.39
   2  -3 -22    4.36    0.36
   3  -3 -22    3.31    0.28
   0  -4 -22    0.15    0.13
  -1  -4 -22    3.32    0.31
   1  -4 -22    3.68    0.30
  -2  -4 -22    1.71    0.22
   2  -4 -22    1.44    0.19
  -1  -5 -22    2.71    0.22
  -2  -5 -22    8.50    0.41
   0  -6  22   12.75    0.70
   0   0 -23    0.04    0.15
   1   0 -23   55.33    2.30
  -1   0 -23   54.68    2.30
   2   0 -23   69.61    2.78
  -2   0 -23   70.22    2.81
   0  -1 -23   12.85    0.75
  -1  -1 -23    8.83    0.59
   1  -1 -23    8.91    0.58
  -2  -1 -23   22.65    1.10
   2  -1 -23   24.33    1.10
   0  -2 -23   23.62    1.12
  -1  -2 -23    2.11    0.27
   1  -2 -23    2.54    0.29
  -2  -2 -23   12.88    0.70
   2  -2 -23   13.62    0.68
   0  -3 -23   57.14    2.28
  -1  -3 -23   19.02    0.88
   1  -3 -23   17.63    0.85
  -2  -3 -23    5.53    0.38
   2  -3 -23    5.49    0.35
   0  -4 -23    1.78    0.19
  -1  -4 -23    1.07    0.16
   1  -4 -23    1.53    0.16
   0   0 -24   84.79    3.30
   1   0 -24    3.98    0.36
   0  -1 -24   25.10    1.13
  -1  -1 -24    6.63    0.44
   1  -1 -24    5.41    0.40
   0  -2 -24    4.90    0.36
  -1  -2 -24    3.87    0.33
   1  -2 -24    5.12    0.34
   0  -3 -24    3.39    0.25
   0   0   0    0.00    0.00
;
_shelx_hkl_checksum     43743
_shelx_res_file
;
    bcn389a.res created by SHELXL-2014/7
TITL bcn389a in P2(1)2(1)2(1)
CELL 1.54178   6.88410  12.23260  20.19110  90.0000  90.0000  90.0000
ZERR    4.00   0.00010   0.00020   0.00040   0.0000   0.0000   0.0000
LATT -1
SYMM 0.5-X, -Y, 0.5+Z
SYMM -X, 0.5+Y, 0.5-Z
SYMM 0.5+X, 0.5-Y, -Z
SFAC C H N O S
UNIT 72 72 8 16 8
SIZE 0.340 0.400 0.420
TEMP -173.000
L.S. 4
ACTA
BOND $H
FMAP 2
PLAN 5
WGHT    0.040500    0.506600
FVAR       0.19864
S1    5    0.458712    0.556304    0.777810    11.00000    0.01162    0.01112 =
         0.00661    0.00075    0.00066   -0.00072
S2    5    0.672011    0.696865    0.852642    11.00000    0.01243    0.01386 =
         0.00928   -0.00032    0.00021   -0.00222
O1    4    0.382494    0.259279    0.821835    11.00000    0.01887    0.01046 =
         0.01511   -0.00027    0.00137    0.00186
O2    4    0.669396    0.342973    0.804445    11.00000    0.01612    0.01859 =
         0.01795    0.00038    0.00109    0.00464
O3    4    0.827554    0.636773    0.820557    11.00000    0.01158    0.02689 =
         0.01402   -0.00166    0.00148   -0.00324
O4    4    0.675125    0.814431    0.846869    11.00000    0.02510    0.01612 =
         0.01427    0.00363   -0.00278   -0.00674
N1    3    0.383103    0.440844    0.816061    11.00000    0.01410    0.01083 =
         0.01331    0.00315    0.00390    0.00159
N2    3    0.457878    0.656753    0.828115    11.00000    0.01355    0.01413 =
         0.01182   -0.00128    0.00010    0.00043
C1    1    0.497522    0.347632    0.812393    11.00000    0.01701    0.01372 =
         0.00801   -0.00150    0.00102    0.00226
C2    1    0.176712    0.291984    0.823100    11.00000    0.01568    0.01290 =
         0.01213    0.00136   -0.00250   -0.00157
AFIX  13
H2    2    0.110645    0.280900    0.779506    11.00000   -1.20000
AFIX   0
C3    1    0.072512    0.234691    0.879827    11.00000    0.01729    0.01373 =
         0.01339    0.00079   -0.00136   -0.00357
AFIX  23
H3A   2   -0.068840    0.229885    0.871284    11.00000   -1.20000
H3B   2    0.124642    0.160132    0.886740    11.00000   -1.20000
AFIX   0
C4    1    0.114216    0.306806    0.938594    11.00000    0.01164    0.01328 =
         0.01213    0.00065   -0.00141    0.00197
C5    1    0.091572    0.284203    1.005407    11.00000    0.01088    0.01637 =
         0.01487    0.00589    0.00103    0.00023
AFIX  43
H5    2    0.042311    0.215655    1.019795    11.00000   -1.20000
AFIX   0
C6    1    0.143055    0.364794    1.050880    11.00000    0.01221    0.02560 =
         0.01062    0.00172    0.00154    0.00410
AFIX  43
H6    2    0.125814    0.351158    1.096825    11.00000   -1.20000
AFIX   0
C7    1    0.218820    0.464395    1.030755    11.00000    0.01073    0.02176 =
         0.01448   -0.00543   -0.00006    0.00236
AFIX  43
H7    2    0.256876    0.517018    1.062833    11.00000   -1.20000
AFIX   0
C8    1    0.239304    0.487508    0.963241    11.00000    0.01136    0.01345 =
         0.01736   -0.00099    0.00325    0.00228
AFIX  43
H8    2    0.289874    0.555750    0.948848    11.00000   -1.20000
AFIX   0
C9    1    0.184277    0.408791    0.918143    11.00000    0.00904    0.01482 =
         0.01113    0.00233    0.00246    0.00298
C10   1    0.189977    0.412981    0.842773    11.00000    0.01117    0.01198 =
         0.01173    0.00298    0.00100    0.00025
AFIX  13
H10   2    0.083346    0.458369    0.823406    11.00000   -1.20000
AFIX   0
C11   1    0.242140    0.586018    0.732902    11.00000    0.01684    0.01580 =
         0.01221    0.00501   -0.00575   -0.00256
AFIX 137
H11A  2    0.135754    0.599720    0.764067    11.00000   -1.50000
H11B  2    0.208927    0.523697    0.704583    11.00000   -1.50000
H11C  2    0.262665    0.650972    0.705367    11.00000   -1.50000
AFIX   0
C12   1    0.674870    0.663611    0.937835    11.00000    0.00866    0.01684 =
         0.00799    0.00236   -0.00228   -0.00234
C13   1    0.617722    0.740673    0.984304    11.00000    0.01064    0.01584 =
         0.01420    0.00109   -0.00043   -0.00126
AFIX  43
H13   2    0.575007    0.810966    0.970590    11.00000   -1.20000
AFIX   0
C14   1    0.623684    0.713798    1.051345    11.00000    0.01162    0.02148 =
         0.01274   -0.00135    0.00130   -0.00281
AFIX  43
H14   2    0.585767    0.766426    1.083438    11.00000   -1.20000
AFIX   0
C15   1    0.684561    0.610735    1.071780    11.00000    0.01108    0.02233 =
         0.01359    0.00308   -0.00239   -0.00541
C16   1    0.736627    0.534068    1.024035    11.00000    0.01072    0.01563 =
         0.01924    0.00496   -0.00244   -0.00083
AFIX  43
H16   2    0.774489    0.462804    1.037563    11.00000   -1.20000
AFIX   0
C17   1    0.734358    0.559595    0.957104    11.00000    0.01030    0.01576 =
         0.01805   -0.00277    0.00151   -0.00030
AFIX  43
H17   2    0.772691    0.507068    0.925007    11.00000   -1.20000
AFIX   0
C18   1    0.694047    0.585395    1.144958    11.00000    0.02626    0.02868 =
         0.01444    0.00493   -0.00159   -0.00912
AFIX 137
H18A  2    0.750369    0.512591    1.151403    11.00000   -1.50000
H18B  2    0.562773    0.587139    1.163704    11.00000   -1.50000
H18C  2    0.775151    0.640022    1.167225    11.00000   -1.50000
AFIX   0
HKLF 4
REM  bcn389a in P2(1)2(1)2(1)
REM R1 =  0.0280 for    2984 Fo > 4sig(Fo)  and  0.0282 for all    3004 data
REM    237 parameters refined using      0 restraints
END
WGHT      0.0406      0.5066
REM Highest difference peak  0.286,  deepest hole -0.355,  1-sigma level  0.069
Q1    1   0.3338  0.5581  0.7607  11.00000  0.05    0.29
Q2    1   0.4317  0.4948  0.8035  11.00000  0.05    0.29
Q3    1   0.4572  0.6133  0.8060  11.00000  0.05    0.28
Q4    1   0.5522  0.6736  0.8369  11.00000  0.05    0.27
Q5    1   0.5784  0.5493  0.7628  11.00000  0.05    0.21
;
_shelx_res_checksum     77793
data_global
_journal_date_recd_electronic     2015-11-20
_journal_date_accepted     2015-12-24
_journal_name_full     'Acta Crystallographica, Section E'
_journal_year     2015
_journal_volume     71
_journal_issue     12
_journal_page_first     o1097
_journal_page_last     o1098
_journal_paper_category     HO
_journal_paper_doi     10.1107/S2056989015024779
_journal_coeditor_code     NK2234
_publ_contact_author_name     'Gustavo Pozza Silveira'
_publ_contact_author_address
;
Universidade Federal do Rio Grande do Sul
Instituto de Qu\'imica Depto. Qu\'imica Org\^anica
Av. Bento Gon\,calves, 9500 Agronomia
Porto Alegre RS 91501-970
Brazil
;
_publ_contact_author_email     'gustavo.silveira@iq.ufrgs.br'
_publ_contact_author_fax     ?
_publ_contact_author_phone     ?
_publ_section_title
;\
Crystal structure of
4-methyl-<i>N</i>-{(<i>E</i>)-methyl[(3a<i>R</i>,8a<i>S</i>)-2-oxo-3,3a,8,8a-\
tetrahydro-2<i>H</i>-indeno[1,2-<i>d</i>][1,3]oxazol-3-yl]-\l^4^-\
sulfanylidene}benzenesulfonamide
;
loop_
    _publ_author_name
    _publ_author_footnote
    _publ_author_address
    'Pereira, Patr\'icia A.' .
;
Universidade Federal do Rio Grande do Sul
Instituto de Qu\'imica Depto. Qu\'imica Org\^anica
Av. Bento Gon\,calves, 9500 Agronomia
Porto Alegre RS 91501-970
Brazil
;
    'Noll, Bruce C.' .
;
Bruker AXS Inc.
3456 E. Cheryl Parkway
Madison, WI 53711
USA
;
    'Oliver, Allen G.' .
;
Department of Chemistry & Biochemistry
University of Notre Dame
Notre Dame IN 46556
USA
;
    'Silveira, Gustavo P.' .
;
Universidade Federal do Rio Grande do Sul
Instituto de Qu\'imica Depto. Qu\'imica Org\^anica
Av. Bento Gon\,calves, 9500 Agronomia
Porto Alegre RS 91501-970
Brazil
;
_publ_section_synopsis
;\
The structure of the enantiopure sulfilimine oxazalidinone:
4-methyl-<i>N</i>-((<i>E</i>)-methyl((3a<i>R</i>,8a<i>S</i>)-2-oxo-8,8a-\
dihydro-2<i>H</i>-indeno[1,2-<i>d</i>]oxazol-3(3a<i>H</i>)-yl)-\l^4^-\
sulfanylidene)benzenesulfonamide is reported.
;
