# Supplementary material for: Crystal structure of 4-methyl-N-{(E)-meth­yl[(3aR,8aS)-2-oxo-3,3a,8,8a-tetra­hydro-2H-indeno­[1,2-d][1,3]oxazol-3-yl]-λ4-sulfanyl­idene}benzene­sulfonamide
Source: Acta Crystallogr E Crystallogr Commun. 2015 Dec 31;71(Pt 12):o1097–8. doi: 10.1107/S2056989015024779 (PMC4719998; doi:10.1107/S2056989015024779)
Supplement: Supplementary file 2 [file e-71-o1097-Isup2.hkl]

data_I                                                                          
_shelx_title ' bcn389a in P2(1)2(1)2(1)'                                        
_shelx_refln_list_code          4                                               
_shelx_F_calc_maximum      172.93                                               
_exptl_crystal_F_000       816.00                                               
_reflns_d_resolution_high  0.8229                                               
                                                                                
loop_                                                                           
 _space_group_symop_operation_xyz                                               
 'x, y, z'                                                                      
 '-x+1/2, -y, z+1/2'                                                            
 '-x, y+1/2, -z+1/2'                                                            
 'x+1/2, -y+1/2, -z'                                                            
                                                                                
_cell_length_a     6.8841                                                       
_cell_length_b    12.2326                                                       
_cell_length_c    20.1911                                                       
_cell_angle_alpha  90.000                                                       
_cell_angle_beta   90.000                                                       
_cell_angle_gamma  90.000                                                       
                                                                                
_shelx_F_squared_multiplier     1.000                                           
                                                                                
loop_                                                                           
 _refln_index_h                                                                 
 _refln_index_k                                                                 
 _refln_index_l                                                                 
 _refln_F_squared_calc                                                          
 _refln_F_squared_meas                                                          
 _refln_F_squared_sigma                                                         
 _refln_observed_status                                                         
   2   0   0      17750.40      14726.67       485.24 o                         
   4   0   0        883.16       1225.59        63.10 o                         
   6   0   0       1593.54       1665.52        75.90 o                         
   8   0   0        473.36        544.88        26.10 o                         
   1   1   0        872.13        863.47        10.80 o                         
   2   1   0        262.88        248.04         6.40 o                         
   3   1   0       2479.25       2364.59        38.56 o                         
   4   1   0       2188.57       2218.27        70.96 o                         
   5   1   0       1771.27       1903.82        48.01 o                         
   6   1   0        506.45        469.05        14.27 o                         
   7   1   0         13.25         12.30         2.29 o                         
   8   1   0          0.22          1.02         2.62 o                         
   0   2   0       5036.09       5125.77       143.14 o                         
   1   2   0       6331.16       6043.36       116.75 o                         
   2   2   0       1997.49       2071.77        32.20 o                         
   3   2   0       1038.71       1175.29        27.21 o                         
   4   2   0      11307.54      10719.13       407.01 o                         
   5   2   0        702.62        817.05        27.41 o                         
   6   2   0       1404.76       1455.89        31.60 o                         
   7   2   0        261.24        252.04         6.84 o                         
   8   2   0         70.52         76.24         5.53 o                         
   1   3   0       3712.04       3580.86        58.73 o                         
   2   3   0       4156.99       4008.91        71.76 o                         
   3   3   0        173.25        202.80        10.40 o                         
   4   3   0        116.02        122.66        16.47 o                         
   5   3   0        459.85        441.22        25.34 o                         
   6   3   0        180.27        210.00         7.73 o                         
   7   3   0       1276.67       1182.48        23.62 o                         
   8   3   0       1173.07       1174.65        47.14 o                         
   0   4   0         65.02         52.06         2.73 o                         
   1   4   0        340.09        272.99         7.86 o                         
   2   4   0        305.31        333.28        10.48 o                         
   3   4   0       1280.80       1233.34        39.98 o                         
   4   4   0        100.11        167.77        19.77 o                         
   5   4   0       1862.70       1826.73        77.04 o                         
   6   4   0       2385.19       2335.47        54.76 o                         
   7   4   0        817.51        772.53        16.28 o                         
   1   5   0        150.11        123.08         5.78 o                         
   2   5   0       1527.16       1655.14        35.42 o                         
   3   5   0          0.31          4.42         1.93 o                         
   4   5   0        592.69        569.97        40.30 o                         
   5   5   0        265.32        252.27        12.12 o                         
   6   5   0       2224.83       2176.84        50.71 o                         
   7   5   0        414.49        395.50        13.35 o                         
   0   6   0         94.81         83.41         5.82 o                         
   1   6   0       3121.39       3102.77        68.86 o                         
   2   6   0        419.94        325.36        11.21 o                         
   3   6   0        504.28        498.06        16.81 o                         
   4   6   0         42.22         48.91         4.48 o                         
   5   6   0        834.15        774.99        39.79 o                         
   6   6   0        973.64        932.66        22.61 o                         
   7   6   0         28.33         25.16         3.68 o                         
   1   7   0        700.00        753.65        20.86 o                         
   2   7   0         10.55          9.53         3.03 o                         
   3   7   0        391.01        403.26         8.19 o                         
   4   7   0       1780.09       1677.20        28.98 o                         
   5   7   0         28.32         26.23         3.08 o                         
   6   7   0          2.14          5.87         2.79 o                         
   7   7   0        287.12        274.72        16.98 o                         
   0   8   0       4258.45       4384.06       119.61 o                         
   1   8   0        253.95        237.84         9.93 o                         
   2   8   0         11.18         25.91         2.20 o                         
   3   8   0       2743.36       2617.62        31.69 o                         
   4   8   0        101.36         95.84         4.13 o                         
   5   8   0        211.16        203.59         7.19 o                         
   6   8   0        294.70        313.39         9.88 o                         
   1   9   0         11.25         20.13         1.73 o                         
   2   9   0        707.79        681.76        10.43 o                         
   3   9   0       1849.61       1735.73        22.34 o                         
   4   9   0       1112.25       1040.80        17.02 o                         
   5   9   0        316.75        293.45         9.44 o                         
   6   9   0        314.88        331.59        11.11 o                         
   0  10   0        435.33        458.05         9.80 o                         
   1  10   0         92.30         89.54         2.99 o                         
   2  10   0       2878.29       2720.89        31.57 o                         
   3  10   0        134.48        129.57         4.02 o                         
   4  10   0        321.72        294.16         6.99 o                         
   5  10   0        111.00        118.49         5.48 o                         
   6  10   0        358.91        364.18        19.01 o                         
   1  11   0         86.66         80.20         2.72 o                         
   2  11   0        143.29        147.31         4.01 o                         
   3  11   0        687.39        650.04        11.15 o                         
   4  11   0          5.35          4.52         1.81 o                         
   5  11   0          7.65          7.03         2.57 o                         
   0  12   0        102.92         96.08         4.26 o                         
   1  12   0          1.58          3.70         1.25 o                         
   2  12   0          6.75          8.60         1.69 o                         
   3  12   0       1520.88       1428.08        22.80 o                         
   4  12   0         48.92         58.33         4.08 o                         
   1  13   0        135.53        153.27         4.38 o                         
   2  13   0        282.00        297.89         6.82 o                         
   3  13   0        101.08        127.31         5.91 o                         
   4  13   0        256.34        255.93         9.62 o                         
   0  14   0        167.77        147.50        10.14 o                         
   1  14   0        810.40        798.62        20.62 o                         
   2  14   0         75.91         95.80         6.84 o                         
   1   0   1      13122.77      10075.10       172.17 o                         
   2   0   1      29904.71      22177.88       497.65 o                         
   3   0   1        358.10        398.46        12.26 o                         
   4   0   1       5417.73       5952.49       166.39 o                         
   5   0   1         89.71         97.90         7.76 o                         
   6   0   1         58.68         59.06         4.88 o                         
   7   0   1        337.17        301.47         8.23 o                         
   8   0   1         96.58         98.10         6.70 o                         
  -8   1   1        324.75        353.03        16.98 o                         
  -7   1   1        100.33         98.51         5.02 o                         
  -6   1   1       1033.95       1058.25        26.22 o                         
  -5   1   1       2545.58       2685.33        64.15 o                         
  -4   1   1       2120.52       2205.81        69.35 o                         
  -3   1   1        177.33        211.36         7.38 o                         
  -2   1   1       3165.46       3269.98        62.30 o                         
  -1   1   1       6772.16       6261.82       112.43 o                         
   0   1   1        646.81        672.36        16.98 o                         
   1   1   1       6847.65       6286.59        98.24 o                         
   2   1   1       3181.52       3290.28        49.09 o                         
   3   1   1        202.19        238.31         8.39 o                         
   4   1   1       2024.76       2109.25        69.17 o                         
   5   1   1       2516.54       2640.00        63.89 o                         
   6   1   1        950.40       1009.82        23.96 o                         
   7   1   1         99.42         99.51         4.56 o                         
   8   1   1        320.70        358.38        10.34 o                         
  -8   2   1        243.33        249.63        17.23 o                         
  -7   2   1        141.91        146.01         5.25 o                         
  -6   2   1        581.28        619.60        17.07 o                         
  -5   2   1       1265.11       1375.50        48.79 o                         
  -4   2   1        598.40        672.10        41.82 o                         
  -3   2   1       4086.86       3816.82        64.81 o                         
  -2   2   1       7408.56       7131.72       103.09 o                         
  -1   2   1      20919.25      17349.77       339.50 o                         
   0   2   1        109.15        115.71         3.20 o                         
   1   2   1      20467.00      16265.07       208.53 o                         
   2   2   1       7305.21       7172.49        92.18 o                         
   3   2   1       4214.36       3921.88        82.87 o                         
   4   2   1        530.27        623.69        40.80 o                         
   5   2   1       1287.14       1346.37        41.30 o                         
   6   2   1        645.31        689.22        15.40 o                         
   7   2   1        140.94        152.21         7.29 o                         
   8   2   1        277.35        288.91         8.62 o                         
  -8   3   1        150.15        163.21        10.39 o                         
  -7   3   1        558.92        573.28        13.63 o                         
  -6   3   1        489.29        465.93        13.45 o                         
  -5   3   1        992.21        932.12        43.59 o                         
  -4   3   1        630.15        629.06        25.32 o                         
  -3   3   1        568.69        580.41        18.49 o                         
  -2   3   1        930.62        874.26        19.93 o                         
  -1   3   1       5013.93       4817.10       102.85 o                         
   0   3   1         49.69         65.80         3.35 o                         
   1   3   1       5054.54       4875.76        75.04 o                         
   2   3   1        895.97        881.61        19.53 o                         
   3   3   1        503.92        510.14        14.11 o                         
   4   3   1        638.85        628.51        41.06 o                         
   5   3   1        957.31        929.33        44.10 o                         
   6   3   1        560.17        550.17        13.77 o                         
   7   3   1        579.44        597.48        13.94 o                         
   8   3   1        180.26        195.76         9.02 o                         
  -7   4   1         57.52         70.16         5.10 o                         
  -6   4   1        177.77        178.93         8.35 o                         
  -5   4   1        942.84        917.42        43.59 o                         
  -4   4   1       1332.83       1297.84        45.23 o                         
  -3   4   1       3258.20       3356.99        95.65 o                         
  -2   4   1       1201.71       1109.43        24.80 o                         
  -1   4   1        360.93        423.64        11.05 o                         
   0   4   1        380.30        353.34         8.56 o                         
   1   4   1        336.93        404.29         8.32 o                         
   2   4   1       1240.48       1155.95        25.07 o                         
   3   4   1       3238.29       3442.18        71.31 o                         
   4   4   1       1500.84       1452.41        71.97 o                         
   5   4   1        920.40        915.65        43.84 o                         
   6   4   1        179.22        185.38         7.66 o                         
   7   4   1         65.26         79.50         4.83 o                         
  -7   5   1        824.68        806.87        22.52 o                         
  -6   5   1         57.67         60.97         6.98 o                         
  -5   5   1        718.98        738.61        24.63 o                         
  -4   5   1        524.97        519.92        23.26 o                         
  -3   5   1        471.46        495.20        15.26 o                         
  -2   5   1       1067.75        985.16        22.74 o                         
  -1   5   1        161.91        174.44         8.61 o                         
   0   5   1        191.03        224.31         8.88 o                         
   1   5   1        202.07        220.37         9.13 o                         
   2   5   1       1031.56        967.22        23.00 o                         
   3   5   1        340.33        373.68        14.13 o                         
   4   5   1        516.01        484.56        36.75 o                         
   5   5   1        706.66        695.52        25.15 o                         
   6   5   1         44.90         42.69         4.02 o                         
   7   5   1        889.51        847.61        22.80 o                         
  -7   6   1        479.46        453.51        14.18 o                         
  -6   6   1        247.31        226.84        10.04 o                         
  -5   6   1       1364.18       1286.42        56.01 o                         
  -4   6   1        784.50        775.89        16.86 o                         
  -3   6   1       1068.97        999.13        30.62 o                         
  -2   6   1        571.56        618.66        17.25 o                         
  -1   6   1       2208.44       2376.78        55.35 o                         
   0   6   1        316.79        233.29         7.44 o                         
   1   6   1       2392.43       2527.94        55.60 o                         
   2   6   1        541.53        565.96        15.12 o                         
   3   6   1       1084.33       1010.10        23.93 o                         
   4   6   1        805.13        771.44        27.24 o                         
   5   6   1       1225.79       1180.26        26.06 o                         
   6   6   1        197.13        185.05         9.14 o                         
   7   6   1        502.34        458.18        14.27 o                         
  -7   7   1         50.78         53.22         7.86 o                         
  -6   7   1        104.84         99.79         6.65 o                         
  -5   7   1        691.43        646.17        25.88 o                         
  -4   7   1       1516.20       1432.37        22.40 o                         
  -3   7   1       1003.44       1009.27        17.47 o                         
  -2   7   1         62.19         65.65         4.82 o                         
  -1   7   1        332.26        350.10        11.79 o                         
   0   7   1        657.45        663.05        16.43 o                         
   1   7   1        318.62        315.24        11.39 o                         
   2   7   1         64.77         69.17         4.92 o                         
   3   7   1        999.81       1004.53        16.17 o                         
   4   7   1       1579.78       1488.43        24.04 o                         
   5   7   1        757.34        695.07        15.68 o                         
   6   7   1        141.04        134.16         7.38 o                         
   7   7   1         51.11         49.93         7.86 o                         
  -6   8   1         26.96         24.08         3.83 o                         
  -5   8   1        849.19        819.40        24.51 o                         
  -4   8   1        750.32        693.99        12.17 o                         
  -3   8   1        648.65        650.95        10.68 o                         
  -2   8   1        409.26        401.83         7.91 o                         
  -1   8   1       2296.60       2319.35        53.98 o                         
   0   8   1        299.34        353.72        12.71 o                         
   1   8   1       2235.74       2242.76        53.79 o                         
   2   8   1        356.74        353.04         8.13 o                         
   3   8   1        657.02        651.65        10.10 o                         
   4   8   1        823.49        757.35        13.05 o                         
   5   8   1        924.79        883.89        17.03 o                         
   6   8   1         34.96         37.55         3.84 o                         
  -6   9   1        672.44        652.84        31.68 o                         
  -5   9   1        537.04        508.73        13.63 o                         
  -4   9   1        569.42        510.48         9.92 o                         
  -3   9   1         46.03         45.48         2.58 o                         
  -2   9   1        372.73        350.84         6.61 o                         
  -1   9   1        656.33        635.86         9.73 o                         
   0   9   1        328.68        342.83         6.48 o                         
   1   9   1        638.43        629.03        10.17 o                         
   2   9   1        375.09        357.36         6.92 o                         
   3   9   1         41.41         37.23         2.21 o                         
   4   9   1        532.87        482.39        10.41 o                         
   5   9   1        572.42        523.70        13.64 o                         
   6   9   1        683.97        655.27        22.18 o                         
  -6  10   1         99.14        102.89         9.12 o                         
  -5  10   1         10.06         15.98         2.55 o                         
  -4  10   1        344.21        330.31         7.43 o                         
  -3  10   1        347.32        335.74         7.28 o                         
  -2  10   1       1089.91       1030.67        13.92 o                         
  -1  10   1       2234.05       2088.38        25.27 o                         
   0  10   1          2.59          9.34         1.30 o                         
   1  10   1       2317.20       2162.64        27.60 o                         
   2  10   1       1070.35       1038.14        13.93 o                         
   3  10   1        372.80        359.19         7.10 o                         
   4  10   1        323.78        312.58         7.76 o                         
   5  10   1          6.87         10.48         2.47 o                         
   6  10   1         84.11         93.26         8.62 o                         
  -5  11   1         74.89         79.18         4.99 o                         
  -4  11   1        121.26        126.41         4.51 o                         
  -3  11   1         18.24         24.43         2.33 o                         
  -2  11   1       1074.31       1025.60        14.61 o                         
  -1  11   1        531.71        468.91         7.51 o                         
   0  11   1          0.80          3.10         1.01 o                         
   1  11   1        587.40        520.87         7.70 o                         
   2  11   1       1140.90       1083.58        14.74 o                         
   3  11   1         22.71         24.04         2.20 o                         
   4  11   1        116.66        122.60         4.71 o                         
   5  11   1         76.66         80.49         5.82 o                         
  -4  12   1        216.87        218.47         7.19 o                         
  -3  12   1         41.94         49.30         3.09 o                         
  -2  12   1        369.08        367.42         7.74 o                         
  -1  12   1        109.58        113.21         3.55 o                         
   0  12   1        220.40        192.70         4.26 o                         
   1  12   1        145.87        137.47         3.60 o                         
   2  12   1        402.76        385.70         7.43 o                         
   3  12   1         46.58         51.37         3.09 o                         
   4  12   1        255.87        249.71         8.58 o                         
  -4  13   1        180.38        193.25         7.90 o                         
  -3  13   1        334.69        361.46        13.52 o                         
  -2  13   1        235.36        225.49         6.04 o                         
  -1  13   1        119.44        116.17         3.68 o                         
   0  13   1         51.87         55.63         2.87 o                         
   1  13   1        125.92        117.99         3.79 o                         
   2  13   1        206.26        192.86         5.33 o                         
   3  13   1        363.96        372.23        11.14 o                         
   4  13   1        133.47        160.68        12.16 o                         
  -2  14   1          7.95          6.84         3.04 o                         
  -1  14   1         37.31         33.31         2.99 o                         
   0  14   1       1197.70       1212.41        34.31 o                         
   1  14   1         28.13         25.90         3.37 o                         
   0   0   2        607.54        644.85        10.29 o                         
   1   0   2         88.13         97.22         2.49 o                         
   2   0   2       5362.80       5280.19        75.26 o                         
   3   0   2       3361.06       3683.22        65.15 o                         
   4   0   2         95.90         95.33         6.91 o                         
   5   0   2       2128.14       2175.47        70.60 o                         
   6   0   2       1434.52       1422.86        31.13 o                         
   7   0   2        409.25        430.57        11.05 o                         
   8   0   2        731.85        733.62        23.07 o                         
  -7   1   2        173.75        172.04         6.65 o                         
  -6   1   2        580.53        560.28        13.75 o                         
  -5   1   2       2299.02       2419.88        60.66 o                         
  -4   1   2         66.22         95.91         6.95 o                         
  -3   1   2       1121.85       1081.76        23.18 o                         
  -2   1   2        289.63        307.94         6.23 o                         
  -1   1   2       2248.05       2173.32        27.51 o                         
   0   1   2       8345.58       7060.39       208.81 o                         
   1   1   2       2320.33       2270.69        33.58 o                         
   2   1   2        275.49        295.43         7.71 o                         
   3   1   2       1125.02       1107.78        24.41 o                         
   4   1   2         52.98         88.39         6.70 o                         
   5   1   2       2312.33       2376.60        58.28 o                         
   6   1   2        575.33        569.46        15.24 o                         
   7   1   2        236.12        231.43         6.12 o                         
   8   1   2        298.34        317.52         9.65 o                         
  -8   2   2         27.65         29.14         7.10 o                         
  -7   2   2       1295.54       1351.08        23.45 o                         
  -6   2   2        757.50        778.43        17.15 o                         
  -5   2   2        427.36        453.79        18.19 o                         
  -4   2   2       1226.17       1413.39        47.97 o                         
  -3   2   2       7098.93       6883.79       171.13 o                         
  -2   2   2      10988.51       9993.22       154.58 o                         
  -1   2   2       4333.02       4349.58        56.93 o                         
   0   2   2          7.23          7.92         1.39 o                         
   1   2   2       3837.20       3853.16        51.63 o                         
   2   2   2      11518.64      10464.42       128.42 o                         
   3   2   2       7223.32       6996.81       133.02 o                         
   4   2   2       1329.39       1544.73        38.33 o                         
   5   2   2        480.51        502.64        18.61 o                         
   6   2   2        726.12        751.45        16.90 o                         
   7   2   2       1262.44       1308.44        26.31 o                         
   8   2   2         22.05         24.24         2.76 o                         
  -7   3   2         68.22         76.46         4.42 o                         
  -6   3   2       2139.58       2207.57        57.85 o                         
  -5   3   2        126.58        123.17        11.66 o                         
  -4   3   2        534.90        517.12        21.80 o                         
  -3   3   2       2389.33       2439.73        59.70 o                         
  -2   3   2        546.23        529.59        13.97 o                         
  -1   3   2       1101.63       1112.09        19.39 o                         
   0   3   2       4952.48       4696.11       102.32 o                         
   1   3   2       1185.59       1195.07        17.36 o                         
   2   3   2        544.89        564.93        11.98 o                         
   3   3   2       2436.86       2486.59        55.10 o                         
   4   3   2        485.07        461.49        20.55 o                         
   6   3   2       2108.22       2135.21        44.88 o                         
   7   3   2         77.17         89.47         5.43 o                         
   8   3   2        476.56        528.66        24.84 o                         
  -7   4   2        320.72        333.69        10.32 o                         
  -6   4   2        879.90        897.46        19.62 o                         
  -5   4   2        178.23        197.17        15.21 o                         
  -4   4   2        918.00        915.74        33.79 o                         
  -3   4   2        974.84       1007.56        32.65 o                         
  -2   4   2        836.32        801.11        18.25 o                         
  -1   4   2       3906.59       3654.55        64.10 o                         
   0   4   2       4818.90       4847.29        86.10 o                         
   1   4   2       3691.58       3639.41        63.13 o                         
   2   4   2        683.77        680.31        16.16 o                         
   3   4   2        834.85        869.64        25.09 o                         
   4   4   2        829.97        838.10        51.95 o                         
   5   4   2        169.04        180.70        15.71 o                         
   6   4   2        826.32        799.36        20.49 o                         
   7   4   2        285.27        290.74         9.55 o                         
  -7   5   2         51.98         48.59         4.27 o                         
  -6   5   2        553.11        586.32        28.00 o                         
  -5   5   2        641.85        641.14        16.91 o                         
  -4   5   2       1272.52       1257.81        51.07 o                         
  -3   5   2        102.55         91.34         6.03 o                         
  -2   5   2        484.80        490.58        12.78 o                         
  -1   5   2        444.52        440.57        16.82 o                         
   0   5   2       1170.33       1077.37        29.62 o                         
   1   5   2        424.39        434.64        11.13 o                         
   2   5   2        376.55        393.95         9.67 o                         
   3   5   2        125.72        114.08         5.49 o                         
   4   5   2       1306.67       1185.04        66.40 o                         
   5   5   2        631.07        611.05        18.81 o                         
   6   5   2        609.88        615.30        15.93 o                         
   7   5   2         45.45         36.41         4.41 o                         
  -7   6   2       1074.54       1056.70        26.37 o                         
  -6   6   2        358.83        378.38        28.76 o                         
  -5   6   2       1954.33       1875.39        78.56 o                         
  -4   6   2        917.16        915.16        19.36 o                         
  -3   6   2        201.63        222.83        10.41 o                         
  -2   6   2        634.67        663.54        19.54 o                         
  -1   6   2       6748.66       7060.86       153.44 o                         
   0   6   2        186.20        187.28         6.48 o                         
   1   6   2       7234.69       7305.15       133.18 o                         
   2   6   2        748.83        753.57        18.02 o                         
   3   6   2        208.99        221.97         8.63 o                         
   4   6   2        941.83        905.46        25.25 o                         
   5   6   2       1894.38       1839.29        31.35 o                         
   6   6   2        336.66        325.23        12.64 o                         
   7   6   2       1017.05        995.08        26.37 o                         
  -7   7   2         62.84         68.68         8.87 o                         
  -6   7   2        365.48        394.03        16.60 o                         
  -5   7   2        316.17        296.66        15.66 o                         
  -4   7   2        621.82        593.19        11.37 o                         
  -3   7   2       1216.40       1190.00        17.25 o                         
  -2   7   2        201.05        190.22         8.55 o                         
  -1   7   2       3331.30       3399.54        74.76 o                         
   0   7   2        418.15        412.71        13.35 o                         
   1   7   2       3152.65       3256.17        74.47 o                         
   2   7   2        212.84        207.26         8.82 o                         
   3   7   2       1093.06       1083.12        23.25 o                         
   4   7   2        687.53        652.31        13.31 o                         
   5   7   2        357.04        341.70         8.80 o                         
   6   7   2        394.52        400.69        11.89 o                         
   7   7   2         88.41         92.50         9.38 o                         
  -6   8   2         45.89         57.35         5.17 o                         
  -5   8   2        847.71        811.31        39.54 o                         
  -4   8   2        422.54        409.27         8.05 o                         
  -3   8   2        805.36        731.37        11.54 o                         
  -2   8   2        238.48        229.68         5.48 o                         
  -1   8   2        644.64        658.52        19.64 o                         
   0   8   2       1728.18       1614.90        39.83 o                         
   1   8   2        644.22        660.73        16.83 o                         
   2   8   2        278.27        275.87         6.54 o                         
   3   8   2        791.28        711.70        10.87 o                         
   4   8   2        359.52        349.53         8.05 o                         
   5   8   2       1024.57        949.46        21.27 o                         
   6   8   2         54.24         66.11         4.63 o                         
  -6   9   2          3.02          5.58         4.56 o                         
  -5   9   2       1967.83       1817.26        44.12 o                         
  -4   9   2         91.17         90.40         3.81 o                         
  -3   9   2       3359.95       3114.71        40.23 o                         
  -2   9   2        692.84        647.40         9.68 o                         
  -1   9   2       1108.24       1100.55        14.92 o                         
   0   9   2        855.05        887.52        13.14 o                         
   1   9   2       1094.58       1090.33        17.34 o                         
   2   9   2        704.10        665.38        10.66 o                         
   3   9   2       3528.14       3320.56        36.87 o                         
   4   9   2         86.89         84.63         3.80 o                         
   5   9   2       1947.85       1793.55        36.94 o                         
   6   9   2          2.79          5.36         2.77 o                         
  -5  10   2         57.04         59.98         4.78 o                         
  -4  10   2         51.95         48.36         3.11 o                         
  -3  10   2        466.59        431.37         8.39 o                         
  -2  10   2       1790.07       1651.58        19.95 o                         
  -1  10   2        338.38        335.61         6.46 o                         
   0  10   2        996.55       1001.84        14.63 o                         
   1  10   2        458.77        447.57         7.56 o                         
   2  10   2       1866.67       1734.25        21.66 o                         
   3  10   2        436.06        409.51         7.83 o                         
   4  10   2         76.15         73.96         5.05 o                         
   5  10   2         55.51         50.67         3.88 o                         
   6  10   2         19.96         25.34         5.07 o                         
  -5  11   2        235.37        221.82        10.35 o                         
  -4  11   2         71.50         75.10         3.67 o                         
  -3  11   2       1137.12       1077.05        17.43 o                         
  -2  11   2        508.02        492.08         8.57 o                         
  -1  11   2        113.82        107.51         3.09 o                         
   0  11   2          1.03          5.96         1.16 o                         
   1  11   2        119.20        116.28         3.16 o                         
   2  11   2        486.50        476.86         8.16 o                         
   3  11   2       1156.85       1087.91        16.44 o                         
   4  11   2         73.06         77.96         3.88 o                         
   5  11   2        218.19        206.29         9.31 o                         
  -4  12   2          9.06         10.08         2.34 o                         
  -3  12   2        528.02        516.75        10.29 o                         
  -2  12   2        160.72        129.17         7.41 o                         
  -1  12   2        289.07        274.78         5.77 o                         
   0  12   2         74.81         81.32         3.75 o                         
   1  12   2        346.71        326.51         5.56 o                         
   2  12   2        104.75         93.42         3.50 o                         
   3  12   2        527.84        526.10        10.17 o                         
   4  12   2          4.22          4.54         1.89 o                         
  -4  13   2        191.95        216.82         8.68 o                         
  -3  13   2        113.01        124.76         5.22 o                         
  -2  13   2         22.77         25.69         2.28 o                         
  -1  13   2         36.02         40.95         2.51 o                         
   0  13   2         11.75         19.87         2.03 o                         
   1  13   2         20.64         24.70         2.00 o                         
   2  13   2         34.45         37.33         2.42 o                         
   3  13   2        112.77        117.21         6.21 o                         
  -2  14   2         97.83        117.34         8.36 o                         
  -1  14   2        457.43        477.17        11.74 o                         
   0  14   2        211.09        231.42        10.48 o                         
   1  14   2        462.73        460.23        24.08 o                         
   1   0   3       7352.74       7234.49        76.79 o                         
   2   0   3       1634.65       1842.16        24.89 o                         
   3   0   3       1027.91        947.89        20.94 o                         
   4   0   3       6420.50       6512.45       176.88 o                         
   5   0   3         33.54         40.45         8.24 o                         
   6   0   3        161.92        165.87         6.59 o                         
   7   0   3         71.37         76.57         4.47 o                         
   8   0   3        363.87        340.61        12.42 o                         
  -8   1   3        916.43        967.35        44.10 o                         
  -7   1   3        260.01        271.24         8.13 o                         
  -6   1   3        944.62        956.34        22.95 o                         
  -5   1   3         79.28         81.00         6.23 o                         
  -4   1   3        842.22        803.46        29.53 o                         
  -3   1   3        291.65        333.11        10.43 o                         
  -2   1   3        384.47        372.24         7.91 o                         
  -1   1   3       7048.87       6840.11        99.87 o                         
   0   1   3         48.04         73.63         2.51 o                         
   1   1   3       7048.96       6737.83       110.02 o                         
   2   1   3        395.49        383.20         7.91 o                         
   3   1   3        316.42        360.99        10.54 o                         
   4   1   3        756.44        746.51        34.74 o                         
   5   1   3         60.65         67.69         5.81 o                         
   6   1   3        942.91        990.98        22.77 o                         
   7   1   3        269.17        268.02         7.85 o                         
   8   1   3        973.22       1013.48        23.98 o                         
  -7   2   3         63.98         69.10         3.83 o                         
  -6   2   3       1303.68       1329.69        26.74 o                         
  -5   2   3       1555.14       1663.43        89.97 o                         
  -4   2   3       2168.30       2230.27        69.75 o                         
  -3   2   3        485.76        492.09        15.19 o                         
  -2   2   3        191.37        175.01         5.52 o                         
  -1   2   3        606.29        569.51        10.82 o                         
   0   2   3       1497.39       1554.72        27.93 o                         
   1   2   3        575.77        537.62         8.45 o                         
   2   2   3        155.53        138.36         4.81 o                         
   3   2   3        521.08        536.47        15.67 o                         
   4   2   3       2232.33       2331.71        50.04 o                         
   5   2   3       1495.20       1556.21        56.52 o                         
   6   2   3       1322.13       1394.67        29.54 o                         
   7   2   3         67.53         70.75         4.40 o                         
   8   2   3        282.44        310.27         9.49 o                         
  -7   3   3        132.33        144.57         5.23 o                         
  -6   3   3         47.47         52.89         3.96 o                         
  -5   3   3       1001.59       1017.91        65.26 o                         
  -4   3   3        338.18        351.55        18.67 o                         
  -3   3   3        182.32        224.21        14.03 o                         
  -2   3   3       1557.17       1537.20        32.38 o                         
  -1   3   3       1258.01       1242.18        20.13 o                         
   0   3   3        554.20        611.13        12.99 o                         
   1   3   3       1266.93       1259.74        24.98 o                         
   2   3   3       1637.42       1693.15        27.84 o                         
   3   3   3        120.55        178.06         7.67 o                         
   4   3   3        436.24        449.06        15.27 o                         
   5   3   3       1103.05       1073.54        48.41 o                         
   6   3   3         46.68         54.56         4.87 o                         
   7   3   3        117.72        127.02         6.44 o                         
   8   3   3         43.31         47.13         4.84 o                         
  -7   4   3        480.25        503.27        15.85 o                         
  -6   4   3        530.06        569.69        14.07 o                         
  -5   4   3        530.19        557.80        29.65 o                         
  -4   4   3        384.56        374.56        19.28 o                         
  -3   4   3       1020.84       1082.11        36.23 o                         
  -2   4   3        524.63        542.73        13.98 o                         
   0   4   3       6939.75       6575.56       216.30 o                         
   1   4   3        171.52        212.22         5.75 o                         
   2   4   3        426.42        479.35        13.93 o                         
   3   4   3        964.78       1068.39        28.94 o                         
   4   4   3        409.87        408.26        15.10 o                         
   5   4   3        504.85        539.70        21.14 o                         
   6   4   3        557.67        563.45        15.47 o                         
   7   4   3        464.46        484.38        13.18 o                         
  -7   5   3        203.88        214.99         9.06 o                         
  -6   5   3         91.57        102.05         8.15 o                         
  -5   5   3       1172.65       1115.58        33.26 o                         
  -4   5   3       1525.12       1536.34        30.44 o                         
  -3   5   3        657.71        649.90        19.86 o                         
  -2   5   3        527.85        503.68        13.77 o                         
  -1   5   3        375.86        376.74        16.03 o                         
   0   5   3       3571.28       3945.18       232.40 o                         
   1   5   3        397.19        409.53        10.47 o                         
   2   5   3        519.33        508.81        10.59 o                         
   3   5   3        670.78        644.40        19.48 o                         
   4   5   3       1620.04       1568.83        52.54 o                         
   5   5   3       1096.01       1045.39        24.71 o                         
   6   5   3         99.71        108.16         5.86 o                         
   7   5   3        161.82        168.33         8.24 o                         
  -7   6   3        347.47        352.71        12.05 o                         
  -6   6   3        395.48        413.06        22.18 o                         
  -5   6   3       1610.03       1567.98        68.68 o                         
  -4   6   3         52.45         52.41         3.96 o                         
  -3   6   3        244.76        286.40        13.23 o                         
  -2   6   3       2538.52       2648.09        60.90 o                         
  -1   6   3       1141.33       1262.46        28.62 o                         
   0   6   3        149.57        178.92         7.26 o                         
   1   6   3        964.71       1056.37        21.90 o                         
   2   6   3       2608.74       2697.45        47.79 o                         
   3   6   3        215.43        261.15        11.24 o                         
   4   6   3         42.32         47.12         4.58 o                         
   5   6   3       1636.69       1584.77        30.26 o                         
   6   6   3        445.84        451.69        13.52 o                         
   7   6   3        345.83        338.64        14.05 o                         
  -7   7   3        431.60        447.64        16.84 o                         
  -6   7   3        174.40        193.74        10.53 o                         
  -5   7   3        145.33        134.72         9.77 o                         
  -4   7   3        164.00        175.41         6.13 o                         
  -3   7   3        423.09        420.71         8.51 o                         
  -2   7   3        586.99        601.12        18.17 o                         
  -1   7   3        883.21        845.57        23.64 o                         
   0   7   3       3161.35       3404.21        75.93 o                         
   1   7   3        968.82        938.38        24.18 o                         
   2   7   3        605.36        609.16        18.19 o                         
   3   7   3        419.97        402.04        14.50 o                         
   4   7   3        139.62        153.63         6.06 o                         
   5   7   3        148.42        133.19         5.69 o                         
   6   7   3        165.67        172.08         6.50 o                         
   7   7   3        466.14        460.18        16.48 o                         
  -6   8   3        183.05        209.36        10.71 o                         
  -5   8   3        138.26        145.72        10.48 o                         
  -4   8   3       2881.67       2703.74        40.74 o                         
  -3   8   3        882.35        932.49        15.35 o                         
  -2   8   3       2057.67       1977.05        24.55 o                         
  -1   8   3       2975.66       2899.61        42.39 o                         
   0   8   3        592.34        675.32        19.97 o                         
   1   8   3       2806.70       2717.14        50.26 o                         
   2   8   3       2105.88       2013.22        30.87 o                         
   3   8   3       1032.61       1076.10        16.61 o                         
   4   8   3       2858.79       2634.67        37.86 o                         
   5   8   3        154.59        159.28         6.66 o                         
   6   8   3        213.51        216.58         6.95 o                         
  -6   9   3        442.18        471.89        24.33 o                         
  -5   9   3        139.91        140.70         8.06 o                         
  -4   9   3        646.24        632.69        11.96 o                         
  -3   9   3        157.89        146.98         4.35 o                         
  -2   9   3        577.83        560.23         8.45 o                         
  -1   9   3       1402.21       1419.27        18.38 o                         
   0   9   3       1462.37       1466.65        19.86 o                         
   1   9   3       1376.13       1389.46        21.34 o                         
   2   9   3        499.31        500.51         9.01 o                         
   3   9   3        178.01        170.57         4.41 o                         
   4   9   3        702.78        692.73        12.25 o                         
   5   9   3        132.21        127.40         5.94 o                         
   6   9   3        472.26        476.88        13.75 o                         
  -5  10   3         72.24         81.53         5.17 o                         
  -4  10   3        533.92        526.85        10.85 o                         
  -3  10   3        667.28        625.28        11.51 o                         
  -2  10   3       2980.18       2698.16        31.23 o                         
  -1  10   3        613.35        592.75         8.19 o                         
   0  10   3        146.66        147.32         4.04 o                         
   1  10   3        553.02        549.82         8.55 o                         
   2  10   3       2946.85       2694.05        32.52 o                         
   3  10   3        644.96        613.14        10.23 o                         
   4  10   3        555.26        544.59        11.55 o                         
   5  10   3         47.94         53.97         4.01 o                         
   6  10   3        298.15        273.20        14.70 o                         
  -5  11   3        242.44        241.16        10.71 o                         
  -4  11   3        767.93        726.31        12.30 o                         
  -3  11   3        210.13        221.84         6.02 o                         
  -2  11   3        572.60        578.46         9.02 o                         
  -1  11   3        494.83        450.51         7.66 o                         
   0  11   3       1734.00       1698.15        20.64 o                         
   1  11   3        466.69        434.85         7.21 o                         
   2  11   3        506.88        517.41         8.74 o                         
   3  11   3        230.26        249.22         6.07 o                         
   4  11   3        733.34        709.56        13.85 o                         
   5  11   3        228.97        224.33         9.66 o                         
  -4  12   3         79.51         82.05         4.46 o                         
  -3  12   3        276.55        283.18         6.97 o                         
  -2  12   3        503.11        485.16         9.78 o                         
  -1  12   3         71.69         72.19         2.97 o                         
   0  12   3        107.04         90.24         3.06 o                         
   1  12   3         68.94         70.22         2.75 o                         
   2  12   3        449.55        443.75         8.33 o                         
   3  12   3        298.49        306.98         6.87 o                         
   4  12   3        110.97        106.62         6.03 o                         
  -3  13   3        350.08        360.53        10.83 o                         
  -2  13   3        131.03        144.09         4.52 o                         
  -1  13   3        151.26        140.67         3.97 o                         
   0  13   3        429.76        380.57         7.57 o                         
   1  13   3        158.80        150.25         4.70 o                         
   2  13   3        121.41        135.13         4.69 o                         
   3  13   3        326.91        342.89        19.01 o                         
  -2  14   3        933.59        955.44        39.28 o                         
  -1  14   3        229.07        259.67        10.66 o                         
   0  14   3        100.00         99.60         9.88 o                         
   0   0   4         16.87         38.76         2.29 o                         
   1   0   4        528.29        599.77         8.87 o                         
   2   0   4        822.28        746.48        14.42 o                         
   3   0   4       3340.32       3626.85        71.38 o                         
   4   0   4       1710.00       1833.26        48.39 o                         
   5   0   4       1767.53       1651.61        68.43 o                         
   6   0   4       2795.37       2749.67        55.04 o                         
   7   0   4         11.84         10.89         2.38 o                         
   8   0   4       1283.40       1327.98        50.43 o                         
  -8   1   4        332.36        381.67        21.54 o                         
  -7   1   4        254.58        249.67         8.56 o                         
  -6   1   4        562.78        543.22        15.14 o                         
  -5   1   4        694.53        665.11        24.74 o                         
  -4   1   4        874.01        912.56        34.94 o                         
  -3   1   4        148.68        183.96         7.21 o                         
  -2   1   4       2961.85       2843.16        43.58 o                         
  -1   1   4       1421.98       1423.75        21.22 o                         
   0   1   4      11697.26      10770.49       127.58 o                         
   1   1   4       1567.65       1522.17        19.06 o                         
   2   1   4       3123.37       3062.08        41.48 o                         
   3   1   4        104.74        138.19         6.40 o                         
   4   1   4        981.56       1029.78        30.36 o                         
   5   1   4        695.92        694.71        60.19 o                         
   6   1   4        612.79        611.97        18.29 o                         
   7   1   4        298.15        282.64         8.64 o                         
   8   1   4        320.78        359.02        10.42 o                         
  -7   2   4        249.89        259.07         8.24 o                         
  -6   2   4        754.54        743.69        19.00 o                         
  -5   2   4        391.54        395.46        16.95 o                         
  -4   2   4       1188.30       1248.16        41.18 o                         
  -3   2   4       1353.84       1387.49        37.63 o                         
  -2   2   4       2623.39       2675.36        43.05 o                         
  -1   2   4       1034.38       1071.97        16.93 o                         
   0   2   4      10666.26      10295.39       226.61 o                         
   1   2   4       1023.71       1064.99        20.44 o                         
   2   2   4       2669.77       2730.30        44.43 o                         
   3   2   4       1318.59       1441.07        33.76 o                         
   4   2   4       1043.10       1119.52        28.18 o                         
   5   2   4        368.93        388.26        22.05 o                         
   6   2   4        861.51        859.30        28.11 o                         
   7   2   4        255.51        262.57         9.38 o                         
   8   2   4        503.15        519.31        13.65 o                         
  -7   3   4         61.95         72.24         4.66 o                         
  -6   3   4        925.17        903.01        20.61 o                         
  -5   3   4        588.71        585.87        23.14 o                         
  -4   3   4       1581.34       1519.34        49.99 o                         
  -3   3   4       1390.39       1407.10        44.27 o                         
  -2   3   4        266.83        265.22         8.90 o                         
  -1   3   4        243.78        219.87         8.71 o                         
   0   3   4       6239.75       5961.85        95.19 o                         
   1   3   4        263.54        258.40         8.47 o                         
   2   3   4        265.78        273.77         8.92 o                         
   3   3   4       1312.60       1363.55        31.07 o                         
   4   3   4       1523.81       1473.39        39.12 o                         
   5   3   4        659.38        682.74        32.95 o                         
   6   3   4        842.13        816.12        24.22 o                         
   7   3   4         46.37         46.51         5.00 o                         
   8   3   4         54.00         59.05         7.10 o                         
  -7   4   4         63.32         63.82         6.80 o                         
  -6   4   4        129.11        127.49         8.10 o                         
  -5   4   4        697.98        689.13        17.49 o                         
  -4   4   4        729.43        787.50        31.53 o                         
  -3   4   4        217.18        232.94        13.09 o                         
  -2   4   4        231.31        323.81         9.04 o                         
  -1   4   4       1529.37       1504.63        56.03 o                         
   0   4   4       1558.17       1811.89        70.21 o                         
   1   4   4       1261.07       1339.94        31.29 o                         
   2   4   4        289.34        386.06        14.64 o                         
   3   4   4        230.32        246.14        10.37 o                         
   4   4   4        754.96        814.31        24.80 o                         
   5   4   4        797.57        779.23        21.60 o                         
   6   4   4        137.00        132.87         7.44 o                         
   7   4   4         61.73         54.85         4.97 o                         
  -7   5   4         93.47        123.42        11.91 o                         
  -6   5   4        472.06        481.27        26.61 o                         
  -5   5   4       1222.18       1195.14        32.20 o                         
  -4   5   4        755.46        708.63        14.91 o                         
  -3   5   4         59.01         53.03         6.39 o                         
  -2   5   4         62.82         60.42         3.92 o                         
  -1   5   4        398.14        360.45        17.72 o                         
   0   5   4         94.83         59.75         4.85 o                         
   1   5   4        377.67        373.21        11.76 o                         
   2   5   4         50.96         51.10         3.06 o                         
   3   5   4         78.43         70.23         5.45 o                         
   4   5   4        806.48        730.46        23.26 o                         
   5   5   4       1387.33       1304.43        25.45 o                         
   6   5   4        436.11        431.15        12.83 o                         
   7   5   4         93.52        106.45         7.70 o                         
  -7   6   4        380.57        396.72        13.22 o                         
  -6   6   4       1099.26       1110.28        49.42 o                         
  -5   6   4        155.64        144.71        13.94 o                         
  -4   6   4        301.08        281.51         8.48 o                         
  -3   6   4        633.27        562.38        14.87 o                         
  -2   6   4       1351.08       1418.90        35.05 o                         
  -1   6   4       3470.82       3623.35        80.56 o                         
   0   6   4        484.87        488.10        14.28 o                         
   1   6   4       3471.92       3686.96        57.49 o                         
   2   6   4       1375.20       1439.97        27.78 o                         
   3   6   4        687.39        605.32        19.07 o                         
   4   6   4        286.10        255.57         9.53 o                         
   5   6   4        180.75        166.07         6.43 o                         
   6   6   4       1039.58       1037.67        20.89 o                         
   7   6   4        458.88        464.98        16.39 o                         
  -7   7   4        404.07        439.45        22.30 o                         
  -6   7   4        223.47        235.69        18.25 o                         
  -5   7   4        250.81        222.05        12.53 o                         
  -4   7   4        240.04        238.64         7.30 o                         
  -3   7   4        485.16        476.29         9.39 o                         
  -2   7   4       1561.46       1679.84        41.38 o                         
  -1   7   4        669.16        587.31        17.92 o                         
   0   7   4         21.48         19.13         2.90 o                         
   1   7   4        718.50        639.32        16.02 o                         
   2   7   4       1605.45       1700.08        35.60 o                         
   3   7   4        499.48        493.28        12.96 o                         
   4   7   4        220.79        217.98         7.56 o                         
   5   7   4        223.59        204.82         6.06 o                         
   6   7   4        273.12        273.56         7.97 o                         
   7   7   4        370.22        397.24        15.14 o                         
  -6   8   4        579.19        582.13        29.40 o                         
  -5   8   4       2184.21       2091.05        48.32 o                         
  -4   8   4        621.03        589.24        14.48 o                         
  -3   8   4        525.06        517.21         9.75 o                         
  -2   8   4       3422.62       3458.16        41.31 o                         
  -1   8   4          8.50          7.77         1.62 o                         
   0   8   4         22.19         17.69         2.67 o                         
   1   8   4         18.42         16.41         3.25 o                         
   2   8   4       3187.84       3208.20        49.74 o                         
   3   8   4        609.54        595.64        13.96 o                         
   4   8   4        659.78        612.00        11.95 o                         
   5   8   4       2031.63       1913.90        40.39 o                         
   6   8   4        561.06        562.32        12.48 o                         
  -6   9   4         47.61         45.64         5.37 o                         
  -5   9   4        387.66        391.60        11.42 o                         
  -4   9   4        532.88        506.37        11.27 o                         
  -3   9   4        823.79        796.82        12.72 o                         
  -2   9   4       1783.00       1761.94        21.53 o                         
  -1   9   4        475.24        461.03         7.57 o                         
   0   9   4        277.41        276.09         5.69 o                         
   1   9   4        437.36        429.28         8.66 o                         
   2   9   4       1831.51       1809.76        24.95 o                         
   3   9   4        869.76        837.71        14.00 o                         
   4   9   4        457.51        430.96         9.72 o                         
   5   9   4        318.61        322.95        10.17 o                         
   6   9   4         39.66         44.85         4.00 o                         
  -5  10   4         33.74         37.98         4.66 o                         
  -4  10   4          4.18          6.16         2.07 o                         
  -3  10   4        839.93        780.72        12.90 o                         
  -2  10   4        181.15        189.03         4.23 o                         
  -1  10   4       1694.77       1660.94        19.95 o                         
   0  10   4       2407.80       2368.66        30.28 o                         
   1  10   4       1589.85       1565.43        19.62 o                         
   2  10   4        194.35        204.94         4.65 o                         
   3  10   4        832.29        785.30        13.45 o                         
   4  10   4          3.23          4.50         1.73 o                         
   5  10   4         36.65         36.79         3.33 o                         
   6  10   4        850.17        879.41        36.24 o                         
  -5  11   4        237.12        239.44        11.07 o                         
  -4  11   4        393.50        401.51         8.93 o                         
  -3  11   4       2705.64       2466.54        37.77 o                         
  -2  11   4        229.75        220.16         5.45 o                         
  -1  11   4        298.53        277.37         5.56 o                         
   0  11   4       2945.37       2769.90        31.77 o                         
   1  11   4        269.91        258.28         5.14 o                         
   2  11   4        283.67        275.48         5.40 o                         
   3  11   4       2675.71       2531.16        35.36 o                         
   4  11   4        326.71        326.10         8.93 o                         
   5  11   4        298.92        297.53        14.19 o                         
  -4  12   4        105.19        100.98         5.21 o                         
  -3  12   4         79.44         87.13         3.77 o                         
  -2  12   4        582.53        568.28        10.68 o                         
  -1  12   4       1010.77        971.58        14.02 o                         
   0  12   4        119.86        136.81         3.68 o                         
   1  12   4       1012.11        970.67        14.70 o                         
   2  12   4        617.02        606.75         9.94 o                         
   3  12   4         68.68         76.53         3.20 o                         
   4  12   4         85.35         80.95         5.16 o                         
  -3  13   4         29.23         29.77         3.01 o                         
  -2  13   4        892.47        828.09        17.47 o                         
  -1  13   4        534.41        541.54        10.21 o                         
   0  13   4          1.32          3.66         1.51 o                         
   1  13   4        483.77        504.45        10.08 o                         
   2  13   4        825.32        782.94        14.73 o                         
   3  13   4         36.29         33.45         6.08 o                         
  -2  14   4        156.93        176.13        11.15 o                         
  -1  14   4         52.43         63.36         7.60 o                         
   0  14   4         33.04         42.07         6.59 o                         
   1   0   5        171.93        193.68         4.70 o                         
   2   0   5       2280.07       2383.36        38.73 o                         
   3   0   5       1728.02       1578.42        29.64 o                         
   4   0   5        686.55        739.57        24.73 o                         
   5   0   5         30.86         41.86         5.78 o                         
   6   0   5        316.30        339.36        10.73 o                         
   7   0   5        362.14        359.09        12.53 o                         
   8   0   5        547.26        535.25        22.30 o                         
  -7   1   5        642.20        656.07        15.86 o                         
  -6   1   5        290.97        275.31         9.71 o                         
  -5   1   5       1162.14       1120.86        36.61 o                         
  -4   1   5        163.61        162.60        11.43 o                         
  -3   1   5        846.08        905.09        22.08 o                         
  -2   1   5        698.05        778.96        16.15 o                         
  -1   1   5      13512.59      12656.93       184.86 o                         
   0   1   5        895.19        872.19        12.15 o                         
   1   1   5      13379.80      12605.14       170.44 o                         
   2   1   5        600.02        685.63        15.18 o                         
   3   1   5        833.76        913.66        22.12 o                         
   4   1   5        156.13        167.28         9.99 o                         
   5   1   5       1200.91       1131.46        36.43 o                         
   6   1   5        331.55        328.22         9.95 o                         
   7   1   5        689.48        698.97        17.22 o                         
   8   1   5        224.22        238.02         9.81 o                         
  -7   2   5        978.63        996.51        21.05 o                         
  -6   2   5         93.60         84.90         5.11 o                         
  -5   2   5        401.38        387.32        16.56 o                         
  -4   2   5        449.36        431.79        21.25 o                         
  -3   2   5       1201.85       1255.75        42.00 o                         
  -2   2   5        951.76       1050.50        21.58 o                         
  -1   2   5       3638.84       3679.56        61.07 o                         
   0   2   5       2886.10       2984.48        48.02 o                         
   1   2   5       3543.42       3491.53        78.03 o                         
   2   2   5        785.82        938.11        17.33 o                         
   3   2   5       1228.10       1324.52        27.66 o                         
   4   2   5        496.35        497.53        15.43 o                         
   5   2   5        358.85        342.77        15.69 o                         
   6   2   5         84.84         77.03         7.04 o                         
   7   2   5        982.97        958.29        22.64 o                         
   8   2   5        179.06        186.05         6.46 o                         
  -7   3   5         68.32         70.72         4.82 o                         
  -6   3   5        285.18        283.97         9.13 o                         
  -5   3   5        586.71        582.41        22.37 o                         
  -4   3   5        772.96        743.96        30.14 o                         
  -3   3   5        291.10        334.87        15.65 o                         
  -2   3   5        368.33        348.13        12.31 o                         
  -1   3   5        184.34        171.38         7.04 o                         
   0   3   5        841.85        812.79        18.52 o                         
   1   3   5        205.12        193.08         6.62 o                         
   2   3   5        459.60        451.14        12.56 o                         
   3   3   5        231.30        280.02        10.34 o                         
   4   3   5        790.89        766.48        23.52 o                         
   5   3   5        549.47        555.94        15.35 o                         
   6   3   5        283.74        276.66        11.41 o                         
   7   3   5         65.02         65.44         4.98 o                         
  -7   4   5        559.48        582.34        21.05 o                         
  -5   4   5        253.62        240.75        10.27 o                         
  -4   4   5        338.72        353.29        13.78 o                         
  -3   4   5       2450.54       2545.07        75.10 o                         
  -2   4   5        253.36        291.46         8.87 o                         
  -1   4   5        296.42        320.83        12.39 o                         
   0   4   5      11364.47      10758.52       232.59 o                         
   1   4   5        304.19        348.73        12.84 o                         
   2   4   5        260.14        297.31        10.43 o                         
   3   4   5       2350.12       2526.21        60.59 o                         
   4   4   5        345.11        351.21        14.22 o                         
   5   4   5        233.09        233.79        10.43 o                         
   6   4   5         89.47        107.43         5.97 o                         
   7   4   5        591.08        590.23        17.02 o                         
  -7   5   5        117.72        111.38         8.06 o                         
  -6   5   5         91.61        107.96        12.16 o                         
  -5   5   5        779.64        719.21        21.06 o                         
  -4   5   5       1412.79       1309.34        28.91 o                         
  -3   5   5       1115.44       1104.97        39.04 o                         
  -2   5   5        773.17        725.68        19.84 o                         
  -1   5   5        276.98        277.45        12.80 o                         
   0   5   5        295.14        303.09        13.38 o                         
   1   5   5        284.37        267.95        14.81 o                         
   2   5   5        713.31        669.99        22.60 o                         
   3   5   5       1128.24       1123.13        31.23 o                         
   4   5   5       1520.80       1357.18        42.94 o                         
   5   5   5        794.91        713.39        18.23 o                         
   6   5   5         88.66        102.60         5.74 o                         
   7   5   5        138.68        131.69         5.80 o                         
  -7   6   5        550.35        567.21        19.80 o                         
  -6   6   5        212.38        252.16        17.99 o                         
  -5   6   5        474.33        479.43        25.47 o                         
  -4   6   5        662.56        641.31        14.80 o                         
  -3   6   5         35.78         43.04         6.14 o                         
  -2   6   5        673.39        718.77        21.05 o                         
  -1   6   5       1917.62       2144.64        52.12 o                         
   0   6   5         18.16         43.12         3.69 o                         
   1   6   5       2100.92       2406.93        62.11 o                         
   2   6   5        820.04        860.09        29.41 o                         
   3   6   5         46.38         43.26         5.07 o                         
   4   6   5        589.41        602.95        24.45 o                         
   5   6   5        524.45        481.25        13.48 o                         
   6   6   5        185.96        217.42         7.14 o                         
   7   6   5        511.48        527.39        27.37 o                         
  -7   7   5        464.07        497.32        17.20 o                         
  -6   7   5        531.37        550.20        28.64 o                         
  -5   7   5         41.39         40.47         4.36 o                         
  -4   7   5        242.82        243.74         6.90 o                         
  -3   7   5         16.32         19.01         2.04 o                         
  -2   7   5        716.23        774.84        15.27 o                         
  -1   7   5        203.26        197.61         8.55 o                         
   0   7   5          0.69          9.44         2.33 o                         
   1   7   5        222.04        210.75        10.39 o                         
   2   7   5        736.78        781.64        19.33 o                         
   3   7   5          5.64          8.90         3.53 o                         
   4   7   5        237.52        243.79         8.70 o                         
   5   7   5         35.09         32.56         3.46 o                         
   6   7   5        502.87        509.73        11.99 o                         
   7   7   5        442.81        473.41        24.08 o                         
  -6   8   5        372.11        406.76        21.54 o                         
  -5   8   5         14.72         21.41         3.23 o                         
  -4   8   5        739.33        680.63        14.59 o                         
  -3   8   5       2868.88       2810.79        36.90 o                         
  -2   8   5         81.38         96.07         3.17 o                         
  -1   8   5         91.60         85.95         4.02 o                         
   0   8   5        224.90        223.30         7.47 o                         
   1   8   5         80.60         80.50         5.11 o                         
   2   8   5         59.48         84.83         5.81 o                         
   3   8   5       2650.37       2625.05        54.40 o                         
   4   8   5        797.28        744.55        24.63 o                         
   5   8   5         26.54         31.53         3.79 o                         
   6   8   5        312.55        339.43         8.75 o                         
  -6   9   5        182.02        191.58         9.71 o                         
  -5   9   5        172.36        193.75         7.66 o                         
  -4   9   5        670.14        643.19        13.80 o                         
  -3   9   5        213.52        203.41         5.91 o                         
  -2   9   5        149.91        137.96         3.58 o                         
  -1   9   5       2404.21       2310.90        28.76 o                         
   0   9   5         27.99         40.52         2.32 o                         
   1   9   5       2550.16       2451.45        30.26 o                         
   2   9   5        138.20        126.03         4.45 o                         
   3   9   5        248.32        232.26         6.92 o                         
   4   9   5        662.55        641.40        13.37 o                         
   5   9   5        159.82        159.74         7.32 o                         
   6   9   5        153.07        154.60         8.24 o                         
  -5  10   5        343.38        342.60        14.40 o                         
  -4  10   5        913.22        880.86        16.96 o                         
  -3  10   5       1099.45       1049.87        17.13 o                         
  -2  10   5        491.63        453.78         7.71 o                         
  -1  10   5       1505.74       1592.24        20.27 o                         
   0  10   5        902.58        879.62        11.89 o                         
   1  10   5       1666.24       1734.94        21.17 o                         
   2  10   5        427.84        399.92         8.41 o                         
   3  10   5       1104.88       1057.17        19.55 o                         
   4  10   5        942.05        882.18        16.78 o                         
   5  10   5        342.53        320.50        10.39 o                         
  -5  11   5        510.81        484.09        16.83 o                         
  -4  11   5        120.58        127.81         4.77 o                         
  -3  11   5        421.45        403.01         8.85 o                         
  -2  11   5        155.91        152.61         4.21 o                         
  -1  11   5       1076.00       1018.41        14.39 o                         
   0  11   5        129.72        140.91         3.83 o                         
   1  11   5       1136.73       1075.10        14.39 o                         
   2  11   5        186.00        179.49         5.03 o                         
   3  11   5        414.16        394.51         9.20 o                         
   4  11   5         87.32         90.93         4.68 o                         
   5  11   5        498.29        464.34        15.41 o                         
  -4  12   5          4.63          9.69         3.42 o                         
  -3  12   5        578.03        570.36        10.36 o                         
  -2  12   5         32.48         36.91         2.50 o                         
  -1  12   5         63.85         76.43         3.14 o                         
   0  12   5       1730.47       1696.38        25.04 o                         
   1  12   5         62.06         76.95         3.41 o                         
   2  12   5         26.20         29.94         2.53 o                         
   3  12   5        480.87        497.96        12.14 o                         
   4  12   5          4.40         17.74         5.07 o                         
  -3  13   5        370.31        406.00        20.78 o                         
  -2  13   5        503.38        482.35        11.23 o                         
  -1  13   5        389.55        379.35         7.94 o                         
   0  13   5         95.29        101.96         4.38 o                         
   1  13   5        360.44        350.68         7.71 o                         
   2  13   5        567.16        540.95        13.57 o                         
  -2  14   5        529.20        572.25        25.60 o                         
  -1  14   5         31.03         36.24         6.08 o                         
   0  14   5         59.87         68.93         7.60 o                         
   0   0   6      22711.63      21103.17       597.13 o                         
   1   0   6          5.02          5.73         1.09 o                         
   2   0   6       1081.29       1045.96        20.55 o                         
   3   0   6       1689.80       1883.84        39.57 o                         
   4   0   6        947.70        979.04        30.65 o                         
   5   0   6         93.31         76.94         6.82 o                         
   6   0   6        620.93        610.92        15.74 o                         
   7   0   6        265.56        275.67        10.36 o                         
  -7   1   6        255.00        241.33         9.24 o                         
  -6   1   6        268.93        256.47         8.91 o                         
  -5   1   6        158.76        138.55         9.37 o                         
  -4   1   6        131.26        122.68         9.97 o                         
  -3   1   6       2971.31       3246.17       115.52 o                         
  -2   1   6       2293.47       2368.89        53.35 o                         
  -1   1   6       2688.73       2831.14        39.95 o                         
   0   1   6       5291.57       5410.36        60.75 o                         
   1   1   6       2814.28       2933.39        37.84 o                         
   2   1   6       2298.82       2303.48        38.74 o                         
   3   1   6       2777.83       3073.85        53.49 o                         
   4   1   6        115.84        105.72         8.24 o                         
   5   1   6        156.51        142.33        10.31 o                         
   6   1   6        253.99        254.18        10.70 o                         
   7   1   6        289.83        278.58         9.14 o                         
   8   1   6         32.93         35.02         4.08 o                         
  -7   2   6        154.85        158.16         7.09 o                         
  -6   2   6        791.99        766.01        18.37 o                         
  -5   2   6       1288.21       1241.12        44.48 o                         
  -4   2   6        267.83        295.45        16.85 o                         
  -3   2   6       1288.33       1356.08        42.32 o                         
  -2   2   6        855.21        838.53        20.25 o                         
  -1   2   6       1531.49       1581.82        24.88 o                         
   0   2   6       8510.55       8646.71       121.14 o                         
   1   2   6       1476.66       1549.73        27.71 o                         
   2   2   6        824.43        820.21        18.50 o                         
   3   2   6       1074.03       1211.91        29.31 o                         
   4   2   6        272.79        310.90        11.77 o                         
   5   2   6       1370.38       1336.47        33.68 o                         
   6   2   6        754.89        726.16        21.75 o                         
   7   2   6        170.92        166.91         7.15 o                         
  -7   3   6        137.76        143.43         6.30 o                         
  -6   3   6        135.56        121.70         6.86 o                         
  -5   3   6        910.16        834.25        23.45 o                         
  -4   3   6        988.63        935.51        26.97 o                         
  -3   3   6        508.05        509.29        21.53 o                         
  -2   3   6        583.90        622.58        17.98 o                         
  -1   3   6       1744.98       1709.50        35.69 o                         
   0   3   6        131.03        173.84         6.04 o                         
   1   3   6       1826.99       1776.50        37.25 o                         
   2   3   6        587.52        647.35        18.05 o                         
   3   3   6        485.85        504.02        15.22 o                         
   4   3   6        993.68        931.70        27.76 o                         
   5   3   6        966.87        878.23        19.03 o                         
   6   3   6         91.32         82.83         5.56 o                         
   7   3   6        111.88        117.90         6.06 o                         
  -7   4   6         30.46         46.43         5.52 o                         
  -6   4   6        505.17        493.83        15.23 o                         
  -5   4   6        209.84        223.20        11.39 o                         
  -4   4   6       2323.61       2283.06        46.46 o                         
  -3   4   6        249.25        274.38        14.91 o                         
  -2   4   6       1963.53       2237.46        45.60 o                         
  -1   4   6       3812.07       3763.67       198.06 o                         
   0   4   6        930.82       1121.61        32.01 o                         
   1   4   6       3501.21       3737.45       128.03 o                         
   2   4   6       1946.17       2274.84        64.23 o                         
   3   4   6        233.20        259.71        11.38 o                         
   4   4   6       2165.32       2110.99        68.07 o                         
   5   4   6        270.27        269.26         7.99 o                         
   6   4   6        446.41        439.09        13.31 o                         
   7   4   6         26.15         37.71         3.83 o                         
  -7   5   6         91.46         93.65         6.86 o                         
  -6   5   6        227.11        236.68        12.69 o                         
  -5   5   6        782.91        763.97        19.48 o                         
  -4   5   6        104.61         86.16         5.26 o                         
  -3   5   6         40.14         44.39         6.37 o                         
  -2   5   6       2380.68       2587.00       127.22 o                         
  -1   5   6       1410.92       1522.57        33.50 o                         
   0   5   6         14.67         11.17         2.76 o                         
   1   5   6       1155.59       1234.79        38.06 o                         
   2   5   6       2304.87       2526.64       124.69 o                         
   3   5   6         34.66         40.03         5.03 o                         
   4   5   6        101.15         72.14         7.06 o                         
   5   5   6        862.00        834.62        18.30 o                         
   6   5   6        229.07        226.32         7.65 o                         
   7   5   6         59.91         65.36         4.06 o                         
  -7   6   6        233.40        257.49        14.95 o                         
  -6   6   6        263.56        267.62        14.23 o                         
  -5   6   6        642.66        607.10        23.91 o                         
  -4   6   6       1143.63       1087.04        22.44 o                         
  -3   6   6       2536.79       2579.57        51.20 o                         
  -2   6   6       1015.89       1071.15        27.61 o                         
  -1   6   6        112.48        142.59         6.58 o                         
   0   6   6       1002.48       1143.74        28.40 o                         
   1   6   6        101.77        138.33         9.19 o                         
   2   6   6        982.68       1048.31        36.83 o                         
   3   6   6       2580.66       2545.28        53.85 o                         
   4   6   6       1165.53       1094.83        30.23 o                         
   5   6   6        766.81        725.07        17.72 o                         
   6   6   6        322.73        313.81         7.81 o                         
   7   6   6        207.06        228.28        10.75 o                         
  -7   7   6        309.49        341.88        18.75 o                         
  -6   7   6        491.74        502.30        26.86 o                         
  -5   7   6        475.30        462.61        13.42 o                         
  -4   7   6        230.71        217.90         6.31 o                         
  -3   7   6        741.01        742.32        14.11 o                         
  -2   7   6       1040.62       1015.58        18.75 o                         
  -1   7   6        216.67        224.37         9.25 o                         
   0   7   6         25.13         38.18         5.06 o                         
   2   7   6        989.84        956.39        33.13 o                         
   3   7   6        808.39        787.32        19.91 o                         
   4   7   6        184.97        172.07         7.38 o                         
   5   7   6        494.64        476.68        12.92 o                         
   6   7   6        507.09        498.65        11.62 o                         
   7   7   6        305.86        339.60        18.50 o                         
  -6   8   6        477.65        490.11        18.67 o                         
  -5   8   6        222.65        216.45         8.17 o                         
  -4   8   6        107.80        107.94         4.75 o                         
  -3   8   6       2022.92       1931.07        26.98 o                         
  -2   8   6        825.35        856.59        14.56 o                         
  -1   8   6       1028.03       1052.80        15.59 o                         
   0   8   6         40.99         44.54         3.79 o                         
   1   8   6        981.49       1010.39        31.71 o                         
   2   8   6        840.97        837.00        29.69 o                         
   3   8   6       2035.68       1929.61        35.86 o                         
   4   8   6        111.61        110.84         5.57 o                         
   5   8   6        181.89        170.45         7.80 o                         
   6   8   6        483.12        485.01        12.21 o                         
  -6   9   6        432.87        457.95        24.58 o                         
  -5   9   6        157.50        168.40         7.08 o                         
  -4   9   6        628.32        601.99        13.28 o                         
  -3   9   6         73.55         83.55         3.73 o                         
  -2   9   6        642.45        601.46        10.11 o                         
  -1   9   6         75.56         89.77         2.98 o                         
   0   9   6       2198.78       2186.08        31.90 o                         
   1   9   6         68.59         85.02         5.61 o                         
   2   9   6        612.49        583.47        13.00 o                         
   3   9   6         80.45         89.59         4.49 o                         
   4   9   6        685.65        646.58        14.24 o                         
   5   9   6        135.61        143.04         6.76 o                         
   6   9   6        441.61        467.33        22.30 o                         
  -5  10   6       1100.71       1097.86        47.39 o                         
  -4  10   6        130.09        140.32         6.61 o                         
  -3  10   6        339.29        306.19         7.71 o                         
  -2  10   6         29.17         27.78         2.30 o                         
  -1  10   6       1187.36       1209.29        16.36 o                         
   0  10   6          4.17          8.34         1.41 o                         
   1  10   6       1193.80       1219.95        20.01 o                         
   2  10   6         39.03         39.75         3.31 o                         
   3  10   6        316.52        300.60         9.07 o                         
   4  10   6        126.02        133.27         6.36 o                         
   5  10   6       1067.93       1043.54        31.78 o                         
  -5  11   6        232.26        245.83        14.70 o                         
  -4  11   6        361.87        341.93        11.70 o                         
  -3  11   6         33.53         33.61         2.80 o                         
  -2  11   6        403.68        360.21         7.00 o                         
  -1  11   6        237.68        224.08         4.71 o                         
   0  11   6        471.96        475.01         8.37 o                         
   1  11   6        222.87        213.74         7.64 o                         
   2  11   6        350.81        315.03         7.82 o                         
   3  11   6         45.67         45.29         3.05 o                         
   4  11   6        372.36        347.10         9.28 o                         
  -4  12   6        485.16        468.52        16.38 o                         
  -3  12   6         68.01         79.16         3.49 o                         
  -2  12   6        501.90        498.29         8.75 o                         
  -1  12   6        759.27        745.37        12.59 o                         
   0  12   6         16.24         20.78         2.04 o                         
   1  12   6        701.73        696.41        15.64 o                         
   2  12   6        489.97        488.09        11.56 o                         
   3  12   6         69.55         85.24         4.53 o                         
   4  12   6        531.20        519.79        24.33 o                         
  -3  13   6        589.23        573.26        26.61 o                         
  -2  13   6        173.90        177.62         7.40 o                         
  -1  13   6        147.02        154.72         4.42 o                         
   0  13   6       1192.47       1137.32        24.80 o                         
   1  13   6        152.39        158.67         7.94 o                         
  -1  14   6        127.43        146.74        10.90 o                         
   1   0   7       4810.96       5140.64        76.23 o                         
   2   0   7       2042.69       1944.46        33.87 o                         
   3   0   7        362.72        365.72        12.20 o                         
   4   0   7         66.57         83.02         7.51 o                         
   5   0   7         62.84         64.85         6.86 o                         
   6   0   7       1246.27       1266.95        27.51 o                         
   7   0   7         24.96         22.54         3.82 o                         
  -7   1   7         48.92         56.09         6.26 o                         
  -6   1   7       1142.73       1097.93        27.99 o                         
  -5   1   7        503.64        469.24        15.81 o                         
  -4   1   7        424.61        444.02        21.90 o                         
  -3   1   7        429.77        411.56        19.48 o                         
  -2   1   7       2866.08       3025.02        60.50 o                         
  -1   1   7       3823.25       3892.47        58.06 o                         
   0   1   7       3659.76       3629.67        55.59 o                         
   1   1   7       3624.17       3685.83        62.51 o                         
   2   1   7       2659.75       2787.26        47.10 o                         
   3   1   7        471.66        467.01        13.30 o                         
   4   1   7        420.51        460.66        15.34 o                         
   5   1   7        505.07        463.04        15.69 o                         
   6   1   7       1153.45       1106.11        29.20 o                         
   7   1   7         41.76         46.48         4.07 o                         
  -7   2   7        457.28        491.21        17.99 o                         
  -6   2   7        235.34        225.44         7.91 o                         
  -5   2   7        155.03        160.87         6.33 o                         
  -4   2   7       1008.11        969.59        28.02 o                         
  -3   2   7        204.75        232.60        13.01 o                         
  -2   2   7        233.24        248.96         9.89 o                         
  -1   2   7       2357.74       2418.35        44.41 o                         
   0   2   7        836.85        883.26        18.92 o                         
   1   2   7       2080.37       2170.07        40.13 o                         
   2   2   7        222.71        228.10         7.87 o                         
   3   2   7        177.58        200.56         8.72 o                         
   4   2   7        983.95        979.85        26.07 o                         
   5   2   7        172.20        175.91         7.47 o                         
   6   2   7        224.48        204.32         8.29 o                         
   7   2   7        465.20        497.74        13.37 o                         
  -7   3   7          3.89          5.98         2.31 o                         
  -6   3   7        471.83        473.90        15.45 o                         
  -5   3   7        551.04        526.12        11.05 o                         
  -4   3   7        333.88        298.80        12.57 o                         
  -3   3   7         56.07         75.45        13.56 o                         
  -2   3   7        180.56        173.31         8.67 o                         
  -1   3   7        524.37        520.26        14.68 o                         
   0   3   7        977.39        931.86        29.55 o                         
   1   3   7        521.82        520.37        23.44 o                         
   2   3   7        198.44        190.03         7.20 o                         
   3   3   7         75.51         84.31         5.46 o                         
   4   3   7        354.97        320.36        13.66 o                         
   5   3   7        450.03        435.79        12.29 o                         
   6   3   7        470.17        481.83        13.84 o                         
   7   3   7          7.24         14.54         2.82 o                         
  -7   4   7         83.86         85.91         6.27 o                         
  -6   4   7         70.54         72.74         6.87 o                         
  -5   4   7       1601.16       1505.36        28.13 o                         
  -4   4   7        133.08        144.12         6.41 o                         
  -3   4   7       1000.07        904.42        33.27 o                         
  -2   4   7       2093.60       2432.43        58.18 o                         
  -1   4   7          9.04         15.81         7.60 o                         
   0   4   7         11.65         10.91         2.61 o                         
   1   4   7          0.48          9.38         4.82 o                         
   2   4   7       2061.69       2439.46        51.02 o                         
   3   4   7        943.92        864.15        26.23 o                         
   4   4   7        138.54        152.87        10.17 o                         
   5   4   7       1411.28       1328.06        25.30 o                         
   6   4   7         58.11         68.89         5.33 o                         
   7   4   7         80.53         80.27         4.78 o                         
  -7   5   7         27.80         29.65         5.32 o                         
  -6   5   7         16.99         14.74         4.55 o                         
  -5   5   7        157.77        160.92         7.58 o                         
  -4   5   7        358.47        345.22         9.63 o                         
  -3   5   7       1002.90       1040.96        23.64 o                         
  -2   5   7       1651.18       1677.56        49.85 o                         
  -1   5   7        721.02        782.94        21.37 o                         
   0   5   7       3471.02       3661.23       101.78 o                         
   1   5   7        825.99        897.94        36.01 o                         
   2   5   7       1707.09       1746.70        56.64 o                         
   3   5   7        854.99        882.20        28.15 o                         
   4   5   7        325.50        311.35        12.81 o                         
   5   5   7        150.99        146.73         6.92 o                         
   6   5   7         16.39         19.08         2.93 o                         
   7   5   7         19.48         23.82         2.74 o                         
  -7   6   7       1140.15       1207.35        48.91 o                         
  -6   6   7         38.97         43.37         6.13 o                         
  -5   6   7        628.71        585.34        18.24 o                         
  -4   6   7        854.33        818.35        16.98 o                         
  -3   6   7        292.03        347.83        10.89 o                         
  -2   6   7        439.37        458.18        15.18 o                         
  -1   6   7       1334.74       1480.03        35.55 o                         
   0   6   7       2785.49       3318.68       130.26 o                         
   1   6   7       1318.15       1459.44        84.90 o                         
   2   6   7        495.08        541.07        22.50 o                         
   3   6   7        342.90        393.63        15.38 o                         
   4   6   7       1003.47        949.06        19.89 o                         
   5   6   7        639.78        580.13        15.56 o                         
   6   6   7         28.98         36.12         3.37 o                         
   7   6   7       1204.62       1222.68        35.93 o                         
  -6   7   7        544.88        589.83        21.93 o                         
  -5   7   7        211.31        213.03         7.53 o                         
  -4   7   7        283.45        270.71         7.96 o                         
  -3   7   7       1446.64       1424.16        21.95 o                         
  -2   7   7        740.47        754.44        15.09 o                         
  -1   7   7        175.00        186.56         7.04 o                         
   0   7   7        438.78        457.19        27.12 o                         
   1   7   7        144.38        157.63        14.70 o                         
   2   7   7        737.02        764.20        27.31 o                         
   3   7   7       1478.42       1418.99        32.18 o                         
   4   7   7        293.33        281.80         9.61 o                         
   5   7   7        223.46        213.30         7.90 o                         
   6   7   7        593.45        615.73        13.35 o                         
  -6   8   7        940.12        925.83        29.63 o                         
  -5   8   7        540.34        533.08        14.17 o                         
  -4   8   7        297.83        285.58         8.86 o                         
  -3   8   7        241.13        236.19         6.32 o                         
  -2   8   7       1463.76       1469.67        21.17 o                         
  -1   8   7        256.91        288.74         6.44 o                         
   0   8   7        386.67        378.42        11.84 o                         
   1   8   7        232.32        257.56        13.53 o                         
   2   8   7       1423.64       1444.58        37.40 o                         
   3   8   7        278.31        268.92         7.97 o                         
   4   8   7        298.03        304.60        10.24 o                         
   5   8   7        491.38        491.65        15.03 o                         
   6   8   7        945.06        933.00        23.45 o                         
  -6   9   7        302.70        326.42        19.26 o                         
  -5   9   7        259.77        292.90         9.23 o                         
  -4   9   7         62.98         65.60         4.57 o                         
  -3   9   7        138.90        128.63         4.16 o                         
  -2   9   7        569.49        573.36         9.83 o                         
  -1   9   7       1517.04       1538.35        20.68 o                         
   0   9   7       1025.14        972.10        23.09 o                         
   1   9   7       1420.57       1434.18        37.99 o                         
   2   9   7        555.54        574.91        12.57 o                         
   3   9   7        179.52        161.42         5.88 o                         
   4   9   7         46.04         52.23         4.19 o                         
   5   9   7        234.10        251.44         9.22 o                         
   6   9   7        344.32        365.19        17.49 o                         
  -5  10   7         47.27         53.98         8.36 o                         
  -4  10   7       1995.48       1904.46        38.52 o                         
  -3  10   7        185.88        176.32         4.86 o                         
  -2  10   7         85.06         90.88         3.61 o                         
  -1  10   7        493.17        482.54         9.39 o                         
   0  10   7          6.74          7.79         2.76 o                         
   1  10   7        527.72        496.39        20.70 o                         
   2  10   7         93.56        100.35         3.94 o                         
   3  10   7        170.58        169.27         6.27 o                         
   4  10   7       1907.99       1844.08        33.90 o                         
   5  10   7         37.91         34.96         3.28 o                         
  -5  11   7         58.93         62.60         6.84 o                         
  -4  11   7        159.16        148.31         6.16 o                         
  -3  11   7         38.97         43.11         2.96 o                         
  -2  11   7        157.40        162.40         4.77 o                         
  -1  11   7        502.43        480.84        11.03 o                         
   0  11   7        595.93        615.82        13.86 o                         
   1  11   7        456.40        455.08        20.19 o                         
   2  11   7        147.52        159.37         6.31 o                         
   3  11   7         42.45         48.35         3.74 o                         
   4  11   7        152.70        137.91         7.35 o                         
  -4  12   7         72.70         74.76         6.08 o                         
  -3  12   7        265.98        252.53         7.08 o                         
  -2  12   7        505.34        481.95        10.02 o                         
  -1  12   7        389.61        415.84         9.87 o                         
   0  12   7         31.52         56.22         7.34 o                         
   1  12   7        438.54        468.30        19.01 o                         
   2  12   7        584.11        552.61        16.63 o                         
   3  12   7        301.24        298.75        11.00 o                         
  -3  13   7        283.41        299.05        16.73 o                         
  -2  13   7        294.83        321.26        10.42 o                         
  -1  13   7         58.91         73.50         5.20 o                         
   0  13   7        560.99        598.69        21.14 o                         
   1  13   7         60.75         60.57         9.12 o                         
  -1  14   7        138.25        157.89        11.40 o                         
   0   0   8      13528.39      14000.03       491.13 o                         
   1   0   8        959.74        933.40        18.61 o                         
   2   0   8        737.44        826.02        19.33 o                         
   3   0   8       1246.14       1302.46        42.27 o                         
   4   0   8        663.99        675.12        21.41 o                         
   5   0   8        140.04        138.96         5.34 o                         
   6   0   8        994.77        925.18        21.82 o                         
   7   0   8       2190.72       2161.67        57.39 o                         
  -7   1   8        150.36        150.85         8.78 o                         
  -6   1   8         76.50         79.78         4.99 o                         
  -5   1   8        621.90        618.29        13.39 o                         
  -4   1   8       1840.40       1833.85        46.07 o                         
  -3   1   8       2246.01       2287.92        68.61 o                         
  -2   1   8       1303.43       1319.92        27.05 o                         
  -1   1   8        108.03        118.82         5.05 o                         
   0   1   8        854.48        913.50        20.07 o                         
   1   1   8        102.75        115.00         5.01 o                         
   2   1   8       1348.55       1331.72        27.69 o                         
   3   1   8       2080.52       2189.33        54.62 o                         
   4   1   8       1699.22       1752.14        46.72 o                         
   5   1   8        653.75        630.45        15.05 o                         
   6   1   8         61.63         64.19         5.05 o                         
   7   1   8        133.14        128.27         6.59 o                         
  -7   2   8        100.06         97.69         7.04 o                         
  -6   2   8        260.98        263.03         9.86 o                         
  -5   2   8        787.23        749.89        15.07 o                         
  -4   2   8          6.00         15.54         5.65 o                         
  -3   2   8        838.43        815.17        32.12 o                         
  -2   2   8        218.17        196.06         9.36 o                         
  -1   2   8       2015.03       2070.62        35.07 o                         
   0   2   8         43.99         62.62         4.23 o                         
   1   2   8       2090.24       2163.53        38.53 o                         
   2   2   8        250.25        240.35         8.22 o                         
   3   2   8        906.89        886.43        23.08 o                         
   4   2   8          9.40         12.21         3.07 o                         
   5   2   8        791.74        739.62        17.15 o                         
   6   2   8        184.83        192.29         8.20 o                         
   7   2   8         98.94         94.69         5.25 o                         
  -7   3   8          1.46          6.37         2.80 o                         
  -6   3   8        203.48        194.07         8.87 o                         
  -5   3   8        665.80        628.21        14.02 o                         
  -4   3   8        163.26        177.41         8.10 o                         
  -3   3   8        326.73        343.75        17.96 o                         
  -2   3   8        294.32        298.01        15.10 o                         
  -1   3   8       2565.76       2572.32        47.53 o                         
   0   3   8       1978.29       2006.85        70.40 o                         
   1   3   8       2279.84       2392.32       116.71 o                         
   2   3   8        315.73        327.25        11.24 o                         
   3   3   8        343.66        367.41        13.00 o                         
   4   3   8        156.88        162.86        10.86 o                         
   5   3   8        728.45        690.46        14.51 o                         
   6   3   8        213.46        200.96         8.09 o                         
   7   3   8          3.68          8.77         2.57 o                         
  -7   4   8        102.12        126.54         6.80 o                         
  -6   4   8       1100.07       1090.55        27.09 o                         
  -5   4   8        455.25        402.88        11.04 o                         
  -4   4   8       1811.93       1609.39        39.88 o                         
  -3   4   8        192.23        186.32        12.54 o                         
  -2   4   8         66.56        103.14         9.50 o                         
  -1   4   8        207.93        259.86        13.70 o                         
   0   4   8       3533.08       4092.41       164.22 o                         
   1   4   8        230.88        308.83        19.87 o                         
   2   4   8         68.33         97.63         5.88 o                         
   3   4   8        148.85        148.36         8.77 o                         
   4   4   8       1840.22       1628.02        43.84 o                         
   5   4   8        470.19        415.66        10.32 o                         
   6   4   8       1014.40       1004.20        19.58 o                         
   7   4   8        117.78        129.19         5.64 o                         
  -7   5   8        184.83        199.45        10.90 o                         
  -6   5   8        478.29        474.22        18.88 o                         
  -5   5   8        217.18        202.57         7.67 o                         
  -4   5   8        191.61        168.66         7.34 o                         
  -3   5   8        270.99        261.74        10.56 o                         
  -2   5   8       2718.11       2782.32        75.37 o                         
  -1   5   8       3487.36       3648.90       142.43 o                         
   0   5   8        432.79        410.56        28.89 o                         
   1   5   8       3437.18       3664.77       107.13 o                         
   2   5   8       2591.52       2618.70        64.38 o                         
   3   5   8        306.09        309.59        13.31 o                         
   4   5   8        178.49        178.27         9.26 o                         
   5   5   8        185.54        174.14         6.93 o                         
   6   5   8        424.87        407.25        10.95 o                         
   7   5   8        163.37        184.50         6.97 o                         
  -7   6   8          2.83          3.04         2.53 o                         
  -6   6   8        516.74        553.66        21.05 o                         
  -5   6   8        954.87        896.82        21.70 o                         
  -4   6   8        192.51        179.45         5.22 o                         
  -3   6   8        237.84        243.46         8.60 o                         
  -2   6   8        768.92        738.61        14.52 o                         
  -1   6   8        173.17        176.39        15.21 o                         
   0   6   8       1445.71       1818.37        84.39 o                         
   1   6   8        158.94        178.60        11.49 o                         
   2   6   8        802.44        757.21        24.48 o                         
   3   6   8        225.05        226.87        16.47 o                         
   4   6   8        184.88        168.89         6.09 o                         
   5   6   8       1026.47        943.30        21.90 o                         
   6   6   8        557.99        585.68        13.10 o                         
   7   6   8          3.61          5.30         2.38 o                         
  -6   7   8        128.08        144.28         8.87 o                         
  -5   7   8       1050.83       1030.90        21.56 o                         
  -4   7   8        333.15        334.35         7.92 o                         
  -3   7   8       1357.38       1284.48        23.58 o                         
  -2   7   8       1725.13       1714.71        29.06 o                         
  -1   7   8        935.10       1021.05        20.97 o                         
   0   7   8         41.17         55.65         6.84 o                         
   1   7   8       1005.26       1039.64        35.86 o                         
   2   7   8       1660.63       1610.12        44.08 o                         
   3   7   8       1385.62       1296.78        26.48 o                         
   4   7   8        291.43        281.54         9.72 o                         
   5   7   8       1080.79       1069.71        23.69 o                         
   6   7   8        131.97        137.20         5.19 o                         
  -6   8   8        352.36        357.44        14.68 o                         
  -5   8   8        427.49        403.49        11.58 o                         
  -4   8   8         37.94         45.32         3.54 o                         
  -3   8   8         35.25         33.62         2.64 o                         
  -2   8   8        115.18        125.29         4.39 o                         
  -1   8   8       1132.85       1177.86        18.21 o                         
   0   8   8        180.97        214.16        11.76 o                         
   1   8   8       1074.39       1086.74        37.31 o                         
   2   8   8        129.21        132.44         6.34 o                         
   3   8   8         61.29         58.54         4.93 o                         
   4   8   8         63.15         67.73         4.69 o                         
   5   8   8        396.31        369.44        12.17 o                         
   6   8   8        368.87        362.64        13.87 o                         
  -6   9   8         47.66         55.75         7.60 o                         
  -5   9   8        383.12        381.67        12.82 o                         
  -4   9   8        150.51        159.28         6.99 o                         
  -3   9   8       1369.85       1267.90        21.06 o                         
  -2   9   8        161.28        146.64         4.42 o                         
  -1   9   8        301.91        317.70         7.96 o                         
   0   9   8       1523.24       1510.39        38.10 o                         
   1   9   8        283.01        275.50        14.61 o                         
   2   9   8        195.39        184.11        11.22 o                         
   3   9   8       1289.25       1213.34        31.71 o                         
   4   9   8        155.48        150.47         6.51 o                         
   5   9   8        406.47        387.76        11.71 o                         
   6   9   8         49.24         53.73         5.58 o                         
  -5  10   8       1155.42       1216.47        50.43 o                         
  -4  10   8         63.95         79.03         5.94 o                         
  -3  10   8         39.16         45.07         3.13 o                         
  -2  10   8         53.42         61.64         3.44 o                         
  -1  10   8         34.48         52.81         4.32 o                         
   0  10   8        834.41        854.05        24.41 o                         
   1  10   8         33.77         36.17         5.97 o                         
   2  10   8         36.03         48.02         5.48 o                         
   3  10   8         44.08         46.18         3.33 o                         
   4  10   8         76.57         87.08         4.60 o                         
   5  10   8       1153.55       1190.19        34.14 o                         
  -4  11   8        331.27        327.43        17.49 o                         
  -3  11   8         62.16         71.02         3.47 o                         
  -2  11   8        190.35        197.38         5.93 o                         
  -1  11   8        370.85        360.74        11.08 o                         
   0  11   8        644.84        659.18        20.16 o                         
   1  11   8        366.38        365.41        18.25 o                         
   2  11   8        161.10        177.44        11.65 o                         
   3  11   8         70.87         74.45         4.34 o                         
   4  11   8        320.19        316.28        19.26 o                         
  -3  12   8         44.51         51.19         6.84 o                         
  -2  12   8         66.16         63.87         3.96 o                         
  -1  12   8        857.02        844.08        23.06 o                         
   0  12   8         39.13         43.21         4.95 o                         
   1  12   8        907.98        910.84        30.29 o                         
   2  12   8         65.71         67.26         6.03 o                         
   3  12   8         37.73         40.30         7.10 o                         
  -2  13   8          9.64         13.94         5.32 o                         
  -1  13   8        564.52        607.40        20.51 o                         
   0  13   8         44.74         44.13         4.43 o                         
   1  13   8        563.29        556.79        27.88 o                         
   2  13   8          4.99          6.84         3.55 o                         
   1   0   9          1.76         10.10         2.56 o                         
   2   0   9       1554.23       1611.98        33.23 o                         
   3   0   9       2461.79       2667.35        56.65 o                         
   4   0   9       1440.14       1493.49        52.55 o                         
   5   0   9        464.51        453.04        11.57 o                         
   6   0   9       1193.42       1091.59        24.71 o                         
   7   0   9          0.39          3.47         2.77 o                         
  -7   1   9        512.54        546.64        19.44 o                         
  -6   1   9        115.30        108.26         5.32 o                         
  -5   1   9        300.14        291.47         8.96 o                         
  -4   1   9         54.51         70.43         5.84 o                         
  -3   1   9        120.60        121.29         7.50 o                         
  -2   1   9        645.70        697.30        17.65 o                         
  -1   1   9       1281.53       1214.18        31.11 o                         
   0   1   9       1756.21       1941.23        36.81 o                         
   1   1   9       1260.39       1189.91        23.00 o                         
   2   1   9        682.53        707.72        17.64 o                         
   3   1   9        107.35        102.80         6.40 o                         
   4   1   9         43.17         57.19         5.66 o                         
   5   1   9        328.12        314.80        10.92 o                         
   6   1   9         91.91         83.64         5.43 o                         
   7   1   9        500.23        553.86        15.15 o                         
  -7   2   9        736.10        701.83        22.84 o                         
  -6   2   9        868.62        789.30        21.41 o                         
  -5   2   9        368.90        369.66        10.10 o                         
  -4   2   9       2359.88       2322.79        54.69 o                         
  -3   2   9       1317.95       1284.49        44.96 o                         
  -2   2   9        249.83        275.17        14.61 o                         
  -1   2   9       4627.55       5001.77        87.09 o                         
   0   2   9       2851.51       3243.13        67.41 o                         
   1   2   9       4507.25       4806.54        89.14 o                         
   2   2   9        270.71        305.73        10.93 o                         
   3   2   9       1294.87       1307.25        31.92 o                         
   4   2   9       2373.62       2345.68        52.71 o                         
   5   2   9        449.89        435.50        13.28 o                         
   6   2   9        850.72        784.16        19.32 o                         
   7   2   9        736.45        706.93        16.61 o                         
  -7   3   9        106.06        113.54         8.36 o                         
  -6   3   9        155.24        162.30         8.03 o                         
  -5   3   9        226.31        219.04         7.76 o                         
  -4   3   9        116.90        109.07         6.38 o                         
  -3   3   9        703.67        728.81        29.81 o                         
  -2   3   9       1994.52       2026.61        60.13 o                         
  -1   3   9       2481.28       2648.23        53.63 o                         
   0   3   9       1145.57       1116.10        33.41 o                         
   1   3   9       2366.38       2612.06        53.97 o                         
   2   3   9       1791.04       1891.61        42.68 o                         
   3   3   9        694.06        732.80        21.11 o                         
   4   3   9         95.15        103.43         9.68 o                         
   5   3   9        218.77        218.13         7.32 o                         
   6   3   9        170.60        174.92         7.40 o                         
   7   3   9         89.19         94.90         4.96 o                         
  -6   4   9        591.57        598.16        17.59 o                         
  -5   4   9       2200.58       1958.45        40.52 o                         
  -4   4   9         64.12         52.59         4.54 o                         
  -3   4   9        483.31        459.59        13.38 o                         
  -2   4   9        316.90        353.79        24.58 o                         
  -1   4   9         95.06         99.65         8.15 o                         
   0   4   9        492.72        437.17        30.67 o                         
   1   4   9        101.22        113.78         8.62 o                         
   2   4   9        389.18        447.74        14.52 o                         
   3   4   9        443.56        418.14        16.68 o                         
   4   4   9         64.75         56.90         5.63 o                         
   5   4   9       2157.60       1920.96        36.26 o                         
   6   4   9        627.23        625.62        13.27 o                         
   7   4   9        269.31        287.23         8.53 o                         
  -6   5   9        240.65        223.08        11.65 o                         
  -5   5   9         27.64         31.91         3.61 o                         
  -4   5   9        138.07        129.78         5.80 o                         
  -3   5   9         29.09         32.81         4.08 o                         
  -2   5   9        360.16        397.89        26.86 o                         
  -1   5   9       1133.42       1212.67        57.28 o                         
   0   5   9       4468.42       5024.53       201.22 o                         
   1   5   9       1218.80       1300.50        36.19 o                         
   2   5   9        449.01        478.50        17.17 o                         
   3   5   9         34.18         41.00         8.49 o                         
   4   5   9        170.85        160.56         5.92 o                         
   5   5   9         19.53         23.46         2.78 o                         
   6   5   9        255.28        234.26         7.00 o                         
   7   5   9         28.86         26.64         2.48 o                         
  -6   6   9       1026.81       1031.47        47.90 o                         
  -5   6   9        446.90        439.84        13.11 o                         
  -4   6   9        536.66        545.36        12.49 o                         
  -3   6   9        914.03        917.29        17.88 o                         
  -2   6   9        369.74        403.93        11.97 o                         
  -1   6   9        300.38        276.34        15.71 o                         
   0   6   9       1106.91       1137.91        60.57 o                         
   1   6   9        307.44        298.30        17.15 o                         
   2   6   9        430.86        467.92        14.40 o                         
   3   6   9        919.37        922.09        26.52 o                         
   4   6   9        606.25        586.25        14.18 o                         
   5   6   9        499.52        476.45        11.73 o                         
   6   6   9       1146.43       1111.06        21.47 o                         
  -6   7   9        317.83        309.92        13.87 o                         
  -5   7   9        587.95        546.18        16.64 o                         
  -4   7   9        457.78        448.01        10.68 o                         
  -3   7   9       1362.65       1368.50        22.91 o                         
  -2   7   9        757.28        703.37        15.88 o                         
  -1   7   9        770.66        801.35        17.30 o                         
   0   7   9          0.33         44.60         7.86 o                         
   1   7   9        753.36        761.33        27.07 o                         
   2   7   9        737.21        689.74        26.06 o                         
   3   7   9       1368.44       1374.12        24.91 o                         
   4   7   9        494.72        473.24        13.12 o                         
   5   7   9        539.97        513.80        15.96 o                         
   6   7   9        339.88        336.10        11.20 o                         
  -6   8   9        466.07        480.00        24.08 o                         
  -5   8   9        262.86        267.19        10.32 o                         
  -4   8   9         59.14         64.78         4.08 o                         
  -3   8   9        231.61        231.83         5.95 o                         
  -2   8   9       2535.96       2513.33        38.14 o                         
  -1   8   9        139.68        158.17         5.31 o                         
   0   8   9        517.55        489.80        15.95 o                         
   1   8   9        148.52        157.05        10.14 o                         
   2   8   9       2505.06       2523.88        51.24 o                         
   3   8   9        195.55        199.28         6.90 o                         
   4   8   9         46.15         53.85         5.52 o                         
   5   8   9        268.68        257.51         9.28 o                         
   6   8   9        404.65        422.72        21.29 o                         
  -5   9   9        196.16        197.91         9.76 o                         
  -4   9   9        291.26        315.60         9.94 o                         
  -3   9   9        262.58        252.11         7.82 o                         
  -2   9   9        256.01        251.94         7.04 o                         
  -1   9   9        743.84        759.44        15.61 o                         
   0   9   9        327.76        345.10        10.18 o                         
   1   9   9        762.38        784.59        21.24 o                         
   2   9   9        257.97        263.69        20.15 o                         
   3   9   9        235.10        233.34         9.31 o                         
   4   9   9        272.88        280.14         9.59 o                         
   5   9   9        154.37        153.92         6.47 o                         
  -5  10   9        259.78        297.02        16.47 o                         
  -4  10   9        886.89        849.11        27.77 o                         
  -3  10   9        678.97        685.60        15.07 o                         
  -2  10   9        810.33        753.93        14.85 o                         
  -1  10   9        824.93        825.70        18.11 o                         
   0  10   9          0.81          5.23         2.77 o                         
   1  10   9        863.07        824.48        29.59 o                         
   2  10   9        785.67        756.75        41.56 o                         
   3  10   9        660.80        661.95        18.73 o                         
   4  10   9        953.82        896.79        26.88 o                         
   5  10   9        264.50        292.71        17.23 o                         
  -4  11   9        132.53        126.46         8.87 o                         
  -3  11   9         95.71         94.26         4.37 o                         
  -2  11   9        278.71        262.12         7.97 o                         
  -1  11   9        248.77        255.07        10.34 o                         
   0  11   9        420.57        449.79        15.30 o                         
   1  11   9        258.30        272.42        14.10 o                         
   2  11   9        237.92        220.74        19.77 o                         
   3  11   9         94.94         96.38         6.86 o                         
   4  11   9        105.89        106.69        10.90 o                         
  -2  12   9        363.95        386.61        15.32 o                         
  -1  12   9        368.93        394.08        16.03 o                         
   0  12   9         36.68         39.70         4.65 o                         
   1  12   9        384.48        396.53        13.43 o                         
   0  13   9        195.70        230.88        14.45 o                         
   0   0  10       5528.13       6005.95       166.96 o                         
   1   0  10       1073.51       1266.11        27.91 o                         
   2   0  10       5691.71       6098.44       117.70 o                         
   3   0  10         19.37         39.98         4.66 o                         
   4   0  10          5.08         11.40         5.58 o                         
   5   0  10       1024.49        982.66        23.89 o                         
   6   0  10        509.53        533.15        16.30 o                         
   7   0  10        586.30        616.85        30.92 o                         
  -7   1  10         67.40         77.30         8.87 o                         
  -6   1  10        259.00        285.80        14.69 o                         
  -5   1  10        123.60        114.65         5.16 o                         
  -4   1  10       2181.10       2095.19        61.24 o                         
  -3   1  10         69.17         87.03         6.80 o                         
  -2   1  10       5307.07       5506.85       106.43 o                         
  -1   1  10       1301.17       1352.73        33.10 o                         
   0   1  10       1213.74       1519.47        36.85 o                         
   1   1  10       1386.27       1419.68        29.06 o                         
   2   1  10       5373.63       5473.03       106.86 o                         
   3   1  10         64.50         88.70         6.16 o                         
   4   1  10       2103.87       2045.35        63.24 o                         
   5   1  10        127.29        116.27         6.46 o                         
   6   1  10        268.05        270.07        10.92 o                         
   7   1  10         83.49         99.35        10.39 o                         
  -7   2  10        125.87        137.61        10.90 o                         
  -6   2  10        849.89        873.86        23.47 o                         
  -5   2  10        710.94        662.47        24.97 o                         
  -4   2  10       2072.45       1994.87        41.86 o                         
  -3   2  10       3346.71       3282.16        77.87 o                         
  -2   2  10        690.83        784.61        29.04 o                         
  -1   2  10       2222.88       2414.04        59.23 o                         
   0   2  10         79.38         67.59         5.76 o                         
   1   2  10       2292.35       2470.24        52.17 o                         
   2   2  10        631.10        722.34        20.43 o                         
   3   2  10       3287.01       3373.26        79.53 o                         
   4   2  10       2005.87       2018.03        50.16 o                         
   5   2  10        772.65        711.91        18.83 o                         
   6   2  10        967.46        942.25        25.17 o                         
   7   2  10        176.50        182.48        10.17 o                         
  -6   3  10        160.64        162.26         8.56 o                         
  -5   3  10        144.41        148.95         6.99 o                         
  -4   3  10        134.19        141.62         6.57 o                         
  -3   3  10        599.77        612.80        16.50 o                         
  -2   3  10       1307.50       1339.59        45.13 o                         
  -1   3  10        295.49        285.63        11.99 o                         
   0   3  10       3165.02       3703.55       114.19 o                         
   1   3  10        240.84        226.62        10.39 o                         
   2   3  10       1304.60       1350.63        32.53 o                         
   3   3  10        568.76        584.75        18.79 o                         
   4   3  10        132.97        144.81         8.50 o                         
   5   3  10        198.50        195.38         7.24 o                         
   6   3  10        151.76        155.14         8.26 o                         
   7   3  10         37.91         36.46         3.18 o                         
  -6   4  10        310.76        343.39        13.53 o                         
  -5   4  10       1086.00       1017.45        24.74 o                         
  -4   4  10        983.25        887.75        21.67 o                         
  -3   4  10        437.78        450.88        13.98 o                         
  -2   4  10       1629.87       1672.65        74.51 o                         
  -1   4  10        661.73        653.35        26.23 o                         
   0   4  10          2.23          9.12         5.83 o                         
   1   4  10        636.59        663.84        20.88 o                         
   2   4  10       1623.89       1715.23        39.80 o                         
   3   4  10        546.39        544.79        19.22 o                         
   4   4  10        907.34        824.60        21.87 o                         
   5   4  10       1224.21       1153.72        23.19 o                         
   6   4  10        284.81        310.94         9.48 o                         
   7   4  10        433.63        447.79        11.13 o                         
  -6   5  10         28.43         36.49         6.84 o                         
  -5   5  10        966.77        896.78        18.11 o                         
  -4   5  10        672.87        632.91        12.67 o                         
  -3   5  10        781.41        715.76        18.24 o                         
  -2   5  10        601.77        628.52        16.01 o                         
  -1   5  10       2917.87       3256.59       131.53 o                         
   0   5  10        142.80        184.75        20.27 o                         
   1   5  10       3120.56       3305.57        80.01 o                         
   2   5  10        628.12        635.88        18.16 o                         
   3   5  10        725.80        715.94        40.04 o                         
   4   5  10        636.29        598.41        14.97 o                         
   5   5  10       1121.39       1031.46        20.95 o                         
   6   5  10         28.16         34.36         3.48 o                         
   7   5  10        204.12        217.45         9.06 o                         
  -6   6  10        327.29        352.27        20.27 o                         
  -5   6  10        637.17        606.36        14.64 o                         
  -4   6  10        642.30        618.55        13.50 o                         
  -3   6  10       1179.65       1182.87        23.53 o                         
  -2   6  10        286.26        328.52         9.12 o                         
  -1   6  10       1635.77       1740.41        31.92 o                         
   0   6  10        288.25        257.66        12.03 o                         
   1   6  10       1555.34       1644.17        44.19 o                         
   2   6  10        258.21        292.19        12.42 o                         
   3   6  10       1071.36       1079.00        31.30 o                         
   4   6  10        747.96        696.44        17.38 o                         
   5   6  10        704.77        671.43        16.65 o                         
   6   6  10        359.41        375.81         9.51 o                         
  -6   7  10        229.46        254.19        15.46 o                         
  -5   7  10        283.72        282.60         8.53 o                         
  -4   7  10        968.53        951.64        19.73 o                         
  -3   7  10        629.81        642.44        13.77 o                         
  -2   7  10       1666.32       1715.30        29.96 o                         
  -1   7  10       1801.19       1867.63        39.40 o                         
   0   7  10        233.08        225.53        11.79 o                         
   1   7  10       2023.39       2039.35        57.19 o                         
   2   7  10       1687.26       1730.49        43.92 o                         
   3   7  10        639.32        648.89        13.94 o                         
   4   7  10        963.22        913.25        21.90 o                         
   5   7  10        284.24        286.74        10.56 o                         
   6   7  10        252.05        274.20         8.38 o                         
  -6   8  10        334.99        323.52        12.25 o                         
  -5   8  10        232.02        247.95         8.28 o                         
  -4   8  10        153.90        148.58         5.95 o                         
  -3   8  10        484.54        516.54        11.19 o                         
  -2   8  10        929.94        910.49        16.33 o                         
  -1   8  10        100.11        124.34         4.52 o                         
   0   8  10       1847.56       1928.73        39.98 o                         
   1   8  10        112.85        126.33         7.21 o                         
   2   8  10        968.83        949.36        23.06 o                         
   3   8  10        505.00        531.15        12.67 o                         
   4   8  10        121.53        114.12         6.14 o                         
   5   8  10        203.56        202.50        10.53 o                         
   6   8  10        337.06        319.32        15.97 o                         
  -5   9  10        268.82        305.01        12.80 o                         
  -4   9  10        696.35        700.61        14.91 o                         
  -3   9  10        415.97        411.38        10.82 o                         
  -2   9  10       1436.92       1466.02        25.82 o                         
  -1   9  10        382.95        421.64         9.73 o                         
   0   9  10         98.32        110.41         6.14 o                         
   1   9  10        399.08        425.74        13.75 o                         
   2   9  10       1492.78       1557.41        44.78 o                         
   3   9  10        425.45        444.10        13.44 o                         
   4   9  10        649.87        624.62        17.15 o                         
   5   9  10        266.90        284.23         8.97 o                         
  -5  10  10         47.37         50.43         5.83 o                         
  -4  10  10        183.98        180.37         6.66 o                         
  -3  10  10         55.07         54.60         3.72 o                         
  -2  10  10        318.41        327.18         8.14 o                         
  -1  10  10        357.73        363.37        11.44 o                         
   0  10  10       2834.48       2723.56        63.61 o                         
   1  10  10        365.84        347.60        16.52 o                         
   2  10  10        339.82        355.82        24.84 o                         
   3  10  10         37.18         34.97         3.36 o                         
   4  10  10        161.70        161.96         7.92 o                         
  -3  11  10         30.61         29.74         3.32 o                         
  -2  11  10        433.31        455.55        12.64 o                         
  -1  11  10        748.17        763.55        21.15 o                         
   0  11  10          3.05          8.88         2.91 o                         
   1  11  10        681.80        668.79        20.51 o                         
   2  11  10        407.13        438.18        28.38 o                         
   3  11  10         23.38         20.51         5.05 o                         
  -2  12  10        315.72        343.65        19.01 o                         
  -1  12  10          3.52         11.83         3.70 o                         
   0  12  10        124.94        132.22        12.29 o                         
   1  12  10          9.87         10.06         2.95 o                         
   2  12  10        278.82        296.77        17.23 o                         
   0  13  10        444.01        485.83        23.82 o                         
   1   0  11        297.35        365.54        14.55 o                         
   2   0  11       2727.54       2912.49        61.17 o                         
   3   0  11          3.08         14.90         4.78 o                         
   4   0  11       2274.49       2225.63        54.81 o                         
   5   0  11          0.37          6.47         4.87 o                         
   6   0  11        618.74        613.26        23.83 o                         
   7   0  11         12.32         10.22         3.46 o                         
  -7   1  11        716.53        694.15        31.68 o                         
  -6   1  11        680.82        705.72        26.07 o                         
  -5   1  11       1169.15       1114.87        37.54 o                         
  -4   1  11        267.93        281.93        10.93 o                         
  -3   1  11        198.68        203.38         7.13 o                         
  -2   1  11        195.71        218.76        10.42 o                         
  -1   1  11       2502.80       2612.75        66.94 o                         
   0   1  11       5136.04       5095.42       143.26 o                         
   1   1  11       2744.68       2964.48        58.41 o                         
   2   1  11        181.79        195.41         9.14 o                         
   3   1  11        158.64        171.59         7.52 o                         
   4   1  11        256.88        273.52        12.32 o                         
   5   1  11       1152.54       1092.73        29.53 o                         
   6   1  11        683.39        683.99        19.78 o                         
  -7   2  11        197.70        186.53        11.91 o                         
  -6   2  11        164.89        160.62        10.81 o                         
  -5   2  11        704.62        648.86        24.90 o                         
  -4   2  11        117.69        100.24         5.56 o                         
  -3   2  11        947.00        962.21        23.66 o                         
  -2   2  11       1029.36       1037.70        39.08 o                         
  -1   2  11        696.65        682.99        29.82 o                         
   0   2  11         44.21         65.35         5.42 o                         
   1   2  11        719.33        719.30        21.95 o                         
   2   2  11       1158.60       1173.01        28.78 o                         
   3   2  11        956.98       1002.14        27.11 o                         
   4   2  11        140.33        129.64         8.07 o                         
   5   2  11        843.53        785.32        22.09 o                         
   6   2  11        184.57        171.02         8.30 o                         
   7   2  11        181.48        186.53        13.69 o                         
  -6   3  11        157.08        163.90        10.39 o                         
  -5   3  11        349.85        350.37        12.52 o                         
  -4   3  11        564.80        546.72        13.96 o                         
  -3   3  11       2240.00       2257.62        41.74 o                         
  -2   3  11       1397.76       1410.56        46.54 o                         
  -1   3  11        254.35        263.32        24.58 o                         
   0   3  11          3.08         10.50         3.53 o                         
   1   3  11        278.50        301.60        12.42 o                         
   2   3  11       1296.75       1318.86        33.17 o                         
   3   3  11       2213.50       2216.11        50.83 o                         
   4   3  11        647.92        637.32        15.38 o                         
   5   3  11        332.14        340.34        10.22 o                         
   6   3  11        175.82        179.32         7.56 o                         
   7   3  11         11.87         11.60         3.46 o                         
  -6   4  11       1009.52       1050.45        25.84 o                         
  -5   4  11        340.20        342.64        10.59 o                         
  -4   4  11        127.47        132.94         5.27 o                         
  -3   4  11       2342.82       2309.92        54.11 o                         
  -2   4  11         45.99         50.36         4.01 o                         
  -1   4  11        218.16        214.15        22.30 o                         
   0   4  11       1432.81       1502.85        76.79 o                         
   1   4  11        185.31        191.98         9.91 o                         
   2   4  11         41.08         39.25         4.97 o                         
   3   4  11       2334.67       2254.93        83.38 o                         
   4   4  11        107.64        112.77         5.69 o                         
   5   4  11        293.41        299.73         9.55 o                         
   6   4  11        997.65       1018.52        21.13 o                         
   7   4  11       1191.68       1228.62        35.38 o                         
  -6   5  11         23.27         27.62         5.32 o                         
  -5   5  11        537.58        556.46        11.34 o                         
  -4   5  11        161.89        159.49         5.80 o                         
  -3   5  11        342.76        343.03        11.37 o                         
  -2   5  11        800.00        815.60        19.29 o                         
  -1   5  11        131.67        156.87        11.65 o                         
   0   5  11       3567.49       3913.86       111.89 o                         
   1   5  11        122.46        141.49         6.73 o                         
   2   5  11        767.49        761.91        21.43 o                         
   3   5  11        393.21        392.60        14.71 o                         
   4   5  11        237.29        226.06        16.47 o                         
   5   5  11        613.23        606.18        13.18 o                         
   6   5  11         21.54         25.01         3.02 o                         
  -6   6  11        558.44        588.33        20.31 o                         
  -5   6  11       1140.81       1101.36        21.53 o                         
  -4   6  11         18.15         24.74         2.65 o                         
  -3   6  11       2046.49       1949.22        33.63 o                         
  -2   6  11        636.93        625.36        13.41 o                         
  -1   6  11        482.65        432.26        14.21 o                         
   0   6  11        308.47        341.66        13.19 o                         
   1   6  11        506.29        469.74        14.75 o                         
   2   6  11        652.51        635.89        20.45 o                         
   3   6  11       2130.54       1991.69        37.33 o                         
   4   6  11         12.07         16.78         3.31 o                         
   5   6  11        987.97        978.76        23.66 o                         
   6   6  11        591.69        603.03        12.98 o                         
  -6   7  11        361.56        354.75        13.24 o                         
  -5   7  11        617.64        637.29        14.37 o                         
  -4   7  11         49.13         51.86         3.98 o                         
  -3   7  11          0.28          2.07         1.55 o                         
  -2   7  11        867.74        901.47        16.35 o                         
  -1   7  11       4449.22       4593.45        87.27 o                         
   0   7  11       1670.16       1717.43        44.60 o                         
   1   7  11       4278.01       4441.38       176.64 o                         
   2   7  11        903.60        916.88        22.94 o                         
   3   7  11          0.31          3.05         1.74 o                         
   4   7  11         46.68         47.42         4.12 o                         
   5   7  11        621.95        641.99        18.04 o                         
   6   7  11        366.34        366.78        11.33 o                         
  -5   8  11        228.26        228.19         7.79 o                         
  -4   8  11        898.67        892.18        18.78 o                         
  -3   8  11        678.65        674.94        13.40 o                         
  -2   8  11         46.30         47.24         3.12 o                         
  -1   8  11         47.28         41.01         3.26 o                         
   0   8  11       1425.84       1378.11        30.16 o                         
   1   8  11         33.92         30.86         4.27 o                         
   2   8  11         44.29         43.97         5.07 o                         
   3   8  11        634.22        652.68        14.94 o                         
   4   8  11        957.48        921.68        23.19 o                         
   5   8  11        228.87        225.67        10.41 o                         
  -5   9  11        369.13        376.09        19.77 o                         
  -4   9  11        163.92        170.37         5.93 o                         
  -3   9  11        642.38        631.51        14.87 o                         
  -2   9  11        522.73        529.72        12.55 o                         
  -1   9  11        391.89        395.29        11.87 o                         
   0   9  11       1752.74       1839.31        38.15 o                         
   1   9  11        512.47        501.55        14.82 o                         
   2   9  11        522.24        548.61        19.90 o                         
   3   9  11        727.96        765.49        19.28 o                         
   4   9  11        133.17        130.65         7.45 o                         
   5   9  11        368.27        361.39        20.53 o                         
  -4  10  11        107.95        119.24        11.28 o                         
  -3  10  11         34.56         37.09         3.05 o                         
  -2  10  11         37.63         42.81         4.08 o                         
  -1  10  11        142.90        164.62         8.65 o                         
   0  10  11          9.90         13.02         3.28 o                         
   1  10  11        192.30        212.81         9.37 o                         
   2  10  11         73.00         81.86        12.92 o                         
   3  10  11         47.67         53.98        10.64 o                         
   4  10  11        105.38        113.03        11.15 o                         
  -3  11  11        408.52        428.05        22.81 o                         
  -2  11  11        184.89        186.03         7.31 o                         
  -1  11  11        203.06        216.07         9.45 o                         
   0  11  11        153.57        155.12         8.01 o                         
   1  11  11        193.10        211.68         9.32 o                         
   2  11  11        221.89        234.73        11.37 o                         
  -2  12  11         25.82         31.93         5.83 o                         
  -1  12  11        303.36        309.00        13.34 o                         
   0  12  11         15.93         16.69         3.35 o                         
   1  12  11        322.97        315.41        13.67 o                         
   0   0  12        117.22        154.09        17.99 o                         
   1   0  12        532.12        476.77        24.10 o                         
   2   0  12         48.54         49.32         5.74 o                         
   3   0  12        704.34        698.61        19.42 o                         
   4   0  12        668.56        692.18        14.73 o                         
   5   0  12        658.42        601.87        26.63 o                         
   6   0  12        485.91        477.23        19.98 o                         
   7   0  12         39.74         42.58         6.84 o                         
  -7   1  12         78.37         83.63         8.36 o                         
  -6   1  12         46.27         57.48         7.29 o                         
  -5   1  12        783.80        763.40        28.94 o                         
  -4   1  12        281.49        268.11         8.28 o                         
  -3   1  12       1770.86       1798.74        34.91 o                         
  -2   1  12        497.12        477.56        18.00 o                         
  -1   1  12       2297.75       2364.38        76.96 o                         
   0   1  12          9.50         16.48         5.10 o                         
   1   1  12       2379.03       2488.95        61.67 o                         
   2   1  12        513.03        509.92        16.59 o                         
   3   1  12       1693.74       1756.28        39.96 o                         
   4   1  12        280.06        265.85         8.93 o                         
   5   1  12        814.07        789.97        22.42 o                         
   6   1  12         43.31         60.75         7.42 o                         
   7   1  12         95.26        105.68         9.63 o                         
  -7   2  12       2772.96       2715.01       101.88 o                         
  -6   2  12        105.55        120.55         9.09 o                         
  -5   2  12         49.82         48.60         4.44 o                         
  -4   2  12       1275.16       1200.72        22.97 o                         
  -3   2  12         37.91         41.03         3.70 o                         
  -2   2  12         61.37         78.60        10.73 o                         
  -1   2  12        653.70        644.09        29.80 o                         
   0   2  12       1853.38       1870.72        48.91 o                         
   1   2  12        720.45        710.08        28.49 o                         
   2   2  12         77.57         84.43         6.20 o                         
   3   2  12         31.66         29.52         5.73 o                         
   4   2  12       1357.97       1308.65        24.01 o                         
   5   2  12         50.18         51.55         4.52 o                         
   6   2  12         83.28         94.82         5.99 o                         
  -6   3  12         16.97         20.79         4.63 o                         
  -5   3  12        218.38        225.01        11.69 o                         
  -4   3  12        764.46        782.37        16.01 o                         
  -3   3  12        811.33        820.40        17.77 o                         
  -2   3  12        183.42        185.39         7.87 o                         
  -1   3  12        908.62        947.07        54.74 o                         
   0   3  12        941.65       1045.00        37.85 o                         
   1   3  12        835.21        876.38        34.33 o                         
   2   3  12        145.62        139.51         8.27 o                         
   3   3  12        774.80        817.98        31.06 o                         
   4   3  12        744.91        774.84        16.53 o                         
   5   3  12        230.07        235.80         8.20 o                         
   6   3  12          2.02          5.57         2.46 o                         
   7   3  12        100.26        107.45         9.12 o                         
  -6   4  12       1437.19       1398.37        41.42 o                         
  -5   4  12        153.02        162.45         6.21 o                         
  -4   4  12       1054.13        990.84        19.37 o                         
  -3   4  12        434.72        435.86        11.41 o                         
  -2   4  12       2422.70       2487.54        48.39 o                         
  -1   4  12       1276.71       1384.76        35.83 o                         
   0   4  12        550.09        588.23        24.19 o                         
   1   4  12       1214.83       1362.84        31.87 o                         
   2   4  12       2303.06       2315.95        53.50 o                         
   3   4  12        449.24        445.33        16.44 o                         
   4   4  12       1047.98       1007.15        21.51 o                         
   5   4  12        161.82        165.58         6.77 o                         
   6   4  12       1428.25       1391.39        26.65 o                         
  -5   5  12        171.88        188.02         6.06 o                         
  -4   5  12        946.95        916.88        17.52 o                         
  -3   5  12       1376.62       1301.21        22.70 o                         
  -2   5  12        842.35        838.64        18.29 o                         
  -1   5  12        235.43        253.02         9.74 o                         
   0   5  12       1343.15       1339.90        37.39 o                         
   1   5  12        248.81        272.65         9.89 o                         
   2   5  12        841.87        850.78        25.06 o                         
   3   5  12       1498.79       1437.89        30.91 o                         
   4   5  12        885.39        863.67        19.52 o                         
   5   5  12        180.34        182.31         6.48 o                         
   6   5  12        304.66        323.94         8.68 o                         
  -6   6  12         18.14         20.27         6.08 o                         
  -5   6  12        138.05        153.51         5.44 o                         
  -4   6  12       1501.60       1421.04        24.66 o                         
  -3   6  12         28.07         27.73         2.65 o                         
  -2   6  12       1063.12       1098.49        20.88 o                         
  -1   6  12        580.52        590.01        15.25 o                         
   0   6  12         78.04         74.28         6.90 o                         
   1   6  12        560.29        576.01        18.99 o                         
   2   6  12       1153.38       1163.96        34.69 o                         
   3   6  12         40.02         38.70         3.59 o                         
   4   6  12       1422.26       1327.95        30.55 o                         
   5   6  12        152.46        159.77         6.29 o                         
   6   6  12         31.19         31.05         2.62 o                         
  -6   7  12        552.14        575.80        27.62 o                         
  -5   7  12        563.40        531.34        12.26 o                         
  -4   7  12        165.78        155.77         5.57 o                         
  -3   7  12        976.35        924.38        19.43 o                         
  -2   7  12        244.36        251.53         7.17 o                         
  -1   7  12       2969.68       3080.18        53.26 o                         
   0   7  12       1769.56       1845.27        38.63 o                         
   1   7  12       2717.07       2881.79        73.60 o                         
   2   7  12        265.92        281.10         8.26 o                         
   3   7  12       1008.07        944.02        21.85 o                         
   4   7  12        177.80        161.26         6.91 o                         
   5   7  12        563.32        527.90        13.49 o                         
   6   7  12        550.15        580.30        18.10 o                         
  -5   8  12       1420.01       1414.14        42.20 o                         
  -4   8  12        122.77        124.73         4.93 o                         
  -3   8  12        784.04        746.03        14.24 o                         
  -2   8  12        437.71        411.82         8.77 o                         
  -1   8  12        715.60        680.17        15.59 o                         
   0   8  12        129.75        134.80         6.41 o                         
   1   8  12        702.58        697.44        27.54 o                         
   2   8  12        349.74        313.75        24.58 o                         
   3   8  12        700.36        685.62        15.59 o                         
   4   8  12        145.37        142.84         6.23 o                         
   5   8  12       1502.36       1485.74        34.46 o                         
  -5   9  12         46.31         54.28         4.48 o                         
  -4   9  12        130.91        141.32         4.93 o                         
  -3   9  12        809.33        817.06        17.53 o                         
  -2   9  12        316.02        317.37         8.40 o                         
  -1   9  12        152.49        147.46         6.41 o                         
   0   9  12        543.92        574.10        14.97 o                         
   1   9  12        169.55        172.41         7.92 o                         
   2   9  12        223.31        245.32        12.46 o                         
   3   9  12        884.40        922.99        26.85 o                         
   4   9  12        158.98        166.39         7.59 o                         
  -4  10  12         57.67         65.75         4.15 o                         
  -3  10  12        142.93        145.95         6.20 o                         
  -2  10  12        121.44        129.34         6.07 o                         
  -1  10  12        366.86        422.82        14.49 o                         
   0  10  12        804.21        792.30        22.64 o                         
   1  10  12        364.64        405.45        17.54 o                         
   2  10  12        112.21        131.53        14.95 o                         
   3  10  12        108.72        117.34        13.94 o                         
  -3  11  12        147.24        170.05        12.42 o                         
  -2  11  12        164.68        181.71        13.94 o                         
  -1  11  12        213.72        214.39         9.22 o                         
   0  11  12         15.63         14.22         3.28 o                         
   1  11  12        211.34        212.64        11.25 o                         
   2  11  12        224.60        225.81        17.74 o                         
   0  12  12        128.59        135.59        10.90 o                         
   1  12  12         82.00         90.73         8.36 o                         
   1   0  13         18.37         25.35         6.70 o                         
   2   0  13       1556.58       1579.18        41.90 o                         
   3   0  13        355.59        349.65        11.77 o                         
   4   0  13       3082.10       2828.30        46.62 o                         
   5   0  13       2075.37       1996.60        60.74 o                         
   6   0  13        303.12        314.10        15.10 o                         
  -6   1  13       1230.14       1232.32        44.60 o                         
  -5   1  13        330.99        295.98        17.49 o                         
  -4   1  13        356.85        342.09        11.63 o                         
  -3   1  13        219.64        221.40        11.20 o                         
  -2   1  13         58.57         54.15         5.56 o                         
  -1   1  13        332.23        341.88        21.59 o                         
   0   1  13       5175.75       4974.50       143.45 o                         
   1   1  13        456.44        466.22        18.40 o                         
   2   1  13         44.87         45.09         5.26 o                         
   3   1  13        219.86        216.57         8.84 o                         
   4   1  13        320.56        318.32        10.05 o                         
   5   1  13        257.16        253.93        10.23 o                         
   6   1  13       1303.14       1314.60        40.76 o                         
  -6   2  13        410.80        411.71        17.26 o                         
  -5   2  13       1266.91       1214.16        39.15 o                         
  -4   2  13         50.05         58.69         4.17 o                         
  -3   2  13        980.16        929.55        18.31 o                         
  -2   2  13        718.24        724.54        15.42 o                         
  -1   2  13       1831.09       1795.32        47.81 o                         
   0   2  13        309.67        294.29        16.93 o                         
   1   2  13       1802.59       1867.39        60.44 o                         
   2   2  13        755.32        769.63        22.56 o                         
   3   2  13        947.55        940.37        32.53 o                         
   4   2  13         49.95         62.18         4.26 o                         
   5   2  13       1136.32       1136.49        26.38 o                         
   6   2  13        400.44        423.52        17.81 o                         
  -6   3  13        181.30        190.10        10.64 o                         
  -5   3  13         26.33         30.58         4.00 o                         
  -4   3  13         26.80         28.61         3.00 o                         
  -3   3  13        713.97        680.98        15.76 o                         
  -2   3  13       2163.29       2206.10        45.13 o                         
  -1   3  13        465.17        469.95        15.47 o                         
   0   3  13         14.34         12.38         3.24 o                         
   1   3  13        416.12        434.39        16.38 o                         
   2   3  13       2172.24       2282.53        67.83 o                         
   3   3  13        721.83        705.94        22.55 o                         
   4   3  13         11.18         23.41         6.85 o                         
   5   3  13         28.47         29.23         3.48 o                         
   6   3  13        200.20        216.28         7.30 o                         
  -6   4  13        928.78        947.58        42.32 o                         
  -5   4  13        376.28        378.25        10.09 o                         
  -4   4  13        117.79        109.19         4.98 o                         
  -3   4  13       1421.89       1401.90        23.77 o                         
  -2   4  13       1015.69       1036.24        23.63 o                         
  -1   4  13        926.07        931.85        25.75 o                         
   0   4  13        539.66        533.31        23.21 o                         
   1   4  13        783.26        823.03        26.49 o                         
   2   4  13       1066.66       1082.22        39.92 o                         
   3   4  13       1519.90       1486.72        26.64 o                         
   4   4  13         77.62         75.09         4.83 o                         
   5   4  13        379.45        379.49        10.67 o                         
   6   4  13        888.15        887.89        18.09 o                         
  -6   5  13        315.98        339.85        20.02 o                         
  -5   5  13        447.11        470.57        10.13 o                         
  -4   5  13        170.08        166.95         5.25 o                         
  -3   5  13       1673.26       1635.16        26.12 o                         
  -2   5  13       1373.82       1328.54        29.22 o                         
  -1   5  13        145.09        134.01         6.79 o                         
   0   5  13         21.61         32.95         7.10 o                         
   1   5  13        174.57        156.30        10.10 o                         
   2   5  13       1392.43       1358.72        36.13 o                         
   3   5  13       1502.07       1500.87        30.98 o                         
   4   5  13        137.53        141.62         6.27 o                         
   5   5  13        393.27        416.16        11.37 o                         
   6   5  13        330.67        337.27         9.20 o                         
  -6   6  13        214.33        234.93        15.46 o                         
  -5   6  13        771.90        747.73        14.36 o                         
  -4   6  13        390.15        389.45         9.34 o                         
  -3   6  13       1482.13       1417.29        24.40 o                         
  -2   6  13         33.38         31.04         2.60 o                         
  -1   6  13        151.51        155.15         6.71 o                         
   0   6  13       1561.72       1543.45        41.47 o                         
   1   6  13        159.48        175.37        14.95 o                         
   2   6  13         32.44         35.31         4.32 o                         
   3   6  13       1319.83       1281.30        30.02 o                         
   4   6  13        381.82        373.52        10.62 o                         
   5   6  13        712.81        706.13        15.66 o                         
   6   6  13        224.95        235.78         7.34 o                         
  -5   7  13        745.63        735.91        17.14 o                         
  -4   7  13         81.02         82.14         4.07 o                         
  -3   7  13        220.16        223.88         6.85 o                         
  -2   7  13        282.48        269.67         7.39 o                         
  -1   7  13       1188.28       1185.19        22.02 o                         
   0   7  13       2198.54       2266.01        51.31 o                         
   1   7  13       1388.03       1384.08        40.94 o                         
   2   7  13        285.12        277.84         8.90 o                         
   3   7  13        255.40        263.30         8.62 o                         
   4   7  13         46.63         53.02         4.37 o                         
   5   7  13        765.43        747.61        16.98 o                         
  -5   8  13        245.61        251.19        10.47 o                         
  -4   8  13        812.23        803.44        15.10 o                         
  -3   8  13         49.04         49.29         3.05 o                         
  -2   8  13        210.45        191.69         5.52 o                         
  -1   8  13       1732.69       1689.00        36.50 o                         
   0   8  13          4.47          6.25         2.25 o                         
   1   8  13       1890.48       1818.50        52.81 o                         
   2   8  13        236.75        225.82        12.16 o                         
   3   8  13         46.14         53.25         7.10 o                         
   4   8  13        782.33        767.01        19.94 o                         
   5   8  13        280.44        281.36        11.81 o                         
  -4   9  13        487.39        472.57        13.75 o                         
  -3   9  13        817.71        818.79        16.78 o                         
  -2   9  13        183.43        205.65         7.57 o                         
  -1   9  13        341.97        387.27        11.23 o                         
   0   9  13         69.04         74.25         4.90 o                         
   1   9  13        333.32        381.34        12.99 o                         
   2   9  13        134.39        159.60         9.52 o                         
   3   9  13        738.90        796.53        40.80 o                         
   4   9  13        486.64        459.72        25.09 o                         
  -3  10  13        640.92        677.03        22.76 o                         
  -2  10  13       1220.40       1218.84        30.72 o                         
  -1  10  13        203.71        195.81         9.18 o                         
   0  10  13         61.65         44.03         4.88 o                         
   1  10  13        235.67        231.64        11.81 o                         
   2  10  13       1244.22       1253.98        56.77 o                         
  -2  11  13       1273.57       1389.56        58.04 o                         
  -1  11  13        167.63        198.60         8.65 o                         
   0  11  13         22.19         22.22         3.65 o                         
   1  11  13        184.53        205.98        10.53 o                         
   0  12  13        102.23        110.50         9.12 o                         
   0   0  14        257.74        209.08        23.06 o                         
   1   0  14         15.09         17.27         3.17 o                         
   2   0  14          7.83         19.15         4.07 o                         
   3   0  14         88.01        102.76         5.50 o                         
   4   0  14         90.49         89.17         5.62 o                         
   5   0  14        252.39        223.62        13.16 o                         
   6   0  14        949.27        926.05        30.81 o                         
  -6   1  14        477.74        472.90        27.12 o                         
  -5   1  14        667.39        642.88        32.57 o                         
  -4   1  14       2522.28       2321.30        49.18 o                         
  -3   1  14        951.08        927.68        20.55 o                         
  -2   1  14       1552.74       1412.11        57.40 o                         
  -1   1  14       1036.60       1051.28        26.13 o                         
   0   1  14          2.49          9.09         2.49 o                         
   1   1  14       1063.17       1063.26        40.84 o                         
   2   1  14       1593.73       1438.42        44.63 o                         
   3   1  14        872.17        872.78        19.91 o                         
   4   1  14       2666.09       2502.10        44.69 o                         
   5   1  14        740.91        724.79        34.85 o                         
   6   1  14        463.83        464.75        18.79 o                         
  -6   2  14        361.10        359.43        15.90 o                         
  -5   2  14        437.31        431.85        27.12 o                         
  -4   2  14         49.12         53.04         5.93 o                         
  -3   2  14       1255.69       1178.42        20.43 o                         
  -2   2  14       2018.33       1990.46        41.10 o                         
  -1   2  14       2637.55       2543.78        54.24 o                         
   0   2  14        127.44        137.59         7.78 o                         
   1   2  14       2698.64       2592.32        63.33 o                         
   2   2  14       1920.28       2028.36        99.85 o                         
   3   2  14       1286.44       1224.57        25.41 o                         
   4   2  14         66.85         71.43         4.79 o                         
   5   2  14        423.16        401.13        11.77 o                         
   6   2  14        456.07        455.00        17.54 o                         
  -6   3  14        479.27        504.55        17.57 o                         
  -5   3  14         25.91         30.92         8.36 o                         
  -4   3  14         27.62         30.40         3.01 o                         
  -3   3  14        253.84        258.43         6.85 o                         
  -2   3  14        224.44        222.19         7.26 o                         
  -1   3  14        697.91        691.25        24.55 o                         
   0   3  14         42.35         28.75         4.47 o                         
   1   3  14        802.52        780.86        28.89 o                         
   2   3  14        191.42        195.76        13.08 o                         
   3   3  14        248.74        249.54         7.94 o                         
   4   3  14         34.08         37.11         3.69 o                         
   5   3  14         21.21         20.72         3.16 o                         
   6   3  14        403.60        424.48        14.23 o                         
  -6   4  14        114.66        133.81        12.42 o                         
  -5   4  14        411.43        423.92        12.13 o                         
  -4   4  14          4.14          7.20         1.96 o                         
  -3   4  14       1225.54       1211.34        19.94 o                         
  -2   4  14       1620.49       1641.68        31.55 o                         
  -1   4  14       1060.97       1035.25        32.52 o                         
   0   4  14         61.79         73.75         9.12 o                         
   1   4  14        990.46        997.91        34.97 o                         
   2   4  14       1735.42       1742.42        68.53 o                         
   3   4  14       1043.94       1057.23        21.69 o                         
   4   4  14          1.66          3.35         2.02 o                         
   5   4  14        368.88        371.16        11.54 o                         
   6   4  14        138.89        152.32         7.38 o                         
  -6   5  14        131.66        146.48        12.92 o                         
  -5   5  14        154.90        180.14         5.75 o                         
  -4   5  14         72.03         72.17         3.91 o                         
  -3   5  14        251.48        249.93         7.05 o                         
  -2   5  14       1973.47       1882.82        29.19 o                         
  -1   5  14        654.86        656.97        17.96 o                         
   0   5  14         45.14         49.42         8.87 o                         
   1   5  14        741.40        722.20        26.10 o                         
   2   5  14       1871.22       1831.12        46.51 o                         
   3   5  14        203.82        203.39         8.44 o                         
   4   5  14         61.87         72.52         4.79 o                         
   5   5  14        118.83        135.66         5.86 o                         
   6   5  14        181.26        195.49         7.26 o                         
  -5   6  14        344.08        356.48         8.65 o                         
  -4   6  14        989.15       1016.26        18.21 o                         
  -3   6  14        125.50        127.52         4.91 o                         
  -2   6  14        280.60        288.92         7.07 o                         
  -1   6  14        862.36        853.64        16.83 o                         
   0   6  14        103.45        116.45         7.24 o                         
   1   6  14        931.15        944.64        32.06 o                         
   2   6  14        236.54        242.56         8.92 o                         
   3   6  14        132.15        131.73         6.40 o                         
   4   6  14        892.61        912.83        20.17 o                         
   5   6  14        309.75        313.77         8.62 o                         
  -5   7  14       1505.48       1617.29        44.39 o                         
  -4   7  14        696.60        690.76        13.57 o                         
  -3   7  14        308.89        293.74         7.66 o                         
  -2   7  14        221.02        220.28         6.14 o                         
  -1   7  14        302.38        318.13         8.16 o                         
   0   7  14        845.58        908.72        21.74 o                         
   1   7  14        317.16        322.74        15.59 o                         
   2   7  14        226.83        229.98         7.92 o                         
   3   7  14        268.00        254.79         8.83 o                         
   4   7  14        668.96        673.02        16.41 o                         
   5   7  14       1553.03       1577.15        31.54 o                         
  -5   8  14        627.75        661.96        28.89 o                         
  -4   8  14        233.29        229.86         6.26 o                         
  -3   8  14        435.34        430.80         8.90 o                         
  -2   8  14         57.09         54.01         2.95 o                         
  -1   8  14        178.17        200.62         7.93 o                         
   0   8  14       2705.94       2707.53        54.16 o                         
   1   8  14        189.76        211.28        11.80 o                         
   2   8  14         59.96         56.07         7.00 o                         
   3   8  14        468.85        501.79        24.33 o                         
   4   8  14        240.44        234.19         8.57 o                         
   5   8  14        636.26        662.72        28.89 o                         
  -4   9  14        637.61        652.60        16.71 o                         
  -3   9  14        337.44        335.67         7.83 o                         
  -2   9  14        562.80        596.53        18.19 o                         
  -1   9  14        221.85        231.49         7.90 o                         
   0   9  14        292.71        309.26         9.70 o                         
   1   9  14        203.36        212.46        11.05 o                         
   2   9  14        632.71        681.45        21.98 o                         
   4   9  14        591.21        616.60        29.90 o                         
  -3  10  14         37.40         46.94         5.20 o                         
  -2  10  14        715.34        692.44        23.20 o                         
  -1  10  14        490.99        500.89        15.91 o                         
   0  10  14       1528.78       1504.38        36.94 o                         
   1  10  14        525.78        545.13        30.16 o                         
   2  10  14        649.13        648.53        34.97 o                         
  -2  11  14        752.29        809.76        25.71 o                         
  -1  11  14        379.68        430.07        22.56 o                         
   0  11  14        237.44        250.90        15.71 o                         
   1   0  15       1104.89       1021.91        31.58 o                         
   2   0  15       1876.23       1675.53        54.36 o                         
   3   0  15         61.67         55.80         4.61 o                         
   4   0  15         97.51        104.52         7.65 o                         
   5   0  15          7.62         11.91         4.30 o                         
   6   0  15         19.92         25.85         7.35 o                         
  -6   1  15        795.32        796.03        37.76 o                         
  -5   1  15       1138.52       1107.24        54.74 o                         
  -4   1  15        455.44        421.85        12.52 o                         
  -3   1  15       1286.60       1206.73        25.06 o                         
  -2   1  15        665.91        643.01        17.15 o                         
  -1   1  15        295.04        287.56        12.63 o                         
   0   1  15        113.49        132.66         6.56 o                         
   1   1  15        277.54        274.21        22.81 o                         
   2   1  15        704.47        681.98        39.54 o                         
   3   1  15       1243.96       1164.71        25.05 o                         
   4   1  15        439.65        406.02        13.46 o                         
   5   1  15       1249.05       1184.68        43.08 o                         
   6   1  15        775.68        750.92        37.51 o                         
  -6   2  15         34.34         43.23         6.97 o                         
  -5   2  15         19.24         23.06         7.86 o                         
  -4   2  15        134.37        125.03         9.19 o                         
  -3   2  15       3990.14       3790.17        60.70 o                         
  -2   2  15       1642.45       1559.55        34.05 o                         
  -1   2  15        152.45        151.38         8.69 o                         
   0   2  15         32.11         39.03         5.08 o                         
   1   2  15        138.16        141.51         9.92 o                         
   2   2  15       1609.17       1552.27        73.75 o                         
   3   2  15       3864.71       3717.37        94.09 o                         
   4   2  15        138.29        129.37         5.68 o                         
   5   2  15         14.17         13.32         3.80 o                         
   6   2  15         61.50         65.64         5.23 o                         
  -5   3  15        473.16        470.76        15.00 o                         
  -4   3  15          8.45          8.83         3.04 o                         
  -3   3  15        373.54        355.61         9.03 o                         
  -2   3  15        944.03        968.59        18.45 o                         
  -1   3  15        843.03        856.43        28.40 o                         
   0   3  15         12.91         18.06         8.24 o                         
   1   3  15        857.61        858.75        30.67 o                         
   2   3  15       1003.63        959.61        27.08 o                         
   3   3  15        438.93        413.91        10.35 o                         
   4   3  15         12.63         17.54         2.70 o                         
   5   3  15        441.86        450.87        12.13 o                         
   6   3  15        265.80        281.68        12.10 o                         
  -5   4  15         75.93         85.28         5.31 o                         
  -4   4  15        562.07        547.23        14.84 o                         
  -3   4  15        352.21        333.61         8.38 o                         
  -2   4  15       2325.33       2313.32        34.99 o                         
  -1   4  15       1376.17       1324.04        33.21 o                         
   0   4  15        334.75        342.64        21.29 o                         
   1   4  15       1398.42       1323.62        34.62 o                         
   2   4  15       2236.91       2142.21        53.52 o                         
   3   4  15        330.33        300.94         9.49 o                         
   4   4  15        673.71        625.14        14.50 o                         
   5   4  15        118.08        133.65         5.71 o                         
   6   4  15        589.62        578.58        27.88 o                         
  -5   5  15        808.38        829.83        19.09 o                         
  -4   5  15          6.76         10.76         2.02 o                         
  -3   5  15        420.13        392.34         8.70 o                         
  -2   5  15        268.25        272.53         6.79 o                         
  -1   5  15        733.63        694.73        13.82 o                         
   0   5  15         63.91         68.34         5.03 o                         
   1   5  15        692.36        635.82        17.00 o                         
   2   5  15        221.87        228.46        10.15 o                         
   3   5  15        431.90        397.28        13.75 o                         
   4   5  15         24.76         32.23         6.34 o                         
   5   5  15        831.45        831.97        17.01 o                         
  -5   6  15        173.76        178.79         9.76 o                         
  -4   6  15        893.12        889.63        16.20 o                         
  -3   6  15       2446.17       2357.79        39.01 o                         
  -2   6  15         22.78         23.87         2.33 o                         
  -1   6  15         67.21         66.44         3.77 o                         
   0   6  15       4904.16       4626.53       101.31 o                         
   1   6  15         48.06         48.31         4.42 o                         
   2   6  15         29.44         32.47         3.46 o                         
   3   6  15       2485.64       2444.03        55.33 o                         
   4   6  15        828.96        813.96        19.82 o                         
   5   6  15        196.67        187.65         6.30 o                         
  -5   7  15        488.78        530.69        24.58 o                         
  -4   7  15        437.07        446.27         8.74 o                         
  -3   7  15         16.78         22.05         2.26 o                         
  -2   7  15        150.89        163.70         5.20 o                         
  -1   7  15        221.75        215.49         6.33 o                         
   0   7  15        439.17        452.91        15.65 o                         
   1   7  15        187.74        179.84         9.45 o                         
   2   7  15        136.75        148.97         7.42 o                         
   3   7  15         15.30         19.47         2.90 o                         
   4   7  15        441.78        443.11        11.53 o                         
   5   7  15        477.76        508.46        15.58 o                         
  -4   8  15        533.09        543.54        14.87 o                         
  -3   8  15        117.88        123.72         4.04 o                         
  -2   8  15        128.70        140.01         4.63 o                         
  -1   8  15       1026.66       1036.62        21.08 o                         
   0   8  15         54.13         50.12         4.55 o                         
   1   8  15        955.83        970.19        33.26 o                         
   2   8  15        144.17        157.56         8.18 o                         
   3   8  15        113.03        125.32         8.12 o                         
   4   8  15        540.38        542.63        17.25 o                         
  -4   9  15        136.74        139.64         8.62 o                         
  -3   9  15        249.13        257.18         9.40 o                         
  -2   9  15        506.68        542.48        12.65 o                         
  -1   9  15       1043.19       1122.88        21.85 o                         
   0   9  15        109.48        129.46         6.62 o                         
   1   9  15        998.88       1079.78        34.17 o                         
   2   9  15        510.25        527.23        15.58 o                         
   3   9  15        264.47        281.56        17.23 o                         
   4   9  15        104.94        111.76         9.12 o                         
  -3  10  15        977.46       1032.99        42.58 o                         
  -2  10  15        191.11        192.31         9.76 o                         
  -1  10  15        133.12        139.54         8.50 o                         
   0  10  15          1.07          5.97         3.03 o                         
   1  10  15        110.13        111.00        12.92 o                         
   2  10  15        192.09        194.64        13.94 o                         
   3  10  15        997.08       1029.94        43.34 o                         
   0   0  16        314.02        340.61        20.53 o                         
   1   0  16        492.15        450.91        19.55 o                         
   2   0  16        235.21        231.83        13.94 o                         
   3   0  16       2009.61       1792.17        57.21 o                         
   4   0  16       1833.81       1624.90        41.39 o                         
   5   0  16         94.65         86.42        11.66 o                         
   6   0  16          1.79          6.59         5.07 o                         
  -5   1  16        360.65        382.68        26.10 o                         
  -4   1  16        577.87        553.95        16.53 o                         
  -3   1  16       1067.29        980.82        24.33 o                         
  -2   1  16        561.11        532.21        14.67 o                         
  -1   1  16        412.33        384.96        13.63 o                         
   0   1  16        448.01        433.37        14.94 o                         
   1   1  16        441.35        392.06        28.38 o                         
   2   1  16        503.31        465.48        21.25 o                         
   3   1  16       1207.22       1078.22        25.66 o                         
   4   1  16        521.77        493.23        15.35 o                         
   5   1  16        450.61        475.83        19.07 o                         
   6   1  16        103.34        116.07        11.66 o                         
  -5   2  16        842.53        844.69        40.80 o                         
  -4   2  16        502.44        490.72        15.21 o                         
  -3   2  16         21.70         25.66         3.07 o                         
  -2   2  16        159.97        167.04         6.65 o                         
  -1   2  16       3240.76       3099.64        83.24 o                         
   0   2  16       2729.02       2410.79        70.81 o                         
   1   2  16       3071.35       2911.51        84.41 o                         
   2   2  16        179.40        184.19         8.26 o                         
   3   2  16         15.78         22.30         2.74 o                         
   4   2  16        426.88        416.30        13.70 o                         
   5   2  16        790.72        780.24        22.67 o                         
  -5   3  16        279.89        278.15        13.13 o                         
  -4   3  16         71.05         78.07         6.34 o                         
  -3   3  16        233.77        253.39         9.01 o                         
  -2   3  16       1504.23       1455.18        25.78 o                         
  -1   3  16        323.72        313.48        10.03 o                         
   0   3  16        661.10        630.63        19.07 o                         
   1   3  16        396.65        382.94        11.22 o                         
   2   3  16       1532.54       1432.74        36.63 o                         
   3   3  16        225.61        236.46         7.99 o                         
   4   3  16         74.01         79.38         4.50 o                         
   5   3  16        254.58        248.45        10.42 o                         
   6   3  16        645.74        604.94        27.88 o                         
  -5   4  16        282.19        307.08        10.83 o                         
  -4   4  16        965.42        958.53        26.98 o                         
  -3   4  16         36.58         36.53         2.91 o                         
  -2   4  16        876.87        854.74        15.58 o                         
  -1   4  16       2544.34       2484.25        44.58 o                         
   0   4  16        323.36        352.25        12.26 o                         
   1   4  16       2675.55       2545.38        51.01 o                         
   2   4  16        924.22        862.36        24.10 o                         
   4   4  16       1068.40       1045.15        23.04 o                         
   5   4  16        295.40        300.36        10.98 o                         
  -5   5  16        250.10        256.92        12.00 o                         
  -4   5  16        242.82        261.41         8.58 o                         
  -3   5  16         49.24         47.59         3.12 o                         
  -2   5  16        843.83        810.94        16.12 o                         
  -1   5  16        231.88        228.68         7.42 o                         
   0   5  16        161.73        157.71         7.52 o                         
   1   5  16        276.28        269.98         9.06 o                         
   2   5  16        910.21        856.55        23.39 o                         
   3   5  16         56.16         54.21         4.97 o                         
   4   5  16        188.77        211.74         8.96 o                         
   5   5  16        264.39        262.89         9.69 o                         
  -5   6  16        120.53        120.89        10.39 o                         
  -4   6  16        367.80        393.55         9.30 o                         
  -3   6  16        721.80        729.57        13.28 o                         
  -2   6  16        941.72        935.35        18.07 o                         
  -1   6  16        786.74        801.56        15.01 o                         
   0   6  16        147.66        148.54         7.12 o                         
   1   6  16        916.46        911.74        22.84 o                         
   2   6  16       1009.56       1005.82        22.65 o                         
   3   6  16        714.27        728.69        20.11 o                         
   4   6  16        359.97        365.08        10.45 o                         
   5   6  16        158.63        145.25         6.75 o                         
  -4   7  16        785.40        837.00        17.44 o                         
  -3   7  16        170.38        179.97         5.15 o                         
  -2   7  16        149.28        150.29         4.96 o                         
  -1   7  16        547.33        572.91        12.03 o                         
   0   7  16         63.88         60.74         5.83 o                         
   1   7  16        564.05        570.82        18.16 o                         
   2   7  16        177.15        180.39         8.71 o                         
   3   7  16        182.72        187.32         6.96 o                         
   4   7  16        727.87        762.91        24.91 o                         
  -4   8  16        223.41        227.14         9.32 o                         
  -3   8  16        245.21        269.52         6.30 o                         
  -2   8  16        124.51        129.28         4.83 o                         
  -1   8  16        276.57        308.67         9.03 o                         
   0   8  16       2014.65       1964.46        46.99 o                         
   1   8  16        312.74        340.22        12.20 o                         
   2   8  16        104.01        115.95         7.00 o                         
   3   8  16        230.95        253.95        11.07 o                         
   4   8  16        211.12        218.46        12.67 o                         
  -3   9  16        255.47        254.71        10.35 o                         
  -2   9  16        266.40        286.88        10.34 o                         
  -1   9  16         63.80         74.86         3.78 o                         
   0   9  16        261.86        304.99        10.55 o                         
   1   9  16         76.89         81.78         5.14 o                         
   2   9  16        279.10        305.95         9.53 o                         
   3   9  16        202.69        207.56        13.94 o                         
  -2  10  16        494.22        596.58        28.64 o                         
  -1  10  16        113.29        118.99         9.88 o                         
   0  10  16        152.11        169.07         8.86 o                         
   1  10  16        121.07        140.65        11.40 o                         
   2  10  16        547.22        618.12        28.13 o                         
   1   0  17        304.60        291.07        12.00 o                         
   2   0  17       1411.46       1312.09        34.83 o                         
   3   0  17        207.77        196.17         9.76 o                         
   4   0  17       1511.28       1413.15        43.97 o                         
   5   0  17        368.18        358.61        22.81 o                         
  -5   1  17         25.30         27.37         7.60 o                         
  -4   1  17        984.96        939.21        32.14 o                         
  -3   1  17        605.27        577.62        16.14 o                         
  -2   1  17        250.79        232.13         8.81 o                         
  -1   1  17         50.92         55.09         5.00 o                         
   0   1  17       2194.85       2040.16        42.83 o                         
   1   1  17         48.95         43.31         6.58 o                         
   2   1  17        242.17        236.20        13.76 o                         
   3   1  17        652.03        615.77        20.04 o                         
   4   1  17       1035.94        993.45        26.72 o                         
   5   1  17         16.73         20.53         4.66 o                         
  -5   2  17        186.13        179.68        14.95 o                         
  -4   2  17        378.86        361.29        12.28 o                         
  -3   2  17        128.57        125.39         5.83 o                         
  -2   2  17        151.21        140.72         6.75 o                         
  -1   2  17        693.69        653.81        17.48 o                         
   0   2  17       1916.91       1849.26        45.68 o                         
   1   2  17        817.74        729.42        26.65 o                         
   2   2  17        216.43        189.07        11.63 o                         
   3   2  17        159.28        144.41        10.35 o                         
   4   2  17        332.02        303.75        15.56 o                         
   5   2  17        165.52        159.66        10.14 o                         
  -4   3  17        586.34        589.33        17.73 o                         
  -3   3  17       1473.57       1476.06        31.80 o                         
  -2   3  17        145.50        136.34         5.86 o                         
  -1   3  17        157.82        141.13         5.61 o                         
   0   3  17       1820.46       1726.28        36.32 o                         
   1   3  17        121.90        105.86         5.58 o                         
   2   3  17        127.63        114.55         6.54 o                         
   3   3  17       1497.86       1443.20        60.19 o                         
   4   3  17        561.79        529.74        21.45 o                         
   5   3  17        342.59        333.52        14.38 o                         
  -5   4  17         70.87         71.32         6.36 o                         
  -4   4  17         87.46         93.08         5.19 o                         
  -3   4  17        235.39        254.17         9.04 o                         
  -2   4  17        103.15         96.56         3.87 o                         
  -1   4  17        278.00        268.22         8.72 o                         
   0   4  17       1818.02       1651.42        39.67 o                         
   1   4  17        280.41        260.41         9.06 o                         
   2   4  17         62.70         64.71         5.25 o                         
   3   4  17        259.46        264.50        15.39 o                         
   4   4  17         82.02         95.47         7.58 o                         
   5   4  17        122.82        115.06        11.40 o                         
  -5   5  17        124.47        129.76        10.90 o                         
  -4   5  17        296.31        312.22         9.51 o                         
  -3   5  17       1206.66       1218.85        21.67 o                         
  -2   5  17         93.39         88.97         4.06 o                         
  -1   5  17        170.24        167.50         5.96 o                         
   0   5  17        602.36        614.22        17.84 o                         
   1   5  17        166.09        154.71         7.42 o                         
   2   5  17         86.31         84.17         5.77 o                         
   3   5  17       1275.96       1298.86        37.63 o                         
   4   5  17        294.81        310.41         9.99 o                         
   5   5  17        156.78        153.58         9.63 o                         
  -4   6  17        294.95        288.27        10.44 o                         
  -3   6  17        608.48        578.30        11.61 o                         
  -2   6  17        155.12        161.94         5.30 o                         
  -1   6  17        538.66        551.57        12.98 o                         
   0   6  17         98.05         96.52         5.72 o                         
   1   6  17        557.89        568.25        16.29 o                         
   2   6  17        124.01        126.72         7.49 o                         
   3   6  17        553.96        554.75        16.01 o                         
   4   6  17        358.80        349.22         9.86 o                         
  -4   7  17        311.81        327.69        16.47 o                         
  -3   7  17        175.97        191.62         5.28 o                         
  -2   7  17        174.37        179.65         5.07 o                         
  -1   7  17         51.66         48.83         3.09 o                         
   0   7  17         29.02         30.19         4.23 o                         
   1   7  17         41.83         39.27         4.74 o                         
   2   7  17        146.49        162.82         8.37 o                         
   3   7  17        137.67        154.04         8.94 o                         
   4   7  17        296.99        311.61        10.97 o                         
  -3   8  17        261.43        278.14        10.84 o                         
  -2   8  17        390.24        414.11         9.25 o                         
  -1   8  17        392.32        444.52        10.93 o                         
   0   8  17        636.97        707.60        19.97 o                         
   1   8  17        430.05        461.86        14.54 o                         
   2   8  17        438.13        464.49        13.72 o                         
   3   8  17        249.53        260.63        10.20 o                         
  -2   9  17        761.94        842.15        35.99 o                         
  -1   9  17        200.29        212.75         8.56 o                         
   0   9  17       1216.66       1251.78        35.45 o                         
   1   9  17        193.57        204.74         8.38 o                         
   2   9  17        795.47        835.31        36.49 o                         
   3   9  17         49.30         53.73         5.83 o                         
  -1  10  17        119.81        138.37        10.14 o                         
   0   0  18        283.25        317.47        12.70 o                         
   1   0  18        805.68        779.11        20.64 o                         
   2   0  18       2493.00       2146.77        52.45 o                         
   3   0  18        165.36        160.20         7.59 o                         
   4   0  18         30.93         24.88         4.57 o                         
   5   0  18        229.65        234.17        16.98 o                         
  -5   1  18        650.89        638.65        31.68 o                         
  -4   1  18        404.18        412.21        16.81 o                         
  -3   1  18        828.63        762.75        22.73 o                         
  -2   1  18        902.67        818.92        23.91 o                         
  -1   1  18        336.21        316.03        11.38 o                         
   0   1  18          2.47          3.69         1.87 o                         
   1   1  18        354.49        316.84        16.26 o                         
   2   1  18        849.05        787.75        23.71 o                         
   3   1  18        823.65        740.08        22.33 o                         
   4   1  18        389.37        386.72        13.55 o                         
   5   1  18        610.84        620.28        22.13 o                         
  -5   2  18        104.40         99.35        10.90 o                         
  -4   2  18        283.65        294.13        11.19 o                         
  -3   2  18        305.58        287.54         9.02 o                         
  -2   2  18        501.97        485.63        14.02 o                         
  -1   2  18       1685.73       1622.15        40.83 o                         
   0   2  18          7.15          6.83         2.75 o                         
   1   2  18       1739.90       1557.15        66.65 o                         
   2   2  18        532.12        496.90        21.23 o                         
   3   2  18        321.65        289.60        15.04 o                         
   4   2  18        272.21        278.81        10.87 o                         
   5   2  18        119.49        120.58         7.96 o                         
  -5   3  18        337.13        351.26        20.02 o                         
  -4   3  18        420.07        450.17        18.46 o                         
  -3   3  18          9.28         17.74         2.92 o                         
  -2   3  18         44.97         41.05         4.09 o                         
  -1   3  18        423.64        395.53        12.32 o                         
   0   3  18        346.06        310.13        14.15 o                         
   1   3  18        468.10        428.55        14.98 o                         
   2   3  18         28.40         25.55         5.30 o                         
   3   3  18         19.46         25.92         5.29 o                         
   4   3  18        442.62        455.95        18.06 o                         
  -5   4  18         46.69         54.99         7.35 o                         
  -4   4  18        234.35        248.49         8.07 o                         
  -3   4  18        406.54        402.62        10.34 o                         
  -2   4  18        452.29        449.83        10.41 o                         
  -1   4  18        242.41        226.46         7.27 o                         
   0   4  18         13.56          8.61         2.45 o                         
   1   4  18        338.83        301.46        11.33 o                         
   2   4  18        414.68        407.28        16.67 o                         
   3   4  18        400.97        377.11        21.80 o                         
   4   4  18        193.66        212.38        14.95 o                         
   5   4  18         32.95         36.24         5.58 o                         
  -4   5  18        215.64        213.66        10.63 o                         
  -3   5  18          8.95         10.06         2.26 o                         
  -2   5  18        169.29        174.76         5.38 o                         
  -1   5  18         81.74         88.41         4.74 o                         
   0   5  18          1.85          6.81         2.33 o                         
   1   5  18         83.10         87.12         5.40 o                         
   2   5  18        212.15        214.58         9.13 o                         
   3   5  18         10.26          7.83         2.25 o                         
   4   5  18        222.54        214.15        15.97 o                         
  -4   6  18        315.29        356.70        10.81 o                         
  -3   6  18        436.38        435.98        10.40 o                         
  -2   6  18         84.92         86.68         3.51 o                         
  -1   6  18        352.77        348.60        10.61 o                         
   0   6  18        389.68        358.75        11.67 o                         
   1   6  18        352.25        363.74        11.47 o                         
   2   6  18         50.74         60.32        10.64 o                         
   3   6  18        426.83        435.84        15.59 o                         
   4   6  18        346.93        354.04        19.26 o                         
  -3   7  18         76.81         71.95         4.24 o                         
  -2   7  18        124.22        125.41         3.95 o                         
  -1   7  18        215.91        217.34         9.02 o                         
   0   7  18        370.52        383.30        13.09 o                         
   1   7  18        219.12        230.69         9.48 o                         
   2   7  18        122.56        125.81         7.73 o                         
   3   7  18         66.56         70.93         5.10 o                         
  -2   8  18        471.14        485.09        15.95 o                         
  -1   8  18       1024.94       1114.56        32.79 o                         
   0   8  18        149.50        175.37         7.69 o                         
   1   8  18       1023.15       1115.47        27.66 o                         
   2   8  18        532.02        545.67        18.12 o                         
   3   8  18         33.71         29.14         3.80 o                         
  -2   9  18        139.80        139.64         7.35 o                         
  -1   9  18         90.44         85.91         7.35 o                         
   0   9  18        263.57        317.55        16.98 o                         
   2   9  18        130.00        122.41         8.36 o                         
   1   0  19        160.44        148.28         7.47 o                         
   2   0  19       1200.22       1104.78        30.30 o                         
   3   0  19       2449.48       2322.68        66.11 o                         
   4   0  19         77.74         80.43         6.63 o                         
  -4   1  19        173.16        177.61         9.67 o                         
  -3   1  19         64.29         52.97         8.36 o                         
  -2   1  19        453.48        420.05        15.16 o                         
  -1   1  19         46.03         37.41         4.77 o                         
   0   1  19        580.06        583.32        16.78 o                         
   1   1  19         15.97         13.65         3.35 o                         
   2   1  19        462.98        413.50        14.91 o                         
   3   1  19         68.12         63.04         6.50 o                         
   4   1  19        159.44        159.65        10.57 o                         
  -4   2  19        173.27        190.26        10.57 o                         
  -3   2  19        127.63        118.74         6.94 o                         
  -2   2  19        930.43        866.60        24.24 o                         
  -1   2  19        798.91        746.59        22.72 o                         
   0   2  19        628.69        528.26        15.56 o                         
   1   2  19        886.93        779.37        22.80 o                         
   2   2  19        850.54        784.20        34.45 o                         
   3   2  19        144.91        131.30         8.60 o                         
   4   2  19        182.40        184.88         8.15 o                         
  -4   3  19        499.34        519.48        18.72 o                         
  -3   3  19        581.09        565.28        17.03 o                         
  -2   3  19        163.37        171.43         6.35 o                         
  -1   3  19        151.42        135.82         7.84 o                         
   0   3  19         18.23         40.55         8.36 o                         
   1   3  19        141.28        122.24         7.41 o                         
   2   3  19        175.31        177.18        11.08 o                         
   3   3  19        584.43        524.10        27.88 o                         
   4   3  19        424.67        424.50        23.82 o                         
  -4   4  19         62.53         66.93         5.99 o                         
  -3   4  19         62.05         61.87         3.86 o                         
  -2   4  19         60.21         58.04         4.26 o                         
  -1   4  19        467.34        459.14        15.54 o                         
   0   4  19       1003.36        977.96        31.66 o                         
   1   4  19        467.44        441.39        15.23 o                         
   2   4  19         55.70         45.11         7.35 o                         
   3   4  19         78.32         82.62         8.87 o                         
   4   4  19         72.13         79.32         7.86 o                         
  -4   5  19        268.26        269.90        15.21 o                         
  -3   5  19        173.67        179.73         6.55 o                         
  -2   5  19         61.71         71.62         4.55 o                         
  -1   5  19         89.15         81.21         6.58 o                         
   0   5  19        394.32        398.26        15.08 o                         
   1   5  19         84.85         82.39         4.89 o                         
   2   5  19         91.30         90.98         8.11 o                         
  -4   6  19        186.81        203.00        11.15 o                         
  -3   6  19        280.97        296.18        11.53 o                         
  -2   6  19       1101.84       1114.86        19.79 o                         
  -1   6  19        501.18        516.76        12.41 o                         
   0   6  19        106.02        108.52         4.87 o                         
   1   6  19        456.60        497.29        12.41 o                         
   2   6  19       1106.45       1183.86        42.83 o                         
   3   6  19        264.42        279.28        17.74 o                         
  -3   7  19        232.55        240.00        12.16 o                         
  -2   7  19        188.39        205.87         9.56 o                         
  -1   7  19        345.40        343.47        10.82 o                         
   0   7  19        301.02        341.49        11.30 o                         
   1   7  19        349.81        356.57        11.32 o                         
   2   7  19        163.70        185.93         8.01 o                         
   3   7  19        218.29        241.27        13.94 o                         
  -1   8  19        115.89        125.30         5.48 o                         
   0   8  19        583.20        592.95        18.45 o                         
   1   8  19        101.78        108.60         5.88 o                         
   2   8  19         68.01         78.31         6.59 o                         
   0   0  20        266.12        256.64        14.33 o                         
   1   0  20         62.92         71.96         5.58 o                         
   2   0  20       1112.52       1060.89        34.22 o                         
   3   0  20         10.17         19.55         4.14 o                         
   4   0  20        799.41        798.56        37.51 o                         
  -3   1  20        148.36        142.85        12.16 o                         
  -2   1  20        620.76        604.72        22.10 o                         
  -1   1  20        718.78        659.47        20.06 o                         
   0   1  20         27.85         21.25         3.53 o                         
   1   1  20        645.42        607.77        17.32 o                         
   2   1  20        613.71        583.24        21.67 o                         
   3   1  20        186.04        174.57        10.90 o                         
   4   1  20        263.42        279.79        17.23 o                         
  -4   2  20        130.44        139.97         8.42 o                         
  -3   2  20        657.76        651.51        28.64 o                         
  -2   2  20         27.41         38.00         5.46 o                         
  -1   2  20         71.67         66.63         6.02 o                         
   0   2  20       1608.19       1420.88        32.26 o                         
   1   2  20         61.07         57.58         5.13 o                         
   2   2  20         41.14         49.60         6.08 o                         
   3   2  20        693.90        654.61        22.49 o                         
   4   2  20        136.61        134.83        10.90 o                         
  -4   3  20        773.76        802.11        35.73 o                         
  -3   3  20         70.30         78.97         5.30 o                         
  -2   3  20         27.31         27.35         4.80 o                         
  -1   3  20        122.55        138.54         9.12 o                         
   0   3  20        129.21        135.70         8.98 o                         
   1   3  20        135.05        152.98         9.20 o                         
   2   3  20         27.89         33.61         5.01 o                         
   3   3  20         67.87         75.91         6.45 o                         
   4   3  20        793.13        788.17        34.72 o                         
  -4   4  20         42.60         51.19         6.84 o                         
  -3   4  20          0.69          2.79         2.87 o                         
  -2   4  20         25.73         29.54         4.84 o                         
  -1   4  20        935.98        924.26        30.62 o                         
   0   4  20         97.86         89.66         7.06 o                         
   1   4  20       1032.90       1021.83        42.58 o                         
   2   4  20         35.24         35.67         4.75 o                         
   3   4  20          1.97          4.12         2.67 o                         
  -3   5  20          7.33         11.23         2.63 o                         
  -2   5  20        112.32        108.63         7.11 o                         
  -1   5  20        404.26        398.70        15.51 o                         
   0   5  20        201.22        213.03        10.23 o                         
   1   5  20        426.33        425.42        19.64 o                         
   2   5  20        128.89        120.89         8.62 o                         
   3   5  20          7.94          8.62         3.04 o                         
  -3   6  20        664.18        716.64        21.21 o                         
  -2   6  20        294.82        297.80        11.38 o                         
  -1   6  20          9.94         12.20         2.46 o                         
   0   6  20        947.05        914.25        30.20 o                         
   1   6  20         14.14         19.98         4.91 o                         
   2   6  20        279.87        307.16        19.01 o                         
  -2   7  20        655.92        673.11        29.65 o                         
  -1   7  20       1017.46       1093.05        46.12 o                         
   0   7  20         46.79         50.69         7.60 o                         
   1   7  20       1032.20       1116.87        46.63 o                         
   2   7  20        702.17        722.03        30.92 o                         
   0   8  20        179.89        189.82        10.39 o                         
   1   8  20        595.99        646.00        26.10 o                         
   1   0  21        179.38        174.38         8.67 o                         
   2   0  21        537.89        485.80        18.71 o                         
   3   0  21       2251.57       2069.75        58.24 o                         
   4   0  21         10.52         13.69         5.07 o                         
  -3   1  21        278.32        298.81        14.45 o                         
  -2   1  21        712.59        693.86        26.23 o                         
  -1   1  21         86.70         89.22         7.70 o                         
   0   1  21          9.71         16.01         4.37 o                         
   1   1  21         89.37         86.20         7.44 o                         
   2   1  21        731.13        727.90        24.64 o                         
   3   1  21        292.14        311.40        15.08 o                         
   4   1  21        226.19        226.06        13.94 o                         
  -3   2  21        269.98        283.59        17.74 o                         
  -2   2  21        217.82        209.88        11.19 o                         
  -1   2  21        840.15        841.52        27.95 o                         
   0   2  21        296.45        309.90        20.91 o                         
   1   2  21        837.23        833.01        27.87 o                         
   2   2  21        259.46        247.01        11.47 o                         
   3   2  21        287.79        288.40        17.23 o                         
   4   2  21        645.28        657.15        29.40 o                         
  -3   3  21        152.18        157.63        11.91 o                         
  -2   3  21        110.10        112.28         8.62 o                         
  -1   3  21         94.31         99.65         7.60 o                         
   0   3  21       1121.12       1062.10        33.51 o                         
   1   3  21        101.99        107.96        10.39 o                         
   2   3  21        110.10        113.98         7.58 o                         
   3   3  21        165.92        163.21        11.40 o                         
  -3   4  21         96.86        108.22         9.12 o                         
  -2   4  21          7.21          7.75         3.13 o                         
  -1   4  21         89.58         79.81         6.57 o                         
   0   4  21        984.53        932.14        29.36 o                         
   1   4  21         98.97         90.47         8.36 o                         
   2   4  21         16.67         16.73         4.05 o                         
   3   4  21        128.74        132.04         8.62 o                         
  -3   5  21        274.14        279.50        10.35 o                         
  -2   5  21         58.22         78.39         5.53 o                         
  -1   5  21         84.61         82.71         5.81 o                         
   0   5  21         63.50         74.90         5.67 o                         
   1   5  21         73.53         68.17         6.08 o                         
   2   5  21         60.34         67.16         5.32 o                         
  -2   6  21        507.27        491.40        23.06 o                         
  -1   6  21        531.08        562.36        27.62 o                         
   0   6  21          4.78         10.90         5.32 o                         
   1   6  21        533.86        571.49        28.13 o                         
   2   6  21        448.61        458.46        23.57 o                         
  -1   7  21        326.48        363.42        17.99 o                         
   0   7  21          2.04          6.34         3.80 o                         
   1   7  21        342.38        381.67        18.75 o                         
   0   0  22       1132.81       1051.74        47.65 o                         
   1   0  22       2156.23       2189.04        50.92 o                         
   2   0  22        395.60        347.46        14.33 o                         
   3   0  22        181.31        180.44        12.92 o                         
  -2   1  22        140.06        149.25         8.60 o                         
  -1   1  22        128.79        148.20         9.05 o                         
   0   1  22        254.87        294.49        18.75 o                         
   1   1  22        109.15        134.69         8.78 o                         
   2   1  22        115.33        123.81         8.14 o                         
   3   1  22       1080.85       1069.99        45.11 o                         
  -3   2  22         99.80        109.48         9.63 o                         
  -2   2  22        500.25        512.69        25.85 o                         
  -1   2  22        625.84        600.30        21.59 o                         
   0   2  22        121.16        138.99         8.80 o                         
   1   2  22        684.25        657.65        30.41 o                         
   2   2  22        516.71        519.03        25.34 o                         
   3   2  22        127.18        136.60         9.88 o                         
  -2   3  22        122.32        121.65         9.88 o                         
  -1   3  22        514.72        502.47        18.09 o                         
   0   3  22        561.83        527.64        26.10 o                         
   1   3  22        503.08        493.94        24.58 o                         
   2   3  22        120.33        110.50         9.12 o                         
   3   3  22         77.57         83.89         7.10 o                         
  -2   4  22         38.96         43.34         5.58 o                         
  -1   4  22         82.46         84.14         7.86 o                         
   0   4  22          0.96          3.80         3.29 o                         
   1   4  22         88.83         93.26         7.60 o                         
   2   4  22         34.66         36.49         4.82 o                         
  -2   5  22        221.16        215.42        10.39 o                         
  -1   5  22         57.91         68.68         5.58 o                         
   0   6  22        288.08        323.12        17.74 o                         
   1   0  23       1372.25       1394.05        41.22 o                         
   2   0  23       1821.71       1771.82        50.09 o                         
  -2   1  23        578.35        574.02        27.88 o                         
  -1   1  23        210.50        223.78        14.95 o                         
   0   1  23        303.99        325.66        19.01 o                         
   1   1  23        219.68        225.81        14.70 o                         
   2   1  23        608.88        616.60        27.88 o                         
  -2   2  23        303.36        326.42        17.74 o                         
  -1   2  23         50.04         53.47         6.84 o                         
   0   2  23        563.27        598.60        28.38 o                         
   1   2  23         59.72         64.37         7.35 o                         
   2   2  23        334.93        345.17        17.23 o                         
  -2   3  23        148.20        140.15         9.63 o                         
  -1   3  23        495.75        482.03        22.30 o                         
   0   3  23       1407.42       1448.11        57.78 o                         
   1   3  23        479.13        446.80        21.54 o                         
   2   3  23        154.02        139.13         8.87 o                         
  -1   4  23         22.93         27.12         4.05 o                         
   0   4  23         38.82         45.11         4.82 o                         
   1   4  23         38.42         38.77         4.05 o                         
   0   0  24       2357.48       2148.84        83.63 o                         
   1   0  24        113.81        100.87         9.12 o                         
  -1   1  24        134.17        168.02        11.15 o                         
   0   1  24        625.97        636.11        28.64 o                         
   1   1  24        118.06        137.11        10.14 o                         
  -1   2  24         80.58         98.08         8.36 o                         
   0   2  24        106.34        124.18         9.12 o                         
   1   2  24        115.24        129.76         8.62 o                         
   0   3  24         73.20         85.91         6.34 o                         
                                                                                
