# Supplementary material for: Crystal structure of 4-methyl-N-{(E)-meth­yl[(3aR,8aS)-2-oxo-3,3a,8,8a-tetra­hydro-2H-indeno­[1,2-d][1,3]oxazol-3-yl]-λ4-sulfanyl­idene}benzene­sulfonamide
Source: Acta Crystallogr E Crystallogr Commun. 2015 Dec 31;71(Pt 12):o1097–8. doi: 10.1107/S2056989015024779 (PMC4719998; doi:10.1107/S2056989015024779)
Supplement: Supplementary file 3 [file e-71-o1097-Isup3.cml]

<?xml version="1.0" ?>
<cml>
<molecule id="m1">
  <atomArray>
    <atom id="a1" elementType="C"
          x2="-8.140000343322754" y2="-1.3199660139777443" />
    <atom id="a2" elementType="C"
          x2="-9.473669684371012" y2="-2.0899829545367847" />
    <atom id="a3" elementType="C"
          x2="-9.473669684371012" y2="-3.6300168356548657" />
    <atom id="a4" elementType="C"
          x2="-8.140000343322754" y2="-4.400033776213906" />
    <atom id="a5" elementType="C"
          x2="-6.806331002274495" y2="-3.6300168356548657" />
    <atom id="a6" elementType="C"
          x2="-6.806331002274495" y2="-2.0899829545367847" />
    <atom id="a7" elementType="C"
          x2="-5.341713779473633" y2="-1.6141835061245366" />
    <atom id="a8" elementType="C"
          x2="-5.34169714640776" y2="-4.1059073314096715" />
    <atom id="a9" elementType="C"
          x2="-4.436553423482119" y2="-2.8600906976686407" />
    <atom id="a10" elementType="N"
          x2="-4.436585598474432" y2="-5.351747341144172" />
    <atom id="a11" elementType="C"
          x2="-2.971939452660319" y2="-4.875894671452513" />
    <atom id="a12" elementType="O"
          x2="-2.9718996824805255" y2="-3.3359777118485674" />
    <atom id="a13" elementType="O"
          x2="-1.4844136801751537" y2="-5.274476000910395" />
    <atom id="a14" elementType="S" formalCharge="1"
          x2="-3.6665855984744313" y2="-6.685426462972208" />
    <atom id="a15" elementType="C"
          x2="-5.154111370959597" y2="-7.08400779243009" />
    <atom id="a16" elementType="N" formalCharge="-1"
          x2="-2.179059825989266" y2="-7.084007792430089" />
    <atom id="a17" elementType="S"
          x2="-2.179059825989266" y2="-8.624007792430088" />
    <atom id="a18" elementType="O"
          x2="-0.6390598259892659" y2="-8.624007792430088" />
    <atom id="a19" elementType="O"
          x2="-3.719059825989266" y2="-8.624007792430088" />
    <atom id="a20" elementType="C"
          x2="-2.179059825989266" y2="-10.164007792430088" />
    <atom id="a21" elementType="C"
          x2="-3.5127291670375245" y2="-10.934024732989128" />
    <atom id="a22" elementType="C"
          x2="-3.5127291670375245" y2="-12.47405861410721" />
    <atom id="a23" elementType="C"
          x2="-2.179059825989266" y2="-13.24407555466625" />
    <atom id="a24" elementType="C"
          x2="-0.8453904849410077" y2="-12.47405861410721" />
    <atom id="a25" elementType="C"
          x2="-0.8453904849410077" y2="-10.934024732989128" />
    <atom id="a26" elementType="C"
          x2="-2.179059825989266" y2="-14.784075554666249" />
  </atomArray>
  <bondArray>
    <bond atomRefs2="a1 a2" order="2" />
    <bond atomRefs2="a1 a6" order="1" />
    <bond atomRefs2="a2 a3" order="1" />
    <bond atomRefs2="a3 a4" order="2" />
    <bond atomRefs2="a4 a5" order="1" />
    <bond atomRefs2="a5 a8" order="1" />
    <bond atomRefs2="a6 a5" order="2" />
    <bond atomRefs2="a7 a6" order="1" />
    <bond atomRefs2="a7 a9" order="1" />
    <bond atomRefs2="a8 a10" order="1" />
    <bond atomRefs2="a9 a8" order="1" />
    <bond atomRefs2="a9 a12" order="1" />
    <bond atomRefs2="a10 a11" order="1" />
    <bond atomRefs2="a11 a12" order="1" />
    <bond atomRefs2="a11 a13" order="2" />
    <bond atomRefs2="a10 a14" order="1" />
    <bond atomRefs2="a14 a15" order="1" />
    <bond atomRefs2="a14 a16" order="1" />
    <bond atomRefs2="a16 a17" order="1" />
    <bond atomRefs2="a17 a18" order="2" />
    <bond atomRefs2="a17 a19" order="2" />
    <bond atomRefs2="a17 a20" order="1" />
    <bond atomRefs2="a20 a21" order="2" />
    <bond atomRefs2="a20 a25" order="1" />
    <bond atomRefs2="a21 a22" order="1" />
    <bond atomRefs2="a22 a23" order="2" />
    <bond atomRefs2="a23 a24" order="1" />
    <bond atomRefs2="a24 a25" order="2" />
    <bond atomRefs2="a23 a26" order="1" />
  </bondArray>
</molecule>
</cml>
